# Supplementary material for: Seasonal Succession Leads to Habitat-Dependent Differentiation in Ribosomal RNA:DNA Ratios among Freshwater Lake Bacteria
Source: Front Microbiol. 2016 Apr 29;7:606. doi: 10.3389/fmicb.2016.00606 (PMC4850342; doi:10.3389/fmicb.2016.00606)
Supplement: Supplementary file 1 [file Presentation1.ZIP]

Archive with 23 entries (18 files):
- R_stuff_sup/
- R_stuff_sup/.DS_Store
- __MACOSX/
- __MACOSX/R_stuff_sup/
- __MACOSX/R_stuff_sup/._.DS_Store
- R_stuff_sup/Input_data/
- R_stuff_sup/Input_data/.DS_Store
- __MACOSX/R_stuff_sup/Input_data/
- __MACOSX/R_stuff_sup/Input_data/._.DS_Store
- R_stuff_sup/Input_data/jgi16S40kitagger.trim.contigs.good.unique.good.filter.unique.precluster.pick.pick.an.unique_list.0.03.cons.taxonomy
- R_stuff_sup/Input_data/jgi16S40kitagger.trim.contigs.good.unique.good.filter.unique.precluster.pick.pick.an.unique_list.shared
- __MACOSX/R_stuff_sup/Input_data/._jgi16S40kitagger.trim.contigs.good.unique.good.filter.unique.precluster.pick.pick.an.unique_list.shared
- R_stuff_sup/Input_data/LMSampleDescription.tsv
- __MACOSX/R_stuff_sup/Input_data/._LMSampleDescription.tsv
- R_stuff_sup/Input_data/LMSampleDescription_merged.tsv
- __MACOSX/R_stuff_sup/Input_data/._LMSampleDescription_merged.tsv
- R_stuff_sup/Input_data/LMSampleDescription_merged_final.tsv
- __MACOSX/R_stuff_sup/Input_data/._LMSampleDescription_merged_final.tsv
- R_stuff_sup/Input_data/match.file
- R_stuff_sup/Input_data/match1.file
- __MACOSX/R_stuff_sup/Input_data/._match1.file
- R_stuff_sup/LM13_Activity_function.R
- R_stuff_sup/LM13_Activity_paper_GH.Rmd
