# Supplementary material for: Seasonal Succession Leads to Habitat-Dependent Differentiation in Ribosomal RNA:DNA Ratios among Freshwater Lake Bacteria
Source: Front Microbiol. 2016 Apr 29;7:606. doi: 10.3389/fmicb.2016.00606 (PMC4850342; doi:10.3389/fmicb.2016.00606)
Supplement: Supplementary file 1 [file Presentation1.ZIP › R_stuff_sup/Input_data/jgi16S40kitagger.trim.contigs.good.unique.good.filter.unique.precluster.pick.pick.an.unique_list.0.03.cons.taxonomy]

OTU	Size	Taxonomy
Otu000001	525189	Bacteria(100);Proteobacteria(100);Betaproteobacteria(100);Burkholderiales(100);betI(100);betI-A(83);unclassified(100);unclassified(100);
Otu000002	275767	Bacteria(100);Actinobacteria(100);Actinobacteria(100);Actinomycetales(100);acI(100);acI-B(99);acI-B1(73);unclassified(73);
Otu000003	142171	Bacteria(100);Bacteroidetes(100);Sphingobacteria(100);Sphingobacteriales(100);bacI(100);bacI-A(100);bacI-A1(91);unclassified(91);
Otu000004	116685	Bacteria(100);Proteobacteria(100);Betaproteobacteria(100);Burkholderiales(100);betII(100);Pnec(100);PnecB(61);unclassified(61);
Otu000005	146788	Bacteria(100);Actinobacteria(100);Actinobacteria(100);Actinomycetales(100);acI(100);acI-A(100);acI-A6(62);unclassified(62);
Otu000006	100503	Bacteria(100);Proteobacteria(100);Alphaproteobacteria(100);Caulobacterales(100);alfII(100);alfII-A(100);Brev(100);unclassified(100);
Otu000007	168143	Bacteria(100);Bacteroidetes(100);Sphingobacteria(100);Sphingobacteriales(100);bacIV(100);bacIV-B(100);Aquir(100);unclassified(100);
Otu000008	66725	Bacteria(100);Proteobacteria(100);Betaproteobacteria(100);Burkholderiales(100);betI(100);betI-A(100);unclassified(96);unclassified(96);
Otu000009	144266	Bacteria(100);Proteobacteria(100);Alphaproteobacteria(100);Rickettsiales(100);alfV(100);alfV-A(100);LD12(100);unclassified(100);
Otu000010	163651	Bacteria(100);Cyanobacteria(100);Cyanobacteria(100);SubsectionI(100);FamilyI(100);Synechococcus(52);
Otu000011	33127	Bacteria(100);Proteobacteria(100);Alphaproteobacteria(100);Rhodobacterales(100);Rhodobacteraceae(100);Rhodobacter(55);
Otu000012	25139	Bacteria(100);Proteobacteria(100);Betaproteobacteria(100);Burkholderiales(100);betI(100);betI-A(53);unclassified(100);unclassified(100);
Otu000013	48889	Bacteria(100);Actinobacteria(100);Actinobacteria(100);Actinomycetales(100);acI(100);acI-A(100);acI-A1(60);unclassified(60);
Otu000014	34127	Bacteria(100);Bacteroidetes(100);Sphingobacteria(100);Sphingobacteriales(100);bacIII(100);bacIII-A(100);unclassified(100);unclassified(100);
Otu000015	36355	Bacteria(100);Proteobacteria(100);Betaproteobacteria(100);Methylophilales(100);Methylophilaceae(100);unclassified(66);unclassified(100);unclassified(100);
Otu000016	43406	Bacteria(100);Bacteroidetes(100);Flavobacteria(100);Flavobacteriales(100);bacV(100);unclassified(100);unclassified(100);unclassified(100);
Otu000017	41376	Bacteria(100);Bacteroidetes(100);Sphingobacteria(100);Sphingobacteriales(100);bacIII(100);bacIII-B(100);Algor(100);unclassified(100);
Otu000018	24993	Bacteria(100);Proteobacteria(100);Betaproteobacteria(100);Burkholderiales(100);betVII(99);betVII-B(99);betVII-B1(99);unclassified(99);
Otu000019	29700	Bacteria(100);Proteobacteria(100);Betaproteobacteria(100);Burkholderiales(100);betIII(100);betIII-A(100);betIII-A1(100);unclassified(100);
Otu000020	62298	Bacteria(100);Bacteroidetes(100);Flavobacteriia(100);Flavobacteriales(100);Cryomorphaceae(100);Owenweeksia(100);unclassified(100);unclassified(100);
Otu000021	76344	Bacteria(100);Chloroflexi(100);Anaerolineae(100);Anaerolineales(100);Anaerolineaceae(100);unclassified(100);
Otu000022	38563	Bacteria(100);Proteobacteria(100);Alphaproteobacteria(100);Sphingomonadales(100);alfIV(100);alfIV-B(100);Pyxis(100);unclassified(100);
Otu000023	22065	Bacteria(100);Cyanobacteria(100);Cyanobacteria(100);SubsectionIV(100);FamilyI(100);Aphanizomenon(100);
Otu000024	22808	Bacteria(100);Bacteroidetes(100);Flavobacteria(100);Flavobacteriales(100);bacV(100);unclassified(100);unclassified(100);unclassified(100);
Otu000025	28534	Bacteria(100);Bacteroidetes(100);Sphingobacteria(100);Sphingobacteriales(100);bacVI(100);unclassified(100);unclassified(100);unclassified(100);
Otu000026	31534	Bacteria(100);Verrucomicrobia(100);Opitutae(100);Opitutales(100);Opitutaceae(100);unclassified(100);unclassified(100);unclassified(100);
Otu000027	12796	Bacteria(100);Proteobacteria(100);Alphaproteobacteria(100);Rickettsiales(100);Rickettsiaceae(100);Rickettsia(100);
Otu000028	47113	Bacteria(100);Bacteroidetes(100);Sphingobacteria(100);Sphingobacteriales(100);bacI(100);unclassified(100);unclassified(100);unclassified(100);
Otu000029	69111	Bacteria(100);Bacteroidetes(100);Sphingobacteria(100);Sphingobacteriales(100);bacI(100);bacI-A(99);bacI-A2(98);unclassified(98);
Otu000030	68418	Bacteria(100);Proteobacteria(100);Alphaproteobacteria(100);Caulobacterales(100);Hyphomonadaceae(100);Hirschia(100);
Otu000031	60984	Bacteria(100);Cyanobacteria(100);Cyanobacteria(100);SubsectionI(100);FamilyI(100);Synechococcus(100);
Otu000032	3348	Bacteria(100);Bacteroidetes(100);Sphingobacteria(100);Sphingobacteriales(100);bacIV(100);bacIV-B(100);Aquir(100);unclassified(100);
Otu000033	67225	Bacteria(100);Proteobacteria(100);Betaproteobacteria(100);Methylophilales(100);betIV(100);betIV-A(100);LD28(100);unclassified(100);
Otu000034	44636	Bacteria(100);Planctomycetes(100);Phycisphaerae(100);Phycisphaerales(100);Phycisphaeraceae(100);CL500-3(100);
Otu000035	19134	Bacteria(100);Proteobacteria(100);Alphaproteobacteria(100);Rhizobiales(100);alfI(100);alfI-B(100);alfI-B2(100);unclassified(100);
Otu000036	64430	Bacteria(100);Bacteroidetes(100);Flavobacteria(100);Flavobacteriales(100);bacV(100);unclassified(100);unclassified(100);unclassified(100);
Otu000037	9719	Bacteria(100);Bacteroidetes(100);Flavobacteria(100);Flavobacteriales(100);bacII(100);bacII-A(100);Flavo-A3(90);unclassified(90);
Otu000038	15862	Bacteria(100);Bacteroidetes(100);Flavobacteria(100);Flavobacteriales(100);bacII(100);bacII-A(100);unclassified(100);unclassified(100);
Otu000039	13801	Bacteria(100);Cyanobacteria(100);Cyanobacteria(100);SubsectionI(100);FamilyI(100);Microcystis(100);
Otu000040	25681	Bacteria(100);Proteobacteria(100);Alphaproteobacteria(100);Rhodobacterales(100);Rhodobacteraceae(100);unclassified(81);
Otu000041	27288	Bacteria(100);Proteobacteria(100);Deltaproteobacteria(100);Bdellovibrionales(100);Bdellovibrionaceae(100);OM27_clade(100);
Otu000042	31924	Bacteria(100);Verrucomicrobia(100);Verrucomicrobiae(100);Verrucomicrobiales(100);Verrucomicrobiaceae(100);unclassified(100);
Otu000043	1411	Bacteria(100);Bacteroidetes(100);Flavobacteria(100);Flavobacteriales(100);bacV(100);unclassified(100);unclassified(100);unclassified(100);
Otu000044	24642	Bacteria(100);Proteobacteria(100);Alphaproteobacteria(100);Rhizobiales(100);alfI(100);alfI-A(99);alfI-A1(99);unclassified(99);
Otu000045	27107	Bacteria(100);Bacteroidetes(100);Sphingobacteria(100);Sphingobacteriales(100);bacI(100);unclassified(100);unclassified(100);unclassified(100);
Otu000046	16692	Bacteria(100);Proteobacteria(100);unclassified(100);unclassified(100);unclassified(100);unclassified(100);
Otu000047	18385	Bacteria(100);Bacteroidetes(100);Flavobacteria(100);Flavobacteriales(100);bacV(100);unclassified(100);unclassified(100);unclassified(100);
Otu000048	13636	Bacteria(100);Cyanobacteria(100);Cyanobacteria(100);SubsectionIV(100);FamilyI(100);Anabaena(100);
Otu000049	9974	Bacteria(100);Verrucomicrobia(100);Opitutae(100);Opitutales(100);Opitutaceae(100);unclassified(100);unclassified(100);unclassified(100);
Otu000050	12715	Bacteria(100);Proteobacteria(100);Alphaproteobacteria(100);Sphingomonadales(100);alfIV(100);unclassified(100);unclassified(100);unclassified(100);
Otu000051	12314	Bacteria(100);Proteobacteria(100);Alphaproteobacteria(100);Rhodospirillales(100);Acetobacteraceae(100);Roseomonas(100);
Otu000052	16529	Bacteria(100);Bacteroidetes(100);Sphingobacteria(100);Sphingobacteriales(100);bacVI(100);unclassified(100);unclassified(100);unclassified(100);
Otu000053	9522	Bacteria(100);Cyanobacteria(100);Cyanobacteria(100);SubsectionIV(100);FamilyI(100);Anabaena(100);
Otu000054	12938	Bacteria(100);Proteobacteria(100);Betaproteobacteria(100);Burkholderiales(100);unclassified(88);unclassified(88);unclassified(100);unclassified(100);
Otu000055	12341	Bacteria(100);Proteobacteria(100);Gammaproteobacteria(100);Methylococcales(100);Methylococcaceae(94);Methylobacter(94);
Otu000056	17209	Bacteria(100);Actinobacteria(100);Actinobacteria(100);Actinomycetales(100);acI(100);acI-A(100);acI-A4(85);unclassified(85);
Otu000057	15879	Bacteria(100);Bacteroidetes(100);Sphingobacteriia(100);Sphingobacteriales(100);env.OPS_17(100);unclassified(100);unclassified(100);unclassified(100);
Otu000058	559	Bacteria(100);Bacteroidetes(100);Sphingobacteria(94);Sphingobacteriales(94);bacI(94);unclassified(70);unclassified(70);unclassified(70);
Otu000059	16855	Bacteria(100);Actinobacteria(100);Actinobacteria(100);Actinomycetales(100);acI(100);acI-C(100);acI-C2(100);unclassified(100);
Otu000060	11137	Bacteria(100);Planctomycetes(100);Phycisphaerae(100);Phycisphaerales(100);Phycisphaeraceae(100);CL500-3(100);
Otu000061	27454	Bacteria(100);Verrucomicrobia(100);OPB35_soil_group(100);unclassified(100);unclassified(100);unclassified(100);
Otu000062	12050	Bacteria(100);Cyanobacteria(100);Cyanobacteria(100);SubsectionI(100);FamilyI(100);Synechococcus(86);
Otu000063	6171	Bacteria(100);Proteobacteria(100);Betaproteobacteria(100);Burkholderiales(100);betI(100);betI-A(91);unclassified(70);unclassified(70);
Otu000064	17043	Bacteria(100);Actinobacteria(100);Actinobacteria(100);Actinomycetales(100);acSTL(100);acSTL-A(100);acSTL-A1(100);unclassified(100);
Otu000065	17170	Bacteria(100);Bacteroidetes(100);Sphingobacteriia(94);Sphingobacteriales(94);unclassified(94);unclassified(94);unclassified(100);unclassified(100);
Otu000066	10138	Bacteria(100);Proteobacteria(100);Alphaproteobacteria(100);Rhizobiales(100);MNG7(100);unclassified(100);
Otu000067	2310	Bacteria(100);Cyanobacteria(100);Cyanobacteria(100);SubsectionI(100);FamilyI(100);unclassified(96);
Otu000068	15509	Bacteria(100);Proteobacteria(100);Gammaproteobacteria(100);Methylococcales(100);CABC2E06(99);unclassified(99);
Otu000069	13405	Bacteria(100);Bacteroidetes(100);Flavobacteria(100);Flavobacteriales(100);bacII(100);bacII-A(100);unclassified(93);unclassified(93);
Otu000070	23017	Bacteria(100);Proteobacteria(100);Deltaproteobacteria(100);Bdellovibrionales(100);Bdellovibrionaceae(100);OM27_clade(100);
Otu000071	12758	Bacteria(100);Bacteroidetes(100);Flavobacteria(100);Flavobacteriales(100);bacV(100);unclassified(100);unclassified(100);unclassified(100);
Otu000072	9912	Bacteria(100);Bacteroidetes(100);Sphingobacteria(100);Sphingobacteriales(100);bacVI(100);unclassified(100);unclassified(100);unclassified(100);
Otu000073	18033	Bacteria(100);Chlorobi(100);Chlorobia(100);Chlorobiales(100);OPB56(100);unclassified(100);
Otu000074	6475	Bacteria(100);Bacteroidetes(100);Flavobacteria(100);Flavobacteriales(100);bacII(100);bacII-A(100);Flavo-A1(100);unclassified(100);
Otu000075	7784	Bacteria(100);Actinobacteria(100);Actinobacteria(100);Actinomycetales(100);acI(100);acI-A(57);Phila(56);unclassified(56);
Otu000076	6345	Bacteria(100);Cyanobacteria(100);Cyanobacteria(100);SubsectionIV(100);FamilyI(100);Anabaena(100);
Otu000077	13100	Bacteria(100);Verrucomicrobia(100);OPB35_soil_group(100);unclassified(100);unclassified(100);unclassified(100);
Otu000078	9079	Bacteria(100);Proteobacteria(100);Betaproteobacteria(100);Burkholderiales(100);Burkholderiaceae(100);unclassified(98);unclassified(100);unclassified(100);
Otu000079	11645	Bacteria(100);Cyanobacteria(100);Cyanobacteria(100);SubsectionIII(100);FamilyI(100);Pseudanabaena(100);
Otu000080	5274	Bacteria(100);Proteobacteria(100);Betaproteobacteria(100);Burkholderiales(100);betI(80);unclassified(78);unclassified(78);unclassified(78);
Otu000081	9389	Bacteria(100);Bacteroidetes(100);Flavobacteria(100);Flavobacteriales(100);bacII(100);bacII-A(100);Flavo-A2(100);unclassified(100);
Otu000082	10826	Bacteria(100);Proteobacteria(100);Alphaproteobacteria(100);Caulobacterales(100);alfII(92);alfII-A(92);Brev(92);unclassified(92);
Otu000083	21711	Bacteria(100);Verrucomicrobia(100);Spartobacteria(100);Spartobacteriales(100);Spartobacteriaceae(100);CandidatusXiphinematobacter(100);verI-B(100);Xip-B1(100);
Otu000084	6372	Bacteria(100);Bacteroidetes(100);Flavobacteria(100);Flavobacteriales(100);bacII(100);bacII-A(100);Flavo-A3(82);unclassified(82);
Otu000085	2052	Bacteria(100);Proteobacteria(100);Alphaproteobacteria(100);Rhizobiales(100);alfI(100);alfI-A(99);alfI-A1(99);unclassified(99);
Otu000086	16885	Bacteria(100);Proteobacteria(100);Deltaproteobacteria(100);unclassified(100);unclassified(100);unclassified(100);
Otu000087	581	Bacteria(100);Proteobacteria(100);Alphaproteobacteria(100);Caulobacterales(100);Hyphomonadaceae(100);Hirschia(100);
Otu000088	15424	Bacteria(100);Verrucomicrobia(100);Opitutae(100);Opitutales(100);Opitutaceae(100);unclassified(100);unclassified(100);unclassified(100);
Otu000089	9104	Bacteria(100);Actinobacteria(100);Actinobacteria(100);Actinomycetales(100);acI(100);acI-A(100);acI-A5(100);unclassified(100);
Otu000090	27923	Bacteria(100);Bacteroidetes(100);Cytophagia(100);Cytophagales(100);unclassified(100);unclassified(100);unclassified(100);unclassified(100);
Otu000091	8641	Bacteria(100);Verrucomicrobia(100);Opitutae(100);Opitutales(100);Opitutaceae(100);unclassified(100);unclassified(100);unclassified(100);
Otu000092	5236	Bacteria(100);Proteobacteria(100);Gammaproteobacteria(100);Pseudomondales(100);gamIV(100);gamIV-A(100);Pseudo-A1(83);unclassified(83);
Otu000093	12056	Bacteria(100);Proteobacteria(100);Deltaproteobacteria(99);Bdellovibrionales(99);Bdellovibrionaceae(99);OM27_clade(99);
Otu000094	6883	Bacteria(100);Chloroflexi(100);Chloroflexia(100);Chloroflexales(100);Roseiflexaceae(100);Roseiflexus(100);
Otu000095	893	Bacteria(100);Proteobacteria(100);Betaproteobacteria(100);Burkholderiales(100);betI(100);betI-A(78);Lhab-A1(66);unclassified(66);
Otu000096	1540	Bacteria(100);Proteobacteria(100);Alphaproteobacteria(100);Sphingomonadales(100);alfIII(99);alfIII-A(99);Sphingo(99);unclassified(99);
Otu000097	343	Bacteria(100);Proteobacteria(100);Betaproteobacteria(100);Methylophilales(99);betIV(99);betIV-A(99);LD28(99);unclassified(99);
Otu000098	4145	Bacteria(100);Proteobacteria(100);Betaproteobacteria(100);TRA3-20(100);unclassified(100);unclassified(100);
Otu000099	8278	Bacteria(100);Cyanobacteria(100);Cyanobacteria(100);SubsectionI(100);FamilyI(100);Synechococcus(92);
Otu000100	2271	Bacteria(100);Bacteroidetes(98);unclassified(96);unclassified(96);unclassified(96);unclassified(96);unclassified(100);unclassified(100);
Otu000101	366	Bacteria(100);Actinobacteria(100);Actinobacteria(100);Actinomycetales(100);acI(100);acI-A(96);acI-A6(88);unclassified(88);
Otu000102	544	Bacteria(100);Proteobacteria(100);Betaproteobacteria(100);Burkholderiales(100);betI(100);betI-A(60);unclassified(100);unclassified(100);
Otu000103	4204	Bacteria(100);Proteobacteria(100);Betaproteobacteria(100);Burkholderiales(100);betVII(100);betVII-A(100);betVII-A1(89);unclassified(89);
Otu000104	4598	Bacteria(100);Bacteroidetes(100);Sphingobacteria(100);Sphingobacteriales(100);bacI(100);bacI-A(99);unclassified(98);unclassified(98);
Otu000105	1260	Bacteria(100);Cyanobacteria(100);Cyanobacteria(100);SubsectionI(100);FamilyI(100);unclassified(87);
Otu000106	1237	Bacteria(100);Proteobacteria(100);Alphaproteobacteria(100);Rickettsiales(100);Rickettsiales_Incertae_Sedis(100);Candidatus_Captivus(100);
Otu000107	5233	Bacteria(100);Actinobacteria(100);Actinobacteria(100);Actinomycetales(100);Luna1(100);Luna1-A(100);Luna1-A4(88);unclassified(88);
Otu000108	11384	Bacteria(100);Proteobacteria(100);Alphaproteobacteria(100);Caulobacterales(100);Caulobacteraceae(100);Caulobacter(100);unclassified(100);unclassified(100);
Otu000109	2482	Bacteria(100);Verrucomicrobia(100);Spartobacteria(82);Spartobacteriales(82);Spartobacteriaceae(82);CandidatusXiphinematobacter(82);unclassified(59);unclassified(59);
Otu000110	16449	Bacteria(100);Actinobacteria(100);Actinobacteria(100);Actinomycetales(100);acTH1(100);acTH1-A(100);acTH1-A1(100);unclassified(100);
Otu000111	10639	Bacteria(100);Proteobacteria(100);Betaproteobacteria(100);Nitrosomonadales(100);Nitrosomonadaceae(100);Nitrosospira(58);unclassified(100);unclassified(100);
Otu000112	9113	Bacteria(100);Planctomycetes(99);Planctomycetacia(97);Planctomycetales(97);Planctomycetaceae(97);unclassified(97);
Otu000113	8324	Bacteria(100);Cyanobacteria(100);Cyanobacteria(100);SubsectionI(100);FamilyI(100);Synechococcus(100);
Otu000114	6470	Bacteria(100);Verrucomicrobia(100);Opitutae(100);Opitutales(100);Opitutaceae(100);unclassified(100);unclassified(100);unclassified(100);
Otu000115	6130	Bacteria(100);Bacteroidetes(100);Cytophagia(100);Cytophagales(100);Cytophagaceae(100);Emticicia(100);unclassified(100);unclassified(100);
Otu000116	3381	Bacteria(100);Verrucomicrobia(100);Verrucomicrobiae(100);Verrucomicrobiales(100);Verrucomicrobiaceae(100);unclassified(79);
Otu000117	2566	Bacteria(100);Bacteroidetes(100);Flavobacteria(100);Flavobacteriales(100);bacII(100);bacII-A(100);Flavo-A3(99);unclassified(99);
Otu000118	5607	Bacteria(100);Proteobacteria(100);Alphaproteobacteria(100);Rhodobacterales(100);Rhodobacteraceae(100);unclassified(98);
Otu000119	3481	Bacteria(100);Bacteroidetes(100);Sphingobacteria(100);Sphingobacteriales(100);bacVI(100);unclassified(100);unclassified(100);unclassified(100);
Otu000120	8210	Bacteria(100);Proteobacteria(100);Gammaproteobacteria(100);unclassified(100);unclassified(100);unclassified(100);
Otu000121	17545	Bacteria(100);Bacteroidetes(100);Cytophagia(100);Cytophagales(100);MWH-CFBk5(100);unclassified(100);unclassified(100);unclassified(100);
Otu000122	12271	Bacteria(100);Bacteroidetes(98);unclassified(98);unclassified(98);unclassified(98);unclassified(98);
Otu000123	8168	Bacteria(100);Bacteroidetes(100);Flavobacteria(100);Flavobacteriales(100);bacV(100);unclassified(100);unclassified(100);unclassified(100);
Otu000124	13026	Bacteria(100);Proteobacteria(100);Alphaproteobacteria(100);Sphingomonadales(100);alfIII(100);unclassified(100);unclassified(100);unclassified(100);
Otu000125	3693	Bacteria(100);Proteobacteria(100);Alphaproteobacteria(100);Sphingomonadales(100);alfIV(100);alfIV-A(100);Novo-A2(100);unclassified(100);
Otu000126	368	Bacteria(100);Bacteroidetes(100);Sphingobacteria(100);Sphingobacteriales(100);bacIV(100);bacIV-B(100);Aquir(100);unclassified(100);
Otu000127	497	Bacteria(100);Actinobacteria(100);Actinobacteria(100);Actinomycetales(100);acI(100);unclassified(82);unclassified(82);unclassified(82);
Otu000128	3688	Bacteria(100);Acidobacteria(100);Acidobacteria(100);Subgroup_4(100);11-24(100);unclassified(100);
Otu000129	5877	Bacteria(100);Bacteroidetes(100);Sphingobacteriia(100);Sphingobacteriales(100);Saprospiraceae(100);unclassified(100);unclassified(100);unclassified(100);
Otu000130	1327	Bacteria(100);Cyanobacteria(100);Cyanobacteria(100);SubsectionI(100);FamilyI(100);unclassified(99);
Otu000131	4548	Bacteria(100);Actinobacteria(100);Actinobacteria(100);Actinomycetales(100);Luna1(100);Luna1-A(100);Luna1-A2(98);unclassified(98);
Otu000132	11342	Bacteria(100);Planctomycetes(100);Planctomycetacia(100);Planctomycetales(100);Planctomycetaceae(100);Pirellula(100);
Otu000133	5243	Bacteria(100);Proteobacteria(100);Alphaproteobacteria(100);Rhodospirillales(100);Acetobacteraceae(100);unclassified(100);
Otu000134	4975	Bacteria(100);Proteobacteria(100);Gammaproteobacteria(100);Methylococcales(100);Methylococcaceae(100);unclassified(74);
Otu000135	4586	Bacteria(100);Bacteroidetes(100);Sphingobacteriia(100);Sphingobacteriales(100);env.OPS_17(100);unclassified(100);unclassified(100);unclassified(100);
Otu000136	8284	Bacteria(100);Proteobacteria(100);Gammaproteobacteria(100);unclassified(100);unclassified(100);unclassified(100);
Otu000137	6197	Bacteria(100);Bacteroidetes(100);Sphingobacteriia(100);Sphingobacteriales(100);NS11-12_marine_group(100);unclassified(100);unclassified(100);unclassified(100);
Otu000138	5962	Bacteria(100);Bacteroidetes(100);Sphingobacteria(100);Sphingobacteriales(100);bacVI(100);bacVI-B(100);Pedo(100);unclassified(100);
Otu000139	3567	Bacteria(100);Proteobacteria(100);Betaproteobacteria(100);Burkholderiales(98);Oxalobacteraceae(90);unclassified(58);unclassified(100);unclassified(100);
Otu000140	8650	Bacteria(100);Armatimonadetes(100);Armatimonadia(100);Armatimonadales(100);Armatimonadaceae(100);Armatimonas(100);unclassified(100);unclassified(100);
Otu000141	459	Bacteria(100);Bacteroidetes(100);Sphingobacteria(100);Sphingobacteriales(100);bacVI(100);bacVI-B(100);Pedo(100);unclassified(100);
Otu000142	2582	Bacteria(100);unclassified(52);unclassified(52);unclassified(52);unclassified(52);unclassified(52);
Otu000143	2243	Bacteria(100);Proteobacteria(100);Alphaproteobacteria(100);Rickettsiales(100);Rickettsiales_Incertae_Sedis(100);Candidatus_Defluviella(100);
Otu000144	2796	Bacteria(100);Bacteroidetes(100);Flavobacteria(100);Flavobacteriales(100);bacII(100);bacII-A(100);unclassified(98);unclassified(98);
Otu000145	3771	Bacteria(100);Gemmatimonadetes(100);Gemmatimonadetes(100);Gemmatimonadales(100);Gemmatimonadaceae(100);Gemmatimonas(100);
Otu000146	2159	Bacteria(100);Proteobacteria(100);Alphaproteobacteria(100);Rickettsiales(75);unclassified(100);unclassified(100);
Otu000147	1755	Bacteria(100);Bacteroidetes(100);Sphingobacteria(100);Sphingobacteriales(100);bacI(100);unclassified(100);unclassified(100);unclassified(100);
Otu000148	6653	Bacteria(100);Bacteroidetes(100);Sphingobacteria(100);Sphingobacteriales(100);bacI(100);unclassified(100);unclassified(100);unclassified(100);
Otu000149	3544	Bacteria(100);Proteobacteria(100);Betaproteobacteria(100);Nitrosomonadales(100);Gallionellaceae(100);Candidatus_Nitrotoga(95);unclassified(100);unclassified(100);
Otu000150	299	Bacteria(100);Actinobacteria(100);Actinobacteria(100);Acidimicrobiales(100);acIV(100);acIV-A(100);Iluma-A1(100);unclassified(100);
Otu000151	5745	Bacteria(100);Actinobacteria(100);Actinobacteria(100);Actinomycetales(100);Luna1(100);Luna1-A(100);Luna1-A2(97);unclassified(97);
Otu000152	6594	Bacteria(100);Proteobacteria(100);Betaproteobacteria(100);Burkholderiales(100);betVI(100);unclassified(100);unclassified(100);unclassified(100);
Otu000153	2819	Bacteria(100);Verrucomicrobia(100);Verrucomicrobiae(100);Verrucomicrobiales(100);Verrucomicrobiaceae(100);unclassified(100);
Otu000154	4842	Bacteria(100);Proteobacteria(100);Gammaproteobacteria(100);Alteromonadales(99);Alteromonadaceae(99);BD1-7_clade(99);
Otu000155	6031	Bacteria(100);Bacteroidetes(100);Sphingobacteria(100);Sphingobacteriales(100);bacVI(100);unclassified(100);unclassified(100);unclassified(100);
Otu000156	7327	Bacteria(100);Proteobacteria(100);Deltaproteobacteria(100);Bdellovibrionales(99);Bdellovibrionaceae(99);OM27_clade(99);
Otu000157	3397	Bacteria(100);Proteobacteria(100);Betaproteobacteria(100);Burkholderiales(100);betII(100);Pnec(100);PnecD(96);unclassified(96);
Otu000158	5729	Bacteria(100);Proteobacteria(100);Deltaproteobacteria(100);Myxococcales(100);mle1-27(100);unclassified(100);
Otu000159	3461	Bacteria(100);Bacteroidetes(100);Flavobacteria(100);Flavobacteriales(100);bacII(100);bacII-A(100);Flavo-A2(100);unclassified(100);
Otu000160	3693	Bacteria(100);Proteobacteria(100);Deltaproteobacteria(100);Bdellovibrionales(100);Bacteriovoracaceae(100);Peredibacter(100);
Otu000161	3814	Bacteria(100);Proteobacteria(100);Alphaproteobacteria(100);Sphingomonadales(100);alfIV(93);unclassified(93);unclassified(93);unclassified(93);
Otu000162	8625	Bacteria(100);Proteobacteria(100);unclassified(100);unclassified(100);unclassified(100);unclassified(100);
Otu000163	1669	Bacteria(100);Bacteroidetes(100);Flavobacteria(100);Flavobacteriales(100);bacV(100);unclassified(100);unclassified(100);unclassified(100);
Otu000164	3733	Bacteria(100);Bacteroidetes(100);Sphingobacteriia(100);Sphingobacteriales(100);Saprospiraceae(100);unclassified(100);
Otu000165	5756	Bacteria(100);Proteobacteria(100);Alphaproteobacteria(100);Caulobacterales(100);Hyphomonadaceae(100);Hyphomonas(100);
Otu000166	1792	Bacteria(100);Proteobacteria(100);Alphaproteobacteria(100);Sphingomonadales(100);alfIV(98);alfIV-A(98);Novo-A1(96);unclassified(96);
Otu000167	1284	Bacteria(100);Proteobacteria(100);Betaproteobacteria(100);Rhodocyclales(100);Rhodocyclaceae(100);Dechloromonas(78);
Otu000168	577	Bacteria(100);Cyanobacteria(100);Cyanobacteria(100);SubsectionI(100);FamilyI(100);unclassified(100);
Otu000169	956	Bacteria(100);Proteobacteria(100);Alphaproteobacteria(100);Sphingomonadales(100);alfIII(53);alfIII-A(53);Sphingo(53);unclassified(53);
Otu000170	1707	Bacteria(100);Proteobacteria(100);Betaproteobacteria(100);TRA3-20(99);unclassified(99);unclassified(99);
Otu000171	1090	Bacteria(100);Proteobacteria(100);Alphaproteobacteria(100);Sphingomonadales(100);alfIV(100);alfIV-A(100);Novo-A2(97);unclassified(97);
Otu000172	6145	Bacteria(100);Proteobacteria(100);Alphaproteobacteria(100);Rhodospirillales(100);Acetobacteraceae(100);Rhodovarius(100);
Otu000173	4049	Bacteria(100);Proteobacteria(100);Alphaproteobacteria(100);Rhodospirillales(100);Acetobacteraceae(100);Acidocella(100);
Otu000174	324	Bacteria(100);Proteobacteria(100);Alphaproteobacteria(100);Rhodobacterales(100);Rhodobacteraceae(100);unclassified(97);
Otu000175	1862	Bacteria(100);Cyanobacteria(100);Cyanobacteria(100);SubsectionI(100);FamilyI(100);unclassified(100);
Otu000176	795	Bacteria(100);Proteobacteria(100);Betaproteobacteria(100);Burkholderiales(100);Oxalobacteraceae(93);unclassified(62);unclassified(100);unclassified(100);
Otu000177	6883	Bacteria(100);unclassified(99);unclassified(99);unclassified(99);unclassified(99);unclassified(99);
Otu000178	295	Bacteria(100);Actinobacteria(100);Actinobacteria(100);Actinomycetales(100);acI(100);acI-A(100);acI-A6(94);unclassified(94);
Otu000179	935	Bacteria(100);Proteobacteria(100);Gammaproteobacteria(100);Xanthomonadales(70);Xanthomonadales_Incertae_Sedis(70);unclassified(70);
Otu000180	4438	Bacteria(100);Planctomycetes(100);Planctomycetacia(100);Planctomycetales(100);Planctomycetaceae(100);Schlesneria(100);
Otu000181	20848	Bacteria(100);Bacteroidetes(100);Sphingobacteria(100);Sphingobacteriales(100);bacIII(100);bacIII-A(100);unclassified(100);unclassified(100);
Otu000182	2566	Bacteria(100);Bacteroidetes(100);Sphingobacteria(100);Sphingobacteriales(100);bacVI(100);bacVI-B(89);Pedo(89);unclassified(89);
Otu000183	4173	Bacteria(100);Proteobacteria(100);Gammaproteobacteria(100);Enterobacteriales(100);gamII(100);gamII-A(100);unclassified(100);unclassified(100);
Otu000184	5274	Bacteria(100);Proteobacteria(100);Deltaproteobacteria(100);Bdellovibrionales(100);Bdellovibrionaceae(100);OM27_clade(100);
Otu000185	1992	Bacteria(100);Proteobacteria(100);Gammaproteobacteria(100);Methylococcales(100);CABC2E06(97);unclassified(97);
Otu000186	694	Bacteria(100);Proteobacteria(100);Alphaproteobacteria(100);Rhizobiales(100);Rhizobiaceae(96);Rhizobium(60);
Otu000187	3901	Bacteria(100);Bacteroidetes(100);Sphingobacteriia(99);Sphingobacteriales(99);NS11-12_marine_group(99);unclassified(99);unclassified(100);unclassified(100);
Otu000188	2552	Bacteria(100);Proteobacteria(100);Betaproteobacteria(100);Nitrosomonadales(100);Nitrosomonadaceae(100);Nitrosomonas(100);
Otu000189	1727	Bacteria(100);Proteobacteria(100);Alphaproteobacteria(100);Rhizobiales(100);alfI(100);alfI-B(100);unclassified(75);unclassified(75);
Otu000190	2096	Bacteria(100);Bacteroidetes(100);Sphingobacteria(100);Sphingobacteriales(100);bacI(100);unclassified(100);unclassified(100);unclassified(100);
Otu000191	1663	Bacteria(100);Bacteroidetes(100);Flavobacteria(100);Flavobacteriales(100);bacII(100);bacII-A(100);unclassified(95);unclassified(95);
Otu000192	3252	Bacteria(100);Proteobacteria(100);Alphaproteobacteria(100);unclassified(100);unclassified(100);unclassified(100);
Otu000193	584	Bacteria(100);Bacteroidetes(100);Flavobacteriia(100);Flavobacteriales(100);NS9_marine_group(99);unclassified(99);
Otu000194	2256	Bacteria(100);Bacteroidetes(100);Sphingobacteria(100);Sphingobacteriales(100);bacI(100);bacI-A(100);bacI-A2(100);unclassified(100);
Otu000195	6715	Bacteria(100);Bacteroidetes(100);Sphingobacteria(100);Sphingobacteriales(100);bacVI(100);bacVI-B(100);Pedo(100);unclassified(100);
Otu000196	1172	Bacteria(100);Proteobacteria(100);Betaproteobacteria(100);Burkholderiales(100);betI(100);betI-A(99);unclassified(99);unclassified(99);
Otu000197	187	Bacteria(100);Bacteroidetes(100);Sphingobacteriia(99);Sphingobacteriales(99);env.OPS_17(99);unclassified(99);unclassified(100);unclassified(100);
Otu000198	3893	Bacteria(100);Planctomycetes(100);Planctomycetacia(100);Planctomycetales(100);Planctomycetaceae(100);Pirellula(100);
Otu000199	5925	Bacteria(100);Bacteroidetes(100);Sphingobacteria(98);Sphingobacteriales(98);bacIII(98);unclassified(98);unclassified(98);unclassified(98);
Otu000200	301	Bacteria(100);Proteobacteria(100);Alphaproteobacteria(100);Caulobacterales(100);alfII(100);alfII-A(100);Brev(100);unclassified(100);
Otu000201	4644	Bacteria(100);Proteobacteria(100);Gammaproteobacteria(99);unclassified(95);unclassified(95);unclassified(95);unclassified(100);unclassified(100);
Otu000202	3875	Bacteria(100);Proteobacteria(100);Alphaproteobacteria(100);Rhodospirillales(100);Acetobacteraceae(100);unclassified(99);
Otu000203	1012	Bacteria(100);Bacteroidetes(100);Sphingobacteria(100);Sphingobacteriales(100);bacVI(100);unclassified(92);unclassified(92);unclassified(92);
Otu000204	3634	Bacteria(100);Proteobacteria(100);Deltaproteobacteria(98);unclassified(97);unclassified(97);unclassified(97);
Otu000205	356	Bacteria(100);Verrucomicrobia(100);OPB35_soil_group(100);unclassified(100);unclassified(100);unclassified(100);
Otu000206	3329	Bacteria(100);Proteobacteria(100);Deltaproteobacteria(100);Bdellovibrionales(100);Bacteriovoracaceae(100);Peredibacter(100);
Otu000207	145	Bacteria(100);Actinobacteria(100);Actinobacteria(100);Actinomycetales(100);acI(100);unclassified(77);unclassified(77);unclassified(77);
Otu000208	4752	Bacteria(100);Armatimonadetes(100);unclassified(100);unclassified(100);unclassified(100);unclassified(100);
Otu000209	2922	Bacteria(100);Bacteroidetes(100);Flavobacteria(100);Flavobacteriales(100);bacV(100);unclassified(100);unclassified(100);unclassified(100);
Otu000210	8991	Bacteria(100);Planctomycetes(100);Phycisphaerae(100);Phycisphaerales(100);Phycisphaeraceae(100);CL500-3(100);
Otu000211	1812	Bacteria(100);Proteobacteria(100);Deltaproteobacteria(100);Bdellovibrionales(100);Bdellovibrionaceae(100);OM27_clade(100);
Otu000212	1610	Bacteria(100);Planctomycetes(100);Planctomycetacia(100);Planctomycetales(100);Planctomycetaceae(100);Pir4_lineage(99);
Otu000213	866	Bacteria(100);Proteobacteria(100);Deltaproteobacteria(100);Bdellovibrionales(100);Bacteriovoracaceae(100);Bacteriovorax(99);
Otu000214	124	Bacteria(100);Bacteroidetes(100);Sphingobacteriia(100);Sphingobacteriales(100);NS11-12_marine_group(100);unclassified(100);
Otu000215	3285	Bacteria(100);Acidobacteria(100);Acidobacteria(100);Subgroup_3(100);SJA-149(100);unclassified(100);
Otu000216	2564	Bacteria(100);Proteobacteria(100);Gammaproteobacteria(100);unclassified(72);unclassified(72);unclassified(72);
Otu000217	852	Bacteria(100);Bacteroidetes(100);Sphingobacteria(100);Sphingobacteriales(100);bacVI(100);bacVI-B(96);Pedo(96);unclassified(96);
Otu000218	1840	Bacteria(100);Bacteroidetes(100);Sphingobacteria(100);Sphingobacteriales(100);bacI(100);unclassified(100);unclassified(100);unclassified(100);
Otu000219	892	Bacteria(100);Proteobacteria(100);Alphaproteobacteria(100);Rhizobiales(100);Hyphomicrobiaceae(94);Devosia(82);unclassified(100);unclassified(100);
Otu000220	258	Bacteria(100);Verrucomicrobia(100);Verrucomicrobiae(100);Verrucomicrobiales(100);Verrucomicrobiaceae(100);unclassified(100);
Otu000221	127	Bacteria(100);Bacteroidetes(100);Sphingobacteria(99);Sphingobacteriales(99);bacI(99);unclassified(76);unclassified(76);unclassified(76);
Otu000222	1061	Bacteria(100);Proteobacteria(97);unclassified(97);unclassified(97);unclassified(97);unclassified(97);
Otu000223	4897	Bacteria(100);Bacteroidetes(100);Sphingobacteria(87);Sphingobacteriales(87);bacI(87);unclassified(87);unclassified(87);unclassified(87);
Otu000224	348	Bacteria(100);Cyanobacteria(100);Cyanobacteria(100);SubsectionI(100);FamilyI(100);unclassified(66);
Otu000225	4469	Bacteria(100);Bacteroidetes(100);unclassified(100);unclassified(100);unclassified(100);unclassified(100);unclassified(100);unclassified(100);
Otu000226	191	Bacteria(100);Cyanobacteria(100);Cyanobacteria(100);SubsectionIII(100);FamilyI(100);Pseudanabaena(99);
Otu000227	353	Bacteria(100);Proteobacteria(100);Alphaproteobacteria(100);Caulobacterales(100);Caulobacteraceae(100);Phenylobacterium(100);
Otu000228	3302	Bacteria(100);Bacteroidetes(100);Sphingobacteriia(93);Sphingobacteriales(93);Saprospiraceae(93);unclassified(93);unclassified(100);unclassified(100);
Otu000229	754	Bacteria(100);Chloroflexi(100);SL56_marine_group(100);unclassified(100);unclassified(100);unclassified(100);
Otu000230	2418	Bacteria(100);Armatimonadetes(99);unclassified(99);unclassified(99);unclassified(99);unclassified(99);
Otu000231	395	Bacteria(100);Proteobacteria(100);Betaproteobacteria(100);Rhodocyclales(100);Rhodocyclaceae(100);Sulfuritalea(66);
Otu000232	1068	Bacteria(100);Proteobacteria(100);Alphaproteobacteria(100);Rhizobiales(100);Hyphomicrobiaceae(69);Hyphomicrobium(68);unclassified(100);unclassified(100);
Otu000233	1917	Bacteria(100);Actinobacteria(100);Actinobacteria(100);Actinomycetales(100);acI(100);acI-C(100);acI-C1(100);unclassified(100);
Otu000234	321	Bacteria(100);Proteobacteria(100);Betaproteobacteria(100);unclassified(100);unclassified(100);unclassified(100);
Otu000235	4712	Bacteria(100);Bacteroidetes(100);Flavobacteria(100);Flavobacteriales(100);bacV(100);unclassified(100);unclassified(100);unclassified(100);
Otu000236	3252	Bacteria(100);Planctomycetes(100);OM190(100);unclassified(100);unclassified(100);unclassified(100);
Otu000237	1923	Bacteria(100);Proteobacteria(100);Deltaproteobacteria(98);unclassified(97);unclassified(97);unclassified(97);
Otu000238	249	Bacteria(100);Proteobacteria(100);Gammaproteobacteria(87);unclassified(68);unclassified(68);unclassified(68);unclassified(100);unclassified(100);
Otu000239	184	Bacteria(100);Proteobacteria(100);Betaproteobacteria(100);Burkholderiales(100);betI(100);betI-A(96);Lhab-A2(79);unclassified(79);
Otu000240	4448	Bacteria(100);Bacteroidetes(100);Sphingobacteria(100);Sphingobacteriales(100);bacVI(100);unclassified(100);unclassified(100);unclassified(100);
Otu000241	180	Bacteria(100);Proteobacteria(100);Gammaproteobacteria(100);Oceanospirillales(99);Oceanospirillaceae(99);Pseudospirillum(99);
Otu000242	1485	Bacteria(100);Proteobacteria(100);Gammaproteobacteria(100);Legionellales(100);Legionellaceae(100);Legionella(100);
Otu000243	196	Bacteria(100);Cyanobacteria(100);Cyanobacteria(100);SubsectionI(100);FamilyI(100);unclassified(75);
Otu000244	2233	Bacteria(100);Proteobacteria(100);TA18(100);unclassified(100);unclassified(100);unclassified(100);
Otu000245	4041	Bacteria(100);Cyanobacteria(100);Cyanobacteria(100);SubsectionIII(100);FamilyI(100);unclassified(100);
Otu000246	2670	Bacteria(100);Bacteroidetes(100);Sphingobacteriia(100);Sphingobacteriales(100);env.OPS_17(100);unclassified(100);unclassified(100);unclassified(100);
Otu000247	255	Bacteria(100);Acidobacteria(100);Acidobacteria(100);Subgroup_6(100);unclassified(100);unclassified(100);
Otu000248	1593	Bacteria(100);Verrucomicrobia(100);Spartobacteria(100);Spartobacteriales(100);Spartobacteriaceae(100);CandidatusXiphinematobacter(100);unclassified(98);unclassified(98);
Otu000249	1159	Bacteria(100);Acidobacteria(100);Acidobacteria(100);Subgroup_6(100);unclassified(100);unclassified(100);
Otu000250	1283	Bacteria(100);Proteobacteria(98);Alphaproteobacteria(97);unclassified(75);unclassified(75);unclassified(75);
Otu000251	1509	Bacteria(100);Bacteroidetes(100);Sphingobacteria(100);Sphingobacteriales(100);bacVI(100);unclassified(100);unclassified(100);unclassified(100);
Otu000252	223	Bacteria(100);Cyanobacteria(100);Cyanobacteria(100);SubsectionI(100);FamilyI(100);unclassified(72);
Otu000253	4922	Bacteria(100);Actinobacteria(100);Actinobacteria(100);Acidimicrobiales(100);acIV(100);acIV-A(100);Iluma-A2(100);unclassified(100);
Otu000254	1000	Bacteria(100);Bacteroidetes(100);Flavobacteria(100);Flavobacteriales(100);bacII(100);bacII-A(100);Flavo-A3(73);unclassified(73);
Otu000255	1794	Bacteria(100);Proteobacteria(100);Betaproteobacteria(100);Burkholderiales(100);Burkholderiaceae(97);unclassified(97);unclassified(100);unclassified(100);
Otu000256	2449	Bacteria(100);Proteobacteria(100);Betaproteobacteria(100);Burkholderiales(100);betIII(100);betIII-A(100);betIII-A1(93);unclassified(93);
Otu000257	580	Bacteria(100);Proteobacteria(100);Gammaproteobacteria(100);Methylococcales(100);Crenotrichaceae(99);Crenothrix(99);
Otu000258	217	Bacteria(100);Bacteroidetes(100);Sphingobacteriia(59);Sphingobacteriales(59);Sphingobacteriaceae(59);Solitalea(59);unclassified(100);unclassified(100);
Otu000259	341	Bacteria(100);Bacteroidetes(100);Sphingobacteriia(100);Sphingobacteriales(100);env.OPS_17(100);unclassified(100);unclassified(100);unclassified(100);
Otu000260	1769	Bacteria(100);Proteobacteria(100);Betaproteobacteria(100);Burkholderiales(100);betVII(95);betVII-B(94);betVII-B1(94);unclassified(94);
Otu000261	582	Bacteria(100);Proteobacteria(100);Gammaproteobacteria(100);Pseudomonadales(100);Pseudomonadaceae(100);Cellvibrio(100);
Otu000262	2850	Bacteria(100);Verrucomicrobia(100);Verrucomicrobiae(100);Verrucomicrobiales(100);Verrucomicrobiaceae(100);unclassified(99);unclassified(100);unclassified(100);
Otu000263	1307	Bacteria(100);Proteobacteria(100);unclassified(72);unclassified(72);unclassified(72);unclassified(72);
Otu000264	916	Bacteria(100);Proteobacteria(100);Alphaproteobacteria(100);Sphingomonadales(100);alfIV(100);unclassified(66);unclassified(66);unclassified(66);
Otu000265	604	Bacteria(100);Proteobacteria(100);Alphaproteobacteria(100);Rhodobacterales(100);Rhodobacteraceae(100);unclassified(57);
Otu000266	1104	Bacteria(100);Bacteroidetes(100);Sphingobacteria(100);Sphingobacteriales(100);bacI(100);unclassified(100);unclassified(100);unclassified(100);
Otu000267	3841	Bacteria(100);Bacteroidetes(100);Sphingobacteriia(100);Sphingobacteriales(100);env.OPS_17(100);unclassified(100);unclassified(100);unclassified(100);
Otu000268	1188	Bacteria(100);Proteobacteria(100);Alphaproteobacteria(100);Caulobacterales(100);alfII(100);alfII-A(100);Brev(100);unclassified(100);
Otu000269	1614	Bacteria(100);Proteobacteria(100);Alphaproteobacteria(100);Rhodobacterales(100);Rhodobacteraceae(100);unclassified(100);
Otu000270	1367	Bacteria(100);Proteobacteria(100);Betaproteobacteria(100);Burkholderiales(100);betI(100);unclassified(96);unclassified(96);unclassified(96);
Otu000271	118	Bacteria(100);Bacteroidetes(100);Sphingobacteria(73);Sphingobacteriales(73);bacI(73);unclassified(73);unclassified(73);unclassified(73);
Otu000272	1785	Bacteria(100);Verrucomicrobia(100);Opitutae(100);Opitutales(100);Opitutaceae(100);unclassified(100);unclassified(100);unclassified(100);
Otu000273	768	Bacteria(100);Planctomycetes(100);Planctomycetacia(100);Planctomycetales(100);Planctomycetaceae(100);unclassified(100);
Otu000274	1826	Bacteria(100);Bacteroidetes(100);Sphingobacteria(100);Sphingobacteriales(100);bacI(100);bacI-A(54);unclassified(54);unclassified(54);
Otu000275	104	Bacteria(100);Cyanobacteria(100);Cyanobacteria(100);SubsectionI(100);FamilyI(100);unclassified(79);
Otu000276	148	Bacteria(100);Chloroflexi(100);SL56_marine_group(100);unclassified(100);unclassified(100);unclassified(100);
Otu000277	2543	Bacteria(100);Chlorobi(100);Chlorobia(100);Chlorobiales(100);OPB56(100);unclassified(100);
Otu000278	1827	Bacteria(100);Proteobacteria(100);Deltaproteobacteria(96);Bdellovibrionales(95);Bdellovibrionaceae(95);OM27_clade(95);
Otu000279	2957	Bacteria(100);Actinobacteria(100);Actinobacteria(100);Acidimicrobiales(100);acIV(100);acIV-C(100);Iluma-C1(99);unclassified(99);
Otu000280	3892	Bacteria(100);Verrucomicrobia(100);Spartobacteria(98);Chthoniobacterales(98);zEL20(98);unclassified(98);
Otu000281	205	Bacteria(100);Proteobacteria(100);Alphaproteobacteria(100);Sphingomonadales(100);alfIV(100);alfIV-B(100);Pyxis(100);unclassified(100);
Otu000282	717	Bacteria(100);Actinobacteria(100);Actinobacteria(100);PeM15(100);unclassified(100);unclassified(100);unclassified(100);unclassified(100);
Otu000283	1129	Bacteria(100);Cyanobacteria(100);Cyanobacteria(100);SubsectionI(100);FamilyI(100);Snowella(100);
Otu000284	2203	Bacteria(100);Proteobacteria(100);Alphaproteobacteria(100);Sphingomonadales(100);alfIII(100);alfIII-A(100);Sphingo(100);unclassified(100);
Otu000285	200	Bacteria(100);Actinobacteria(100);Actinobacteria(100);Actinomycetales(100);acI(100);acI-A(96);acI-A7(96);unclassified(96);
Otu000286	297	Bacteria(100);Proteobacteria(100);Betaproteobacteria(100);Burkholderiales(100);betI(100);betI-A(71);unclassified(100);unclassified(100);
Otu000287	161	Bacteria(100);Proteobacteria(100);Alphaproteobacteria(100);Caulobacterales(100);Caulobacteraceae(100);Caulobacter(100);
Otu000288	1496	Bacteria(100);Proteobacteria(100);Gammaproteobacteria(100);Alteromonadales(100);Alteromonadaceae(100);unclassified(99);
Otu000289	2564	Bacteria(100);Verrucomicrobia(100);Verrucomicrobiae(100);Verrucomicrobiales(100);unclassified(100);unclassified(100);
Otu000290	562	Bacteria(100);Proteobacteria(100);Betaproteobacteria(100);unclassified(90);unclassified(90);unclassified(90);unclassified(100);unclassified(100);
Otu000291	2860	Bacteria(100);Bacteroidetes(100);Sphingobacteria(98);Sphingobacteriales(98);bacVI(98);unclassified(98);unclassified(98);unclassified(98);
Otu000292	2159	Bacteria(100);Proteobacteria(98);unclassified(98);unclassified(98);unclassified(98);unclassified(98);
Otu000293	5314	Bacteria(100);Actinobacteria(100);Actinobacteria(100);Acidimicrobiales(100);acIV(100);acIV-A(100);Iluma-A1(100);unclassified(100);
Otu000294	2119	Bacteria(100);Bacteroidetes(100);Sphingobacteria(100);Sphingobacteriales(100);bacIV(100);bacIV-B(100);Aquir(100);unclassified(100);
Otu000295	933	Bacteria(100);Proteobacteria(100);Gammaproteobacteria(100);Methylococcales(100);pLW-20(98);unclassified(98);
Otu000296	568	Bacteria(100);Proteobacteria(100);Alphaproteobacteria(100);Rickettsiales(100);Rickettsiaceae(100);Rickettsia(100);
Otu000297	172	Bacteria(100);Bacteroidetes(100);Cytophagia(91);Cytophagales(91);unclassified(90);unclassified(90);
Otu000298	641	Bacteria(100);Actinobacteria(100);Actinobacteria(100);Micrococcales(53);Microbacteriaceae(53);unclassified(100);unclassified(100);unclassified(100);
Otu000299	245	Bacteria(100);Acidobacteria(100);Acidobacteria(100);Subgroup_6(100);unclassified(100);unclassified(100);
Otu000300	4340	Bacteria(100);Proteobacteria(99);unclassified(99);unclassified(99);unclassified(99);unclassified(99);unclassified(100);unclassified(100);
Otu000301	5771	Bacteria(100);Proteobacteria(100);Gammaproteobacteria(100);Oceanospirillales(100);Oceanospirillaceae(100);Pseudospirillum(100);
Otu000302	1721	Bacteria(100);Proteobacteria(100);Gammaproteobacteria(100);KI89A_clade(98);unclassified(98);unclassified(98);unclassified(100);unclassified(100);
Otu000303	2017	Bacteria(100);Chloroflexi(100);Chloroflexia(100);Chloroflexales(100);Roseiflexaceae(100);Roseiflexus(100);unclassified(100);unclassified(100);
Otu000304	883	Bacteria(100);Proteobacteria(100);Alphaproteobacteria(100);Rhizobiales(100);Bradyrhizobiaceae(99);Bradyrhizobium(85);unclassified(100);unclassified(100);
Otu000305	10198	Bacteria(100);Bacteroidetes(100);Sphingobacteriia(100);Sphingobacteriales(100);NS11-12_marine_group(100);unclassified(100);unclassified(100);unclassified(100);
Otu000306	402	Bacteria(100);Verrucomicrobia(100);Verrucomicrobiae(100);Verrucomicrobiales(100);Verrucomicrobiaceae(100);unclassified(71);
Otu000307	1565	Bacteria(100);Verrucomicrobia(100);OPB35_soil_group(100);unclassified(100);unclassified(100);unclassified(100);
Otu000308	1305	Bacteria(100);Proteobacteria(100);Gammaproteobacteria(100);Legionellales(100);Coxiellaceae(100);Rickettsiella(99);
Otu000309	962	Bacteria(100);Proteobacteria(100);Betaproteobacteria(100);Burkholderiales(100);betVII(100);betVII-A(99);unclassified(72);unclassified(72);
Otu000310	1385	Bacteria(100);Proteobacteria(100);Betaproteobacteria(100);Burkholderiales(100);betI(93);unclassified(92);unclassified(92);unclassified(92);
Otu000311	887	Bacteria(100);Proteobacteria(100);Alphaproteobacteria(99);Rickettsiales(97);unclassified(97);unclassified(97);
Otu000312	212	Bacteria(100);Proteobacteria(100);Alphaproteobacteria(100);Sphingomonadales(100);alfIV(100);alfIV-B(100);Pyxis(100);unclassified(100);
Otu000313	1157	Bacteria(100);Proteobacteria(100);Alphaproteobacteria(100);Rhizobiales(100);alfI(100);alfI-B(100);alfI-B2(97);unclassified(97);
Otu000314	530	Bacteria(100);Bacteroidetes(100);Sphingobacteria(100);Sphingobacteriales(100);bacI(100);bacI-B(100);bacI-B1(100);unclassified(100);
Otu000315	131	Bacteria(100);Proteobacteria(100);Betaproteobacteria(100);Burkholderiales(100);betI(100);betI-A(75);unclassified(100);unclassified(100);
Otu000316	2377	Bacteria(100);Proteobacteria(100);unclassified(100);unclassified(100);unclassified(100);unclassified(100);
Otu000317	1344	Bacteria(100);Cyanobacteria(100);Cyanobacteria(100);SubsectionIII(100);FamilyI(100);Pseudanabaena(100);
Otu000318	3934	Bacteria(100);Actinobacteria(100);Actinobacteria(100);Acidimicrobiales(100);acIV(100);acIV-A(100);Iluma-A2(100);unclassified(100);
Otu000319	276	Bacteria(100);Bacteroidetes(100);Sphingobacteria(100);Sphingobacteriales(100);bacI(100);unclassified(82);unclassified(82);unclassified(82);
Otu000320	1388	Bacteria(100);Actinobacteria(100);Actinobacteria(100);Acidimicrobiales(100);acIV(100);acIV-D(100);Iamia(100);unclassified(100);
Otu000321	1882	Bacteria(100);Bacteroidetes(99);unclassified(99);unclassified(99);unclassified(99);unclassified(99);
Otu000322	362	Bacteria(100);Proteobacteria(100);Alphaproteobacteria(100);Caulobacterales(100);Hyphomonadaceae(100);Hirschia(100);
Otu000323	664	Bacteria(100);Proteobacteria(100);Alphaproteobacteria(100);Rhodospirillales(100);Acetobacteraceae(100);Roseomonas(100);
Otu000324	179	Bacteria(100);Bacteroidetes(100);Sphingobacteriia(96);Sphingobacteriales(96);Saprospiraceae(96);unclassified(96);unclassified(100);unclassified(100);
Otu000325	1095	Bacteria(100);Proteobacteria(100);Gammaproteobacteria(100);unclassified(95);unclassified(95);unclassified(95);
Otu000326	647	Bacteria(100);Actinobacteria(100);Actinobacteria(100);Actinomycetales(67);Luna3(67);unclassified(67);unclassified(67);unclassified(67);
Otu000327	1671	Bacteria(100);Cyanobacteria(100);Cyanobacteria(100);SubsectionIII(100);FamilyI(100);Pseudanabaena(100);
Otu000328	642	Bacteria(100);Proteobacteria(100);Betaproteobacteria(100);Burkholderiales(99);Burkholderiaceae(69);Lautropia(67);unclassified(100);unclassified(100);
Otu000329	110	Bacteria(100);Bacteroidetes(100);Sphingobacteria(100);Sphingobacteriales(100);bacI(100);bacI-A(100);bacI-A1(97);unclassified(97);
Otu000330	1715	Bacteria(100);Verrucomicrobia(100);Spartobacteria(100);Spartobacteriales(100);Spartobacteriaceae(100);CandidatusXiphinematobacter(100);unclassified(99);unclassified(99);
Otu000331	1885	Bacteria(100);Verrucomicrobia(100);OPB35_soil_group(100);unclassified(100);unclassified(100);unclassified(100);
Otu000332	1371	Bacteria(100);Actinobacteria(100);Actinobacteria(100);Actinomycetales(100);Luna1(100);Luna1-A(100);Luna1-A1(99);unclassified(99);
Otu000333	157	Bacteria(100);Proteobacteria(100);Gammaproteobacteria(100);Xanthomonadales(100);Xanthomonadaceae(100);Silanimonas(100);
Otu000334	1501	Bacteria(100);Cyanobacteria(100);Cyanobacteria(100);SubsectionIII(100);FamilyI(100);Planktothrix(100);
Otu000335	275	Bacteria(100);Proteobacteria(74);unclassified(100);unclassified(100);unclassified(100);unclassified(100);
Otu000336	148	Bacteria(100);Proteobacteria(100);Betaproteobacteria(100);Nitrosomonadales(56);unclassified(100);unclassified(100);unclassified(100);unclassified(100);
Otu000337	1317	Bacteria(100);Actinobacteria(100);Actinobacteria(100);Actinomycetales(99);acI(99);unclassified(99);unclassified(99);unclassified(99);
Otu000338	1667	Bacteria(100);Proteobacteria(100);Deltaproteobacteria(100);Myxococcales(99);unclassified(99);unclassified(99);
Otu000339	2550	Bacteria(100);Verrucomicrobia(100);Verrucomicrobiae(100);Verrucomicrobiales(100);DEV007(100);unclassified(100);
Otu000340	2291	Bacteria(100);Verrucomicrobia(100);OPB35_soil_group(100);unclassified(100);unclassified(100);unclassified(100);
Otu000341	128	Bacteria(100);Proteobacteria(100);Betaproteobacteria(100);Burkholderiales(100);betI(100);betI-A(100);unclassified(87);unclassified(87);
Otu000342	1888	Bacteria(100);Bacteroidetes(100);Sphingobacteria(100);Sphingobacteriales(100);bacVI(100);unclassified(100);unclassified(100);unclassified(100);
Otu000343	1621	Bacteria(100);Proteobacteria(100);unclassified(100);unclassified(100);unclassified(100);unclassified(100);
Otu000344	99	Bacteria(100);Bacteroidetes(100);Sphingobacteria(100);Sphingobacteriales(100);bacIV(100);bacIV-A(100);HAL-A1(100);unclassified(100);
Otu000345	4996	Bacteria(100);Bacteroidetes(100);Sphingobacteria(100);Sphingobacteriales(100);bacIV(100);bacIV-A(100);HAL-A1(100);unclassified(100);
Otu000346	1144	Bacteria(100);Proteobacteria(100);Alphaproteobacteria(100);Rickettsiales(100);Rickettsiales_Incertae_Sedis(100);Candidatus_Captivus(100);
Otu000347	336	Bacteria(100);Proteobacteria(100);Alphaproteobacteria(100);Sphingomonadales(100);alfIV(99);unclassified(64);unclassified(64);unclassified(64);
Otu000348	240	Bacteria(100);Proteobacteria(100);Alphaproteobacteria(100);Sphingomonadales(100);alfIV(100);alfIV-A(100);unclassified(74);unclassified(74);
Otu000349	353	Bacteria(100);Proteobacteria(100);Gammaproteobacteria(100);unclassified(100);unclassified(100);unclassified(100);
Otu000350	1014	Bacteria(100);Proteobacteria(100);Betaproteobacteria(100);TRA3-20(99);unclassified(99);unclassified(99);
Otu000351	73	Bacteria(100);Bacteroidetes(100);Cytophagia(72);Cytophagales(72);unclassified(72);unclassified(72);unclassified(100);unclassified(100);
Otu000352	1950	Bacteria(100);Proteobacteria(100);Alphaproteobacteria(100);Sphingomonadales(100);alfIV(100);alfIV-B(100);M-L-85(100);unclassified(100);
Otu000353	2288	Bacteria(100);Verrucomicrobia(100);OPB35_soil_group(100);unclassified(100);unclassified(100);unclassified(100);
Otu000354	141	Bacteria(100);Proteobacteria(100);Betaproteobacteria(100);Burkholderiales(100);betI(100);betI-A(59);Lhab-A1(53);unclassified(53);
Otu000355	313	Bacteria(100);Proteobacteria(100);Deltaproteobacteria(100);Desulfuromonadales(100);M20-Pitesti(94);unclassified(94);
Otu000356	566	Bacteria(100);Bacteroidetes(100);Sphingobacteriia(100);Sphingobacteriales(100);Saprospiraceae(100);unclassified(100);
Otu000357	302	Bacteria(100);Cyanobacteria(100);Cyanobacteria(100);SubsectionI(100);FamilyI(100);Synechococcus(94);
Otu000358	763	Bacteria(100);Proteobacteria(100);Alphaproteobacteria(100);Rhizobiales(100);alfI(100);alfI-B(62);alfI-B2(62);unclassified(62);
Otu000359	2980	Bacteria(100);Planctomycetes(99);Planctomycetacia(98);Planctomycetales(98);Planctomycetaceae(98);unclassified(98);
Otu000360	1587	Bacteria(100);Bacteroidetes(100);Sphingobacteria(100);Sphingobacteriales(100);bacI(100);unclassified(100);unclassified(100);unclassified(100);
Otu000361	1193	Bacteria(100);Proteobacteria(100);Gammaproteobacteria(100);Methylococcales(100);Crenotrichaceae(97);Crenothrix(97);
Otu000362	123	Bacteria(100);Proteobacteria(100);Alphaproteobacteria(100);Rhizobiales(100);alfI(100);alfI-A(83);alfI-A1(83);unclassified(83);
Otu000363	325	Bacteria(100);Proteobacteria(100);Deltaproteobacteria(100);Desulfobacterales(100);Desulfobulbaceae(100);Desulfobulbus(100);
Otu000364	2059	Bacteria(100);Bacteroidetes(100);Sphingobacteriia(99);Sphingobacteriales(99);unclassified(99);unclassified(99);unclassified(100);unclassified(100);
Otu000365	141	Bacteria(100);Actinobacteria(100);Actinobacteria(100);Actinomycetales(98);acI(98);unclassified(98);unclassified(98);unclassified(98);
Otu000366	922	Bacteria(100);Bacteroidetes(100);Cytophagia(100);Cytophagales(100);Cytophagaceae(100);Leadbetterella(100);
Otu000367	93	Bacteria(100);Actinobacteria(100);Actinobacteria(100);Actinomycetales(100);acTH1(100);acTH1-A(100);acTH1-A1(100);unclassified(100);
Otu000368	1004	Bacteria(100);Proteobacteria(100);Deltaproteobacteria(100);Myxococcales(100);mle1-27(100);unclassified(100);
Otu000369	204	Bacteria(100);Proteobacteria(100);Betaproteobacteria(100);Rhodocyclales(73);Rhodocyclaceae(73);unclassified(100);unclassified(100);unclassified(100);
Otu000370	288	Bacteria(100);Proteobacteria(100);Alphaproteobacteria(100);Rhizobiales(100);alfI(75);alfI-B(73);alfI-B2(70);unclassified(70);
Otu000371	1221	Bacteria(100);Proteobacteria(100);Alphaproteobacteria(100);Rickettsiales(100);Rickettsiaceae(100);Rickettsia(100);
Otu000372	117	Bacteria(100);Bacteroidetes(100);Sphingobacteria(67);Sphingobacteriales(67);bacI(67);unclassified(67);unclassified(67);unclassified(67);
Otu000373	85	Bacteria(100);Actinobacteria(100);Actinobacteria(100);Actinomycetales(100);acI(100);unclassified(100);unclassified(100);unclassified(100);
Otu000374	126	Bacteria(100);Proteobacteria(100);Gammaproteobacteria(100);Methylococcales(100);pLW-20(85);unclassified(85);
Otu000375	78	Bacteria(100);Bacteroidetes(100);Flavobacteria(100);Flavobacteriales(100);bacV(100);unclassified(100);unclassified(100);unclassified(100);
Otu000376	777	Bacteria(100);Proteobacteria(100);Deltaproteobacteria(100);unclassified(99);unclassified(99);unclassified(99);
Otu000377	585	Bacteria(100);Proteobacteria(100);Betaproteobacteria(100);Burkholderiales(100);Oxalobacteraceae(93);Undibacterium(92);unclassified(100);unclassified(100);
Otu000378	85	Bacteria(100);Proteobacteria(100);Betaproteobacteria(100);Burkholderiales(100);betI(100);unclassified(92);unclassified(92);unclassified(92);
Otu000379	76	Bacteria(100);Bacteroidetes(100);Flavobacteria(100);Flavobacteriales(100);bacV(100);unclassified(100);unclassified(100);unclassified(100);
Otu000380	97	Bacteria(100);Proteobacteria(100);Betaproteobacteria(100);unclassified(55);unclassified(55);unclassified(55);unclassified(100);unclassified(100);
Otu000381	2051	Bacteria(100);Proteobacteria(100);Gammaproteobacteria(100);Pseudomonadales(100);Pseudomonadaceae(100);Cellvibrio(100);unclassified(100);unclassified(100);
Otu000382	2297	Bacteria(100);Proteobacteria(100);Alphaproteobacteria(100);Rickettsiales(100);Rickettsiales_Incertae_Sedis(100);Candidatus_Captivus(100);
Otu000383	515	Bacteria(100);Proteobacteria(100);Alphaproteobacteria(100);unclassified(100);unclassified(100);unclassified(100);
Otu000384	347	Bacteria(100);Proteobacteria(100);Betaproteobacteria(100);unclassified(65);unclassified(65);unclassified(65);
Otu000385	261	Bacteria(100);Proteobacteria(100);Alphaproteobacteria(100);Rhodospirillales(100);Acetobacteraceae(100);unclassified(97);
Otu000386	722	Bacteria(100);Proteobacteria(100);Betaproteobacteria(100);Burkholderiales(100);Oxalobacteraceae(95);unclassified(100);unclassified(100);unclassified(100);
Otu000387	185	Bacteria(100);Proteobacteria(100);Betaproteobacteria(100);Burkholderiales(100);betI(87);betI-A(74);unclassified(74);unclassified(74);
Otu000388	1019	Bacteria(100);Bacteroidetes(100);unclassified(88);unclassified(88);unclassified(88);unclassified(88);
Otu000389	411	Bacteria(100);Bacteroidetes(100);Sphingobacteria(100);Sphingobacteriales(100);bacI(100);bacI-A(79);unclassified(56);unclassified(56);
Otu000390	517	Bacteria(100);Proteobacteria(100);unclassified(100);unclassified(100);unclassified(100);unclassified(100);
Otu000391	1589	Bacteria(100);Cyanobacteria(100);Cyanobacteria(100);SubsectionI(100);FamilyI(100);unclassified(99);
Otu000392	1280	Bacteria(100);Planctomycetes(100);Planctomycetacia(100);Planctomycetales(100);Planctomycetaceae(100);unclassified(100);
Otu000393	403	Bacteria(100);Actinobacteria(100);Actinobacteria(100);Actinomycetales(100);acTH2(100);Myco(100);unclassified(100);unclassified(100);
Otu000394	564	Bacteria(100);Proteobacteria(100);Alphaproteobacteria(100);Rhodospirillales(100);Acetobacteraceae(100);Roseomonas(100);
Otu000395	2844	Bacteria(100);Proteobacteria(100);Alphaproteobacteria(100);Rickettsiales(100);Rickettsiales_Incertae_Sedis(100);Candidatus_Captivus(100);
Otu000396	1273	Bacteria(100);Bacteroidetes(100);Flavobacteriia(99);Flavobacteriales(99);Cryomorphaceae(99);Owenweeksia(99);unclassified(100);unclassified(100);
Otu000397	785	Bacteria(100);Verrucomicrobia(100);OPB35_soil_group(100);unclassified(100);unclassified(100);unclassified(100);
Otu000398	842	Bacteria(100);Proteobacteria(100);TA18(99);unclassified(99);unclassified(99);unclassified(99);
Otu000399	566	Bacteria(100);unclassified(76);unclassified(76);unclassified(76);unclassified(76);unclassified(76);
Otu000400	402	Bacteria(100);Proteobacteria(100);Alphaproteobacteria(100);Rhizobiales(100);Bradyrhizobiaceae(100);unclassified(100);unclassified(100);unclassified(100);
Otu000401	363	Bacteria(100);Proteobacteria(100);Alphaproteobacteria(100);Rhizobiales(100);alfI(90);unclassified(90);unclassified(90);unclassified(90);
Otu000402	884	Bacteria(100);Proteobacteria(100);Alphaproteobacteria(100);Rickettsiales(100);Rickettsiales_Incertae_Sedis(100);Candidatus_Defluviella(100);
Otu000403	1589	Bacteria(100);Proteobacteria(100);Alphaproteobacteria(100);Rickettsiales(100);Rickettsiales_Incertae_Sedis(100);Candidatus_Captivus(100);
Otu000404	81	Bacteria(100);Bacteroidetes(100);Flavobacteria(100);Flavobacteriales(100);bacV(100);unclassified(100);unclassified(100);unclassified(100);
Otu000405	376	Bacteria(100);Proteobacteria(100);Gammaproteobacteria(100);Pseudomondales(100);gamIV(100);gamIV-A(100);unclassified(98);unclassified(98);
Otu000406	2753	Bacteria(100);Bacteroidetes(100);Sphingobacteriia(100);Sphingobacteriales(100);NS11-12_marine_group(100);unclassified(100);unclassified(100);unclassified(100);
Otu000407	121	Bacteria(100);Bacteroidetes(100);WCHB1-32(100);unclassified(100);unclassified(100);unclassified(100);
Otu000408	100	Bacteria(100);Actinobacteria(100);Actinobacteria(100);Actinomycetales(99);acI(99);acI-A(98);acI-A6(89);unclassified(89);
Otu000409	231	Bacteria(100);Proteobacteria(100);Deltaproteobacteria(100);Desulfuromonadales(100);unclassified(57);unclassified(57);
Otu000410	107	Bacteria(100);Verrucomicrobia(100);Verrucomicrobiae(100);Verrucomicrobiales(100);Verrucomicrobiaceae(100);unclassified(96);
Otu000411	146	Bacteria(100);Cyanobacteria(100);Cyanobacteria(100);SubsectionI(100);FamilyI(100);unclassified(92);
Otu000412	171	Bacteria(100);Actinobacteria(100);Actinobacteria(100);Acidimicrobiales(100);acIV(100);acIV-B(100);Iluma-B1(100);unclassified(100);
Otu000413	147	Bacteria(100);Proteobacteria(100);Betaproteobacteria(100);Burkholderiales(100);betI(100);betI-A(85);unclassified(85);unclassified(85);
Otu000414	187	Bacteria(100);Cyanobacteria(100);Cyanobacteria(100);SubsectionI(100);FamilyI(100);Synechococcus(94);
Otu000415	2131	Bacteria(100);Verrucomicrobia(100);Spartobacteria(100);Spartobacteriales(100);Spartobacteriaceae(100);CandidatusXiphinematobacter(100);verI-A(97);unclassified(97);
Otu000416	258	Bacteria(100);Proteobacteria(100);Epsilonproteobacteria(100);Campylobacterales(100);Helicobacteraceae(100);Sulfuricurvum(100);
Otu000417	869	Bacteria(100);Proteobacteria(100);Alphaproteobacteria(100);Rickettsiales(100);Rickettsiales_Incertae_Sedis(100);Candidatus_Lariskella(100);
Otu000418	173	Bacteria(100);Proteobacteria(100);Alphaproteobacteria(100);Rhizobiales(100);alfI(66);unclassified(63);unclassified(63);unclassified(63);
Otu000419	2734	Bacteria(100);Proteobacteria(100);Deltaproteobacteria(100);Myxococcales(100);unclassified(69);unclassified(69);
Otu000420	647	Bacteria(100);Cyanobacteria(100);Cyanobacteria(100);SubsectionI(100);FamilyI(100);Synechococcus(99);
Otu000421	604	Bacteria(100);Proteobacteria(100);Betaproteobacteria(100);unclassified(67);unclassified(67);unclassified(67);unclassified(100);unclassified(100);
Otu000422	599	Bacteria(100);Proteobacteria(100);Gammaproteobacteria(100);Methylococcales(100);unclassified(99);unclassified(99);
Otu000423	107	Bacteria(100);Planctomycetes(100);Phycisphaerae(100);Phycisphaerales(100);Phycisphaeraceae(100);unclassified(93);
Otu000424	398	Bacteria(100);Proteobacteria(97);unclassified(90);unclassified(90);unclassified(90);unclassified(90);
Otu000425	727	Bacteria(100);Proteobacteria(100);Gammaproteobacteria(100);Legionellales(100);Legionellaceae(100);Legionella(100);
Otu000426	878	Bacteria(100);Spirochaetae(100);Spirochaetes(100);Spirochaetales(100);Leptospiraceae(100);Leptospira(100);
Otu000427	1316	Bacteria(100);Bacteroidetes(100);Sphingobacteria(100);Sphingobacteriales(100);bacI(100);unclassified(100);unclassified(100);unclassified(100);
Otu000428	346	Bacteria(100);Cyanobacteria(100);Cyanobacteria(100);SubsectionI(100);FamilyI(100);Synechococcus(58);
Otu000429	489	Bacteria(100);Proteobacteria(100);Gammaproteobacteria(100);unclassified(99);unclassified(99);unclassified(99);
Otu000430	263	Bacteria(100);Acidobacteria(100);Acidobacteria(100);Subgroup_6(100);unclassified(100);unclassified(100);
Otu000431	671	Bacteria(100);Proteobacteria(100);unclassified(94);unclassified(94);unclassified(94);unclassified(94);
Otu000432	236	Bacteria(100);Proteobacteria(92);unclassified(92);unclassified(92);unclassified(92);unclassified(92);
Otu000433	990	Bacteria(100);Bacteroidetes(100);unclassified(98);unclassified(98);unclassified(98);unclassified(98);unclassified(100);unclassified(100);
Otu000434	159	Bacteria(100);Proteobacteria(100);Gammaproteobacteria(100);Alteromonadales(72);Alteromonadaceae(72);BD1-7_clade(72);
Otu000435	352	Bacteria(100);Proteobacteria(100);Alphaproteobacteria(100);Caulobacterales(100);alfII(63);unclassified(62);unclassified(62);unclassified(62);
Otu000436	93	Bacteria(100);Proteobacteria(100);Alphaproteobacteria(100);Rhizobiales(100);alfI(100);alfI-B(100);alfI-B2(100);unclassified(100);
Otu000437	581	Bacteria(100);Bacteroidetes(100);Sphingobacteria(100);Sphingobacteriales(100);bacVI(100);unclassified(100);unclassified(100);unclassified(100);
Otu000438	177	Bacteria(100);Proteobacteria(100);Alphaproteobacteria(100);Sphingomonadales(100);Sphingomonadaceae(82);Sandarakinorhabdus(82);unclassified(100);unclassified(100);
Otu000439	75	Bacteria(100);Proteobacteria(100);Alphaproteobacteria(100);Rhodobacterales(99);Rhodobacteraceae(99);unclassified(74);
Otu000440	438	Bacteria(100);Proteobacteria(100);Alphaproteobacteria(97);Rickettsiales(56);unclassified(56);unclassified(56);
Otu000441	113	Bacteria(100);Chloroflexi(100);SL56_marine_group(100);unclassified(100);unclassified(100);unclassified(100);
Otu000442	305	Bacteria(100);Bacteroidetes(100);Sphingobacteria(100);Sphingobacteriales(100);bacVI(100);unclassified(100);unclassified(100);unclassified(100);
Otu000443	3966	Bacteria(100);Actinobacteria(100);Actinobacteria(100);Acidimicrobiales(100);acIV(100);acIV-B(100);Iluma-B1(100);unclassified(100);
Otu000444	1677	Bacteria(100);Verrucomicrobia(100);Spartobacteria(95);Spartobacteriales(95);Spartobacteriaceae(95);CandidatusXiphinematobacter(95);verI-B(95);Xip-B1(95);
Otu000445	70	Bacteria(100);Planctomycetes(100);Phycisphaerae(100);Phycisphaerales(100);Phycisphaeraceae(100);unclassified(52);
Otu000446	1642	Bacteria(100);Bacteroidetes(100);Flavobacteriia(100);Flavobacteriales(100);NS9_marine_group(100);unclassified(100);
Otu000447	1106	Bacteria(100);Bacteroidetes(100);Flavobacteriia(100);Flavobacteriales(100);Cryomorphaceae(100);NS10_marine_group(100);unclassified(100);unclassified(100);
Otu000448	266	Bacteria(100);Proteobacteria(100);Gammaproteobacteria(100);Xanthomonadales(100);Xanthomonadaceae(97);unclassified(100);unclassified(100);unclassified(100);
Otu000449	1156	Bacteria(100);Bacteroidetes(100);Cytophagia(100);Cytophagales(100);Cytophagaceae(100);Cytophaga(100);
Otu000450	84	Bacteria(100);Bacteroidetes(100);Sphingobacteriia(99);Sphingobacteriales(99);NS11-12_marine_group(99);unclassified(99);unclassified(100);unclassified(100);
Otu000451	623	Bacteria(100);Actinobacteria(100);Thermoleophilia(99);Gaiellales(74);unclassified(74);unclassified(74);
Otu000452	1428	Bacteria(100);Verrucomicrobia(100);Spartobacteria(100);Spartobacteriales(100);Spartobacteriaceae(100);CandidatusXiphinematobacter(100);verI-B(99);Xip-B1(99);
Otu000453	823	unknown(55);unclassified(55);unclassified(55);unclassified(55);unclassified(55);unclassified(55);
Otu000454	306	Bacteria(100);Proteobacteria(100);Gammaproteobacteria(100);Pseudomondales(86);gamIV(86);gamIV-A(86);unclassified(83);unclassified(83);
Otu000455	931	Bacteria(100);Bacteroidetes(100);Sphingobacteria(97);Sphingobacteriales(97);bacI(97);unclassified(97);unclassified(97);unclassified(97);
Otu000456	470	Bacteria(100);Verrucomicrobia(100);Opitutae(100);Opitutales(100);Opitutaceae(100);unclassified(100);unclassified(100);unclassified(100);
Otu000457	1030	Bacteria(100);Proteobacteria(100);Gammaproteobacteria(100);Alteromonadales(100);Alteromonadaceae(100);Halioglobus(96);
Otu000458	382	Bacteria(100);Proteobacteria(100);Gammaproteobacteria(100);unclassified(100);unclassified(100);unclassified(100);
Otu000459	758	Bacteria(100);Verrucomicrobia(98);unclassified(98);unclassified(98);unclassified(98);unclassified(98);
Otu000460	1228	Bacteria(100);Bacteroidetes(100);unclassified(100);unclassified(100);unclassified(100);unclassified(100);unclassified(100);unclassified(100);
Otu000461	217	Bacteria(100);Proteobacteria(100);Deltaproteobacteria(100);Myxococcales(100);Sandaracinaceae(100);unclassified(99);
Otu000462	685	Bacteria(100);Proteobacteria(100);unclassified(100);unclassified(100);unclassified(100);unclassified(100);
Otu000463	148	Bacteria(100);Proteobacteria(100);Alphaproteobacteria(100);Sphingomonadales(100);Sphingomonadaceae(78);Sphingomonas(75);unclassified(100);unclassified(100);
Otu000464	200	Bacteria(100);Acidobacteria(100);Acidobacteria(100);Subgroup_17(100);unclassified(100);unclassified(100);
Otu000465	160	Bacteria(100);Proteobacteria(100);Gammaproteobacteria(100);Methylococcales(100);Methylococcaceae(95);unclassified(100);
Otu000466	307	Bacteria(100);Proteobacteria(100);Gammaproteobacteria(100);Xanthomonadales(100);gamV(100);gamV-A(100);Steno(100);unclassified(100);
Otu000467	320	Bacteria(100);Proteobacteria(100);Gammaproteobacteria(100);Xanthomonadales(100);Xanthomonadaceae(100);Arenimonas(100);
Otu000468	231	Bacteria(100);Bacteroidetes(100);Cytophagia(100);Cytophagales(99);unclassified(99);unclassified(99);
Otu000469	1295	Bacteria(100);Bacteroidetes(100);Flavobacteria(100);Flavobacteriales(100);bacV(100);unclassified(100);unclassified(100);unclassified(100);
Otu000470	286	Bacteria(100);Bacteroidetes(100);Cytophagia(100);Cytophagales(100);Cytophagaceae(100);unclassified(85);
Otu000471	1721	Bacteria(100);Bacteroidetes(100);Sphingobacteria(100);Sphingobacteriales(100);bacIII(100);unclassified(94);unclassified(94);unclassified(94);
Otu000472	305	Bacteria(100);Proteobacteria(100);Betaproteobacteria(100);unclassified(78);unclassified(78);unclassified(78);unclassified(100);unclassified(100);
Otu000473	678	Bacteria(100);Proteobacteria(100);Alphaproteobacteria(100);Rhodospirillales(100);Acetobacteraceae(100);Acidiphilium(53);
Otu000474	156	Bacteria(100);Proteobacteria(100);Betaproteobacteria(100);Burkholderiales(100);betI(100);betI-A(67);Lhab-A1(59);unclassified(59);
Otu000475	884	Bacteria(100);Verrucomicrobia(100);Opitutae(100);Opitutales(100);Opitutaceae(100);unclassified(100);unclassified(100);unclassified(100);
Otu000476	958	Bacteria(100);Acidobacteria(100);Acidobacteria(100);Subgroup_3(100);Unknown_Family(100);Candidatus_Solibacter(100);
Otu000477	701	Bacteria(100);Proteobacteria(100);Alphaproteobacteria(95);unclassified(76);unclassified(76);unclassified(76);
Otu000478	789	Bacteria(100);Planctomycetes(100);Planctomycetacia(100);Planctomycetales(100);Planctomycetaceae(100);Planctomyces(100);
Otu000479	119	Bacteria(100);Planctomycetes(100);Phycisphaerae(100);Phycisphaerales(100);Phycisphaeraceae(100);CL500-3(100);
Otu000480	227	Bacteria(100);Proteobacteria(100);Betaproteobacteria(100);TRA3-20(98);unclassified(98);unclassified(98);
Otu000481	1812	Bacteria(100);Bacteroidetes(100);Sphingobacteriia(100);Sphingobacteriales(100);Saprospiraceae(100);Aureispira(100);
Otu000482	410	Bacteria(100);Proteobacteria(100);Alphaproteobacteria(100);Rhizobiales(99);alfI(99);alfI-B(99);alfI-B1(99);unclassified(99);
Otu000483	357	Bacteria(100);Proteobacteria(100);Alphaproteobacteria(100);Rhizobiales(100);Hyphomicrobiaceae(96);Hyphomicrobium(94);unclassified(100);unclassified(100);
Otu000484	107	Bacteria(100);Proteobacteria(100);Alphaproteobacteria(100);Rhizobiales(100);Hyphomicrobiaceae(61);Rhodoplanes(61);unclassified(100);unclassified(100);
Otu000485	545	Bacteria(100);Proteobacteria(100);Alphaproteobacteria(100);Rickettsiales(100);Rickettsiales_Incertae_Sedis(100);Candidatus_Captivus(100);
Otu000486	219	Bacteria(100);Actinobacteria(100);Actinobacteria(100);Actinomycetales(100);acI(100);acI-B(69);acI-B1(69);unclassified(69);
Otu000487	1716	Bacteria(100);Proteobacteria(100);Betaproteobacteria(100);Burkholderiales(100);betI(98);betI-A(98);unclassified(98);unclassified(98);
Otu000488	589	Bacteria(100);Verrucomicrobia(100);Verrucomicrobiae(100);Verrucomicrobiales(100);Verrucomicrobiaceae(100);Haloferula(100);
Otu000489	1424	Bacteria(100);Verrucomicrobia(100);Verrucomicrobiae(100);Verrucomicrobiales(100);Verrucomicrobiaceae(100);unclassified(100);
Otu000490	507	Bacteria(100);unclassified(100);unclassified(100);unclassified(100);unclassified(100);unclassified(100);
Otu000491	73	Bacteria(100);Proteobacteria(100);Alphaproteobacteria(100);Caulobacterales(100);Hyphomonadaceae(100);Hyphomonas(100);
Otu000492	168	Bacteria(100);Verrucomicrobia(100);Spartobacteria(73);Spartobacteriales(73);Spartobacteriaceae(73);CandidatusXiphinematobacter(73);unclassified(72);unclassified(72);
Otu000493	511	Bacteria(100);unclassified(53);unclassified(53);unclassified(53);unclassified(53);unclassified(53);
Otu000494	878	Bacteria(100);Proteobacteria(100);Alphaproteobacteria(100);Sphingomonadales(100);unclassified(97);unclassified(97);unclassified(100);unclassified(100);
Otu000495	182	Bacteria(100);Acidobacteria(100);Acidobacteria(100);Subgroup_4(100);Unknown_Family(100);Blastocatella(100);
Otu000496	5039	Bacteria(100);Planctomycetes(100);Planctomycetacia(100);Planctomycetales(100);Planctomycetaceae(100);unclassified(100);unclassified(100);unclassified(100);
Otu000497	1284	Bacteria(100);Proteobacteria(100);Alphaproteobacteria(100);unclassified(98);unclassified(98);unclassified(98);unclassified(100);unclassified(100);
Otu000498	320	Bacteria(100);Actinobacteria(100);Actinobacteria(100);Micrococcales(100);Microbacteriaceae(100);unclassified(91);unclassified(100);unclassified(100);
Otu000499	190	Bacteria(100);Bacteroidetes(100);Sphingobacteriia(100);Sphingobacteriales(100);WCHB1-69(100);unclassified(100);
Otu000500	895	Bacteria(100);Bacteroidetes(100);unclassified(100);unclassified(100);unclassified(100);unclassified(100);
Otu000501	268	Bacteria(100);Proteobacteria(100);Betaproteobacteria(100);unclassified(96);unclassified(96);unclassified(96);unclassified(100);unclassified(100);
Otu000502	879	Bacteria(100);Proteobacteria(100);unclassified(100);unclassified(100);unclassified(100);unclassified(100);
Otu000503	79	Bacteria(100);Proteobacteria(100);Alphaproteobacteria(100);Rickettsiales(100);Rickettsiales_Incertae_Sedis(100);Candidatus_Lariskella(100);
Otu000504	208	Bacteria(100);Proteobacteria(100);Alphaproteobacteria(100);Rhodospirillales(100);Acetobacteraceae(100);Roseococcus(100);
Otu000505	404	Bacteria(100);Proteobacteria(100);Betaproteobacteria(100);unclassified(76);unclassified(76);unclassified(76);
Otu000506	68	Bacteria(100);Actinobacteria(100);Actinobacteria(100);Actinomycetales(93);acI(93);unclassified(89);unclassified(89);unclassified(89);
Otu000507	110	Bacteria(100);Proteobacteria(100);Alphaproteobacteria(100);Sphingomonadales(100);alfIV(100);alfIV-B(100);Pyxis(100);unclassified(100);
Otu000508	80	Bacteria(100);Proteobacteria(100);Betaproteobacteria(100);Burkholderiales(100);betI(100);betI-A(70);Lhab-A1(58);unclassified(58);
Otu000509	290	Bacteria(100);Proteobacteria(100);Gammaproteobacteria(100);Pseudomondales(100);gamIV(100);gamIV-A(100);Pseudo-A1(94);unclassified(94);
Otu000510	3029	Bacteria(100);Planctomycetes(100);Phycisphaerae(100);Phycisphaerales(100);Phycisphaeraceae(100);unclassified(100);unclassified(100);unclassified(100);
Otu000511	114	Bacteria(100);Candidate_division_OP3(100);unclassified(100);unclassified(100);unclassified(100);unclassified(100);
Otu000512	941	Bacteria(100);TM6(100);unclassified(100);unclassified(100);unclassified(100);unclassified(100);
Otu000513	191	Bacteria(100);Proteobacteria(100);Alphaproteobacteria(100);Rhizobiales(100);Hyphomicrobiaceae(77);Devosia(77);unclassified(100);unclassified(100);
Otu000514	59	Bacteria(100);Proteobacteria(100);Betaproteobacteria(100);Burkholderiales(100);betI(100);betI-A(58);unclassified(100);unclassified(100);
Otu000515	161	Bacteria(100);Proteobacteria(100);Alphaproteobacteria(100);Rhizobiales(100);A0839(100);unclassified(100);
Otu000516	244	Bacteria(100);Proteobacteria(100);Alphaproteobacteria(100);Sphingomonadales(100);Sphingomonadaceae(86);Sphingomonas(86);unclassified(100);unclassified(100);
Otu000517	303	Bacteria(100);Proteobacteria(100);Alphaproteobacteria(100);Rhodospirillales(100);I-10(100);unclassified(100);
Otu000518	534	Bacteria(100);Bacteroidetes(100);Cytophagia(100);Cytophagales(100);Cytophagaceae(100);Cytophaga(100);
Otu000519	1371	Bacteria(100);Bacteroidetes(100);Sphingobacteria(100);Sphingobacteriales(100);bacVI(100);unclassified(100);unclassified(100);unclassified(100);
Otu000520	1541	Bacteria(100);Acidobacteria(100);Acidobacteria(100);Subgroup_3(100);SJA-149(100);unclassified(100);
Otu000521	162	Bacteria(100);Proteobacteria(100);Alphaproteobacteria(100);Rickettsiales(100);Holosporaceae(100);unclassified(100);
Otu000522	1025	Bacteria(100);Proteobacteria(100);TA18(100);unclassified(100);unclassified(100);unclassified(100);
Otu000523	463	Bacteria(100);Actinobacteria(100);Actinobacteria(100);PeM15(100);unclassified(100);unclassified(100);unclassified(100);unclassified(100);
Otu000524	55	Bacteria(100);Bacteroidetes(100);Sphingobacteria(99);Sphingobacteriales(99);bacVI(99);unclassified(99);unclassified(99);unclassified(99);
Otu000525	342	Bacteria(100);Proteobacteria(100);Deltaproteobacteria(100);Myxococcales(100);Sandaracinaceae(100);unclassified(100);
Otu000526	51	Bacteria(100);Bacteroidetes(100);Sphingobacteriia(100);Sphingobacteriales(100);Saprospiraceae(99);unclassified(99);
Otu000527	472	Bacteria(100);Verrucomicrobia(100);OPB35_soil_group(100);unclassified(100);unclassified(100);unclassified(100);
Otu000528	61	Bacteria(100);Proteobacteria(100);Alphaproteobacteria(100);Rhodobacterales(100);Rhodobacteraceae(100);unclassified(99);
Otu000529	437	Bacteria(100);Proteobacteria(100);Gammaproteobacteria(100);Pseudomondales(100);gamIII(100);gamIII-A(100);Acin(100);unclassified(100);
Otu000530	258	Bacteria(100);Proteobacteria(100);Alphaproteobacteria(100);Sphingomonadales(100);alfIV(100);alfIV-B(80);Pyxis(80);unclassified(80);
Otu000531	434	Bacteria(100);Proteobacteria(100);Gammaproteobacteria(100);KI89A_clade(94);unclassified(94);unclassified(94);
Otu000532	133	Bacteria(100);Bacteroidetes(100);Sphingobacteriia(100);Sphingobacteriales(100);WCHB1-69(99);unclassified(99);
Otu000533	1764	Bacteria(100);Proteobacteria(100);Deltaproteobacteria(100);Desulfuromonadales(100);GR-WP33-58(100);unclassified(100);
Otu000534	376	Bacteria(100);Proteobacteria(100);Alphaproteobacteria(100);Rhodobacterales(100);Rhodobacteraceae(100);Tabrizicola(74);
Otu000535	110	Bacteria(100);Proteobacteria(100);Alphaproteobacteria(100);Rhizobiales(100);alfI(97);alfI-B(74);unclassified(73);unclassified(73);
Otu000536	435	Bacteria(100);Proteobacteria(100);Gammaproteobacteria(100);Alteromonadales(100);Alteromonadaceae(100);Simiduia(100);
Otu000537	259	Bacteria(100);Proteobacteria(100);Alphaproteobacteria(100);Rhizobiales(100);Phyllobacteriaceae(95);unclassified(95);
Otu000538	95	Bacteria(100);Acidobacteria(100);Acidobacteria(100);Subgroup_6(100);unclassified(100);unclassified(100);
Otu000539	559	Bacteria(100);Proteobacteria(100);unclassified(100);unclassified(100);unclassified(100);unclassified(100);
Otu000540	787	Bacteria(100);Planctomycetes(100);OM190(99);unclassified(99);unclassified(99);unclassified(99);unclassified(100);unclassified(100);
Otu000541	1447	Bacteria(100);Bacteroidetes(100);Sphingobacteria(100);Sphingobacteriales(100);bacI(100);unclassified(100);unclassified(100);unclassified(100);
Otu000542	719	Bacteria(100);unclassified(77);unclassified(77);unclassified(77);unclassified(77);unclassified(77);
Otu000543	84	Bacteria(100);Cyanobacteria(100);Cyanobacteria(100);SubsectionI(100);FamilyI(100);unclassified(98);
Otu000544	582	Bacteria(100);Proteobacteria(100);Alphaproteobacteria(100);Rickettsiales(100);Rickettsiales_Incertae_Sedis(100);Candidatus_Odyssella(100);
Otu000545	144	Bacteria(100);Bacteroidetes(100);unclassified(100);unclassified(100);unclassified(100);unclassified(100);
Otu000546	810	Bacteria(100);Verrucomicrobia(100);Spartobacteria(100);Spartobacteriales(100);Spartobacteriaceae(100);CandidatusXiphinematobacter(100);verI-A(100);Xip-A1(100);
Otu000547	689	Bacteria(100);Proteobacteria(97);unclassified(97);unclassified(97);unclassified(97);unclassified(97);
Otu000548	515	Bacteria(100);Proteobacteria(100);Alphaproteobacteria(100);Rhizobiales(100);alfI(95);unclassified(95);unclassified(95);unclassified(95);
Otu000549	2187	Bacteria(100);Bacteroidetes(100);Sphingobacteria(100);Sphingobacteriales(100);bacVI(100);unclassified(100);unclassified(100);unclassified(100);
Otu000550	78	Bacteria(100);Cyanobacteria(100);Cyanobacteria(100);SubsectionI(100);FamilyI(100);unclassified(70);
Otu000551	92	Bacteria(100);Proteobacteria(100);Gammaproteobacteria(99);unclassified(99);unclassified(99);unclassified(99);
Otu000552	117	Bacteria(100);Proteobacteria(100);Gammaproteobacteria(100);Pseudomondales(100);gamIV(100);gamIV-A(100);unclassified(82);unclassified(82);
Otu000553	107	Bacteria(100);Proteobacteria(100);Betaproteobacteria(100);betV(84);betV-A(84);betV-A1(84);unclassified(84);unclassified(84);
Otu000554	438	Bacteria(100);Bacteroidetes(100);Sphingobacteria(100);Sphingobacteriales(100);bacI(100);bacI-A(100);unclassified(98);unclassified(98);
Otu000555	150	Bacteria(100);Verrucomicrobia(100);Spartobacteria(100);Spartobacteriales(100);Spartobacteriaceae(100);CandidatusXiphinematobacter(100);unclassified(100);unclassified(100);
Otu000556	108	Bacteria(100);Chlamydiae(100);Chlamydiae(100);Chlamydiales(100);Parachlamydiaceae(100);Candidatus_Protochlamydia(84);
Otu000557	547	Bacteria(100);Proteobacteria(100);Gammaproteobacteria(100);Enterobacteriales(100);gamII(100);unclassified(100);unclassified(100);unclassified(100);
Otu000558	467	Bacteria(100);Proteobacteria(100);Deltaproteobacteria(99);Myxococcales(97);unclassified(96);unclassified(96);
Otu000559	320	Bacteria(100);Proteobacteria(100);unclassified(61);unclassified(61);unclassified(61);unclassified(61);
Otu000560	212	Bacteria(100);Bacteroidetes(100);Sphingobacteriia(97);Sphingobacteriales(97);Saprospiraceae(97);unclassified(97);unclassified(100);unclassified(100);
Otu000561	157	Bacteria(100);Bacteroidetes(100);Flavobacteria(100);Flavobacteriales(100);bacV(100);unclassified(100);unclassified(100);unclassified(100);
Otu000562	125	Bacteria(100);Bacteroidetes(100);vadinHA17(100);unclassified(100);unclassified(100);unclassified(100);
Otu000563	57	Bacteria(100);Proteobacteria(100);Betaproteobacteria(100);Burkholderiales(100);betI(100);unclassified(100);unclassified(100);unclassified(100);
Otu000564	68	Bacteria(100);Proteobacteria(100);Betaproteobacteria(100);Burkholderiales(100);betI(100);betI-A(98);unclassified(90);unclassified(90);
Otu000565	167	Bacteria(100);Bacteroidetes(100);Sphingobacteriia(100);Sphingobacteriales(100);PHOS-HE51(100);unclassified(100);
Otu000566	149	Bacteria(100);Bacteroidetes(100);Bacteroidia(100);Bacteroidales(100);Porphyromonadaceae(100);Paludibacter(100);
Otu000567	49	Bacteria(100);Proteobacteria(100);Gammaproteobacteria(100);unclassified(100);unclassified(100);unclassified(100);
Otu000568	70	Bacteria(100);Proteobacteria(100);Gammaproteobacteria(100);unclassified(95);unclassified(95);unclassified(95);
Otu000569	132	Bacteria(100);Nitrospirae(100);Nitrospira(100);Nitrospirales(100);Nitrospiraceae(100);Nitrospira(100);
Otu000570	548	Bacteria(100);unclassified(67);unclassified(67);unclassified(67);unclassified(67);unclassified(67);unclassified(100);unclassified(100);
Otu000571	820	Bacteria(100);Proteobacteria(100);Alphaproteobacteria(100);Caulobacterales(100);Caulobacteraceae(100);Phenylobacterium(100);
Otu000572	689	Bacteria(100);Proteobacteria(100);Alphaproteobacteria(100);Caulobacterales(100);Caulobacteraceae(100);unclassified(96);unclassified(100);unclassified(100);
Otu000573	158	Bacteria(100);Proteobacteria(100);Gammaproteobacteria(100);Methylococcales(100);CABC2E06(100);unclassified(100);
Otu000574	373	Bacteria(99);unclassified(99);unclassified(99);unclassified(99);unclassified(99);unclassified(99);
Otu000575	600	Bacteria(100);Bacteroidetes(100);Flavobacteria(100);Flavobacteriales(100);bacII(100);bacII-A(100);unclassified(93);unclassified(93);
Otu000576	49	Bacteria(100);Proteobacteria(100);Deltaproteobacteria(100);Bdellovibrionales(100);Bdellovibrionaceae(100);OM27_clade(100);
Otu000577	549	Bacteria(100);Actinobacteria(100);Actinobacteria(100);Acidimicrobiales(100);acIV(100);acIV-C(100);Iluma-C1(100);unclassified(100);
Otu000578	97	Bacteria(100);Planctomycetes(100);Planctomycetacia(100);Planctomycetales(100);Planctomycetaceae(100);Pir4_lineage(99);
Otu000579	512	Bacteria(100);Proteobacteria(100);Alphaproteobacteria(100);Rickettsiales(100);Rickettsiaceae(99);Rickettsia(96);
Otu000580	52	Bacteria(100);Proteobacteria(100);Betaproteobacteria(100);Burkholderiales(95);unclassified(62);unclassified(62);unclassified(100);unclassified(100);
Otu000581	187	Bacteria(100);Bacteroidetes(100);Bacteroidia(100);Bacteroidales(100);Porphyromonadaceae(100);Paludibacter(100);
Otu000582	139	Bacteria(100);Proteobacteria(100);Deltaproteobacteria(100);GR-WP33-30(100);unclassified(100);unclassified(100);
Otu000583	2723	Bacteria(100);Bacteroidetes(100);Sphingobacteriia(100);Sphingobacteriales(100);Saprospiraceae(100);unclassified(100);unclassified(100);unclassified(100);
Otu000584	1587	Bacteria(100);Bacteroidetes(100);Flavobacteria(100);Flavobacteriales(100);bacV(100);unclassified(100);unclassified(100);unclassified(100);
Otu000585	56	Bacteria(100);Proteobacteria(100);Gammaproteobacteria(100);Oceanospirillales(100);Oceanospirillaceae(100);Pseudospirillum(100);
Otu000586	82	Bacteria(100);Actinobacteria(100);Actinobacteria(100);Actinomycetales(99);acI(99);acI-A(97);acI-A1(88);unclassified(88);
Otu000587	149	Bacteria(100);Proteobacteria(100);Gammaproteobacteria(100);Xanthomonadales(100);Xanthomonadaceae(74);Luteimonas(64);unclassified(100);unclassified(100);
Otu000588	723	Bacteria(100);Cyanobacteria(100);Cyanobacteria(100);SubsectionIII(100);FamilyI(100);Leptolyngbya(100);
Otu000589	414	Bacteria(100);Proteobacteria(100);Deltaproteobacteria(100);Myxococcales(100);Sandaracinaceae(100);unclassified(100);
Otu000590	120	Bacteria(100);Proteobacteria(100);Betaproteobacteria(100);unclassified(61);unclassified(61);unclassified(61);
Otu000591	163	Bacteria(100);Proteobacteria(100);Betaproteobacteria(100);Nitrosomonadales(94);Nitrosomonadaceae(94);unclassified(94);
Otu000592	133	Bacteria(100);Proteobacteria(100);Gammaproteobacteria(100);unclassified(57);unclassified(57);unclassified(57);
Otu000593	143	Bacteria(100);Proteobacteria(100);Alphaproteobacteria(100);Sphingomonadales(100);alfIV(61);alfIV-A(59);unclassified(100);unclassified(100);
Otu000594	947	Bacteria(100);Planctomycetes(95);OM190(92);unclassified(92);unclassified(92);unclassified(92);unclassified(100);unclassified(100);
Otu000595	261	Bacteria(100);Proteobacteria(94);Alphaproteobacteria(64);unclassified(64);unclassified(64);unclassified(64);
Otu000596	506	Bacteria(100);Proteobacteria(100);Betaproteobacteria(100);TRA3-20(100);unclassified(100);unclassified(100);unclassified(100);unclassified(100);
Otu000597	58	Bacteria(100);Proteobacteria(100);Betaproteobacteria(100);Burkholderiales(100);betI(100);betI-A(54);unclassified(100);unclassified(100);
Otu000598	221	Bacteria(100);Bacteroidetes(100);Sphingobacteria(100);Sphingobacteriales(100);bacIII(100);bacIII-A(100);Flecto(100);unclassified(100);
Otu000599	50	Bacteria(100);Bacteroidetes(100);Cytophagia(82);Cytophagales(82);unclassified(82);unclassified(82);
Otu000600	212	Bacteria(100);Proteobacteria(100);unclassified(96);unclassified(96);unclassified(96);unclassified(96);
Otu000601	2133	Bacteria(100);Proteobacteria(100);Gammaproteobacteria(100);Xanthomonadales(100);Xanthomonadaceae(100);Arenimonas(100);
Otu000602	301	Bacteria(100);Proteobacteria(100);Alphaproteobacteria(100);Rickettsiales(100);AKIW1012(100);unclassified(100);
Otu000603	173	Bacteria(100);Proteobacteria(100);Gammaproteobacteria(100);Legionellales(100);Legionellaceae(100);Legionella(100);
Otu000604	419	Bacteria(100);Bacteroidetes(100);Flavobacteria(94);Flavobacteriales(94);bacV(94);unclassified(94);unclassified(94);unclassified(94);
Otu000605	277	Bacteria(100);Proteobacteria(100);Gammaproteobacteria(100);Pseudomonadales(58);Moraxellaceae(58);Perlucidibaca(57);unclassified(100);unclassified(100);
Otu000606	592	Bacteria(100);Proteobacteria(100);Alphaproteobacteria(100);Rickettsiales(100);unclassified(100);unclassified(100);
Otu000607	40	Bacteria(100);Proteobacteria(100);Betaproteobacteria(100);Burkholderiales(100);betII(98);Pnec(98);unclassified(100);unclassified(100);
Otu000608	563	Bacteria(100);Proteobacteria(100);Betaproteobacteria(100);unclassified(100);unclassified(100);unclassified(100);
Otu000609	417	Bacteria(100);Proteobacteria(100);unclassified(100);unclassified(100);unclassified(100);unclassified(100);
Otu000610	131	Bacteria(100);NPL-UPA2(100);unclassified(100);unclassified(100);unclassified(100);unclassified(100);
Otu000611	455	Bacteria(100);Actinobacteria(100);Actinobacteria(100);Acidimicrobiales(100);acIV(100);acIV-D(71);Iamia(71);unclassified(71);
Otu000612	481	Bacteria(100);Proteobacteria(100);unclassified(99);unclassified(99);unclassified(99);unclassified(99);
Otu000613	111	Bacteria(100);Proteobacteria(100);Deltaproteobacteria(100);Syntrophobacterales(100);Syntrophaceae(100);Desulfobacca(100);
Otu000614	53	Bacteria(100);Proteobacteria(100);Alphaproteobacteria(100);Rickettsiales(95);Rickettsiales_Incertae_Sedis(80);Candidatus_Captivus(80);
Otu000615	223	Bacteria(100);Proteobacteria(100);Deltaproteobacteria(100);Desulfuromonadales(100);BVA18(100);unclassified(100);
Otu000616	200	Bacteria(100);Proteobacteria(100);Alphaproteobacteria(100);Sphingomonadales(100);alfIII(100);alfIII-A(100);Sphingo(100);unclassified(100);
Otu000617	76	Bacteria(100);Proteobacteria(100);Betaproteobacteria(100);Methylophilales(100);betIV(100);betIV-A(100);LD28(100);unclassified(100);
Otu000618	160	Bacteria(100);Proteobacteria(100);Alphaproteobacteria(100);Sphingomonadales(100);alfIV(100);alfIV-A(100);unclassified(67);unclassified(67);
Otu000619	239	Bacteria(100);Proteobacteria(100);Betaproteobacteria(100);Burkholderiales(63);betII(63);unclassified(100);unclassified(100);unclassified(100);
Otu000620	142	Bacteria(100);Proteobacteria(100);Alphaproteobacteria(100);Rhizobiales(100);JG35-K1-AG5(96);unclassified(96);unclassified(100);unclassified(100);
Otu000621	118	Bacteria(100);Proteobacteria(100);Alphaproteobacteria(100);Rhizobiales(100);Phyllobacteriaceae(100);unclassified(73);
Otu000622	305	Bacteria(100);Proteobacteria(100);Alphaproteobacteria(100);Rhizobiales(99);MNG7(97);unclassified(97);
Otu000623	361	Bacteria(100);Proteobacteria(100);Gammaproteobacteria(100);KI89A_clade(93);unclassified(93);unclassified(93);unclassified(100);unclassified(100);
Otu000624	123	Bacteria(100);Proteobacteria(100);Gammaproteobacteria(100);Pseudomondales(100);gamIV(100);gamIV-A(100);Pseudo-A1(91);unclassified(91);
Otu000625	177	Bacteria(100);Proteobacteria(100);Gammaproteobacteria(100);SZB30(100);unclassified(100);unclassified(100);
Otu000626	43	Bacteria(100);Proteobacteria(100);Betaproteobacteria(100);Burkholderiales(100);betI(98);unclassified(100);unclassified(100);unclassified(100);
Otu000627	1036	Bacteria(100);Proteobacteria(100);Betaproteobacteria(100);unclassified(100);unclassified(100);unclassified(100);
Otu000628	115	Bacteria(100);Proteobacteria(100);Betaproteobacteria(100);Rhodocyclales(76);Rhodocyclaceae(76);Sulfuritalea(68);
Otu000629	88	Bacteria(100);Proteobacteria(100);Alphaproteobacteria(100);Rhizobiales(100);Xanthobacteraceae(96);Pseudolabrys(96);
Otu000630	110	Bacteria(100);Proteobacteria(100);Deltaproteobacteria(100);Desulfobacterales(100);Desulfobacteraceae(100);Sva0081_sediment_group(100);
Otu000631	384	Bacteria(100);Verrucomicrobia(100);Spartobacteria(100);Spartobacteriales(100);Spartobacteriaceae(100);CandidatusXiphinematobacter(100);unclassified(99);unclassified(99);
Otu000632	49	Bacteria(100);Bacteroidetes(100);Sphingobacteria(100);Sphingobacteriales(100);bacI(100);bacI-A(100);bacI-A1(100);unclassified(100);
Otu000633	102	Bacteria(100);Bacteroidetes(100);Sphingobacteria(100);Sphingobacteriales(100);bacI(100);unclassified(100);unclassified(100);unclassified(100);
Otu000634	44	Bacteria(100);Proteobacteria(100);Betaproteobacteria(100);Methylophilales(100);Methylophilaceae(100);PRD01a011B(98);
Otu000635	842	Bacteria(100);Proteobacteria(100);Alphaproteobacteria(100);Rhizobiales(100);Rhizobiales_Incertae_Sedis(100);Rhizomicrobium(100);
Otu000636	57	Bacteria(100);Proteobacteria(100);Alphaproteobacteria(100);Rhizobiales(100);MNG7(99);unclassified(99);
Otu000637	406	Bacteria(100);Proteobacteria(100);Alphaproteobacteria(100);Rhizobiales(100);A0839(100);unclassified(100);
Otu000638	135	Bacteria(100);Proteobacteria(100);Alphaproteobacteria(100);Sphingomonadales(100);alfIV(99);alfIV-B(89);unclassified(64);unclassified(64);
Otu000639	111	Bacteria(100);Verrucomicrobia(100);OPB35_soil_group(100);unclassified(100);unclassified(100);unclassified(100);
Otu000640	202	Bacteria(100);Proteobacteria(100);Deltaproteobacteria(100);Myxococcales(100);0319-6G20(100);unclassified(100);
Otu000641	147	Bacteria(100);Proteobacteria(100);TA18(73);unclassified(73);unclassified(73);unclassified(73);
Otu000642	268	Bacteria(100);Proteobacteria(100);Deltaproteobacteria(100);unclassified(98);unclassified(98);unclassified(98);
Otu000643	174	Bacteria(100);Bacteroidetes(100);Sphingobacteriia(100);Sphingobacteriales(100);NS11-12_marine_group(100);unclassified(100);unclassified(100);unclassified(100);
Otu000644	657	Bacteria(100);Proteobacteria(100);Gammaproteobacteria(100);Pseudomonadales(100);Moraxellaceae(100);Psychrobacter(100);
Otu000645	122	Bacteria(100);Acidobacteria(100);Acidobacteria(100);Subgroup_4(100);Unknown_Family(100);Blastocatella(100);
Otu000646	71	Bacteria(100);Acidobacteria(100);Acidobacteria(100);Subgroup_4(100);Unknown_Family(100);Blastocatella(100);
Otu000647	38	Bacteria(100);Actinobacteria(100);Actinobacteria(100);Actinomycetales(100);acI(100);acI-A(100);unclassified(61);unclassified(61);
Otu000648	39	Bacteria(100);Bacteroidetes(100);Cytophagia(98);Cytophagales(98);MWH-CFBk5(98);unclassified(98);unclassified(100);unclassified(100);
Otu000649	440	Bacteria(100);Bacteroidetes(100);Sphingobacteriia(100);Sphingobacteriales(100);NS11-12_marine_group(100);unclassified(100);
Otu000650	48	Bacteria(100);Bacteroidetes(100);Flavobacteria(100);Flavobacteriales(100);bacV(100);unclassified(100);unclassified(100);unclassified(100);
Otu000651	1291	Bacteria(100);Bacteroidetes(100);Sphingobacteria(100);Sphingobacteriales(100);bacI(100);unclassified(100);unclassified(100);unclassified(100);
Otu000652	258	Bacteria(100);Cyanobacteria(100);Cyanobacteria(100);SubsectionIV(100);FamilyI(100);Anabaena(100);
Otu000653	1033	Bacteria(100);Verrucomicrobia(100);OPB35_soil_group(100);unclassified(100);unclassified(100);unclassified(100);
Otu000654	365	Bacteria(100);Proteobacteria(100);Deltaproteobacteria(100);Myxococcales(100);0319-6G20(100);unclassified(100);
Otu000655	1145	Bacteria(100);Proteobacteria(100);Deltaproteobacteria(100);Desulfuromonadales(98);unclassified(83);unclassified(83);
Otu000656	65	Bacteria(100);Cyanobacteria(100);Cyanobacteria(100);SubsectionI(100);FamilyI(100);Synechococcus(54);
Otu000657	107	Bacteria(100);Verrucomicrobia(100);Spartobacteria(94);Spartobacteriales(94);Spartobacteriaceae(94);CandidatusXiphinematobacter(94);verI-B(92);Xip-B1(92);
Otu000658	112	Bacteria(100);Proteobacteria(100);Deltaproteobacteria(100);Syntrophobacterales(100);Syntrophaceae(100);Syntrophus(100);
Otu000659	51	Bacteria(100);Bacteroidetes(100);Sphingobacteria(83);Sphingobacteriales(83);bacI(83);unclassified(69);unclassified(69);unclassified(69);
Otu000660	195	Bacteria(100);Bacteroidetes(100);Sphingobacteria(100);Sphingobacteriales(100);bacI(100);unclassified(100);unclassified(100);unclassified(100);
Otu000661	368	Bacteria(100);Bacteroidetes(100);Sphingobacteria(100);Sphingobacteriales(100);bacVI(100);bacVI-B(96);Pedo(96);unclassified(96);
Otu000662	113	Bacteria(100);Bacteroidetes(100);Sphingobacteriia(100);Sphingobacteriales(100);env.OPS_17(100);unclassified(100);
Otu000663	120	Bacteria(100);Proteobacteria(100);Alphaproteobacteria(100);Rhizobiales(100);alfI(90);alfI-B(72);unclassified(72);unclassified(72);
Otu000664	246	Bacteria(100);Bacteroidetes(100);Cytophagia(100);Cytophagales(100);Cytophagaceae(100);unclassified(100);
Otu000665	1270	Bacteria(100);Bacteroidetes(100);Flavobacteria(100);Flavobacteriales(100);bacII(100);bacII-A(100);Flavo-A2(100);unclassified(100);
Otu000666	48	Bacteria(100);Bacteroidetes(100);Flavobacteria(100);Flavobacteriales(100);bacV(100);unclassified(100);unclassified(100);unclassified(100);
Otu000667	402	Bacteria(100);Bacteroidetes(100);Flavobacteria(100);Flavobacteriales(100);bacV(100);unclassified(100);unclassified(100);unclassified(100);
Otu000668	1817	Bacteria(100);Bacteroidetes(100);unclassified(100);unclassified(100);unclassified(100);unclassified(100);
Otu000669	2109	Bacteria(100);Proteobacteria(100);Gammaproteobacteria(100);Xanthomonadales(100);Xanthomonadaceae(100);Silanimonas(100);
Otu000670	1016	Bacteria(100);Proteobacteria(100);Alphaproteobacteria(100);unclassified(100);unclassified(100);unclassified(100);
Otu000671	141	Bacteria(100);Proteobacteria(100);Betaproteobacteria(100);unclassified(99);unclassified(99);unclassified(99);unclassified(100);unclassified(100);
Otu000672	1406	Bacteria(100);Proteobacteria(100);Gammaproteobacteria(100);unclassified(100);unclassified(100);unclassified(100);
Otu000673	316	Bacteria(100);Proteobacteria(100);Deltaproteobacteria(100);Bdellovibrionales(100);Bacteriovoracaceae(100);Peredibacter(100);
Otu000674	129	Bacteria(100);Proteobacteria(100);Alphaproteobacteria(100);Rhizobiales(100);Rhizobiales_Incertae_Sedis(100);Rhizomicrobium(100);
Otu000675	510	Bacteria(100);Bacteroidetes(100);Sphingobacteriia(100);Sphingobacteriales(100);NS11-12_marine_group(100);unclassified(100);
Otu000676	145	Bacteria(100);Proteobacteria(100);Betaproteobacteria(100);unclassified(54);unclassified(54);unclassified(54);
Otu000677	67	Bacteria(100);Cyanobacteria(100);Cyanobacteria(100);SubsectionI(100);FamilyI(100);unclassified(86);
Otu000678	62	Bacteria(100);Bacteroidetes(100);Flavobacteria(100);Flavobacteriales(100);bacV(100);unclassified(100);unclassified(100);unclassified(100);
Otu000679	99	Bacteria(100);Firmicutes(100);Bacilli(100);Bacillales(100);Planococcaceae(98);unclassified(62);
Otu000680	1004	Bacteria(100);Actinobacteria(100);Actinobacteria(100);Acidimicrobiales(100);acIV(100);acIV-C(100);unclassified(100);unclassified(100);
Otu000681	69	Bacteria(100);Proteobacteria(100);Betaproteobacteria(100);Burkholderiales(100);betI(100);betI-A(56);unclassified(100);unclassified(100);
Otu000682	424	Bacteria(100);Proteobacteria(100);Betaproteobacteria(100);Neisseriales(100);Neisseriaceae(100);Deefgea(100);
Otu000683	112	Bacteria(100);Proteobacteria(100);Betaproteobacteria(100);Hydrogenophilales(92);Hydrogenophilaceae(92);Ferritrophicum(82);unclassified(100);unclassified(100);
Otu000684	261	Bacteria(100);Proteobacteria(100);Alphaproteobacteria(100);Rhodospirillales(100);Acetobacteraceae(100);unclassified(100);
Otu000685	76	Bacteria(100);Proteobacteria(100);Betaproteobacteria(100);Burkholderiales(100);betI(87);betI-A(82);unclassified(81);unclassified(81);
Otu000686	43	Bacteria(100);Proteobacteria(100);Betaproteobacteria(100);Burkholderiales(100);betI(100);betI-A(84);unclassified(84);unclassified(84);
Otu000687	108	Bacteria(100);Proteobacteria(100);Betaproteobacteria(100);Burkholderiales(100);betI(100);betI-A(100);unclassified(100);unclassified(100);
Otu000688	104	Bacteria(100);Bacteroidetes(100);Cytophagia(100);Cytophagales(100);Cytophagaceae(100);Hymenobacter(100);
Otu000689	65	Bacteria(100);Bacteroidetes(100);Sphingobacteria(100);Sphingobacteriales(100);bacVI(100);unclassified(51);unclassified(51);unclassified(51);
Otu000690	579	Bacteria(100);Bacteroidetes(100);Cytophagia(100);Cytophagales(100);unclassified(100);unclassified(100);
Otu000691	358	Bacteria(100);Proteobacteria(100);Alphaproteobacteria(100);Rhizobiales(100);MNG7(81);unclassified(81);
Otu000692	2271	Bacteria(100);Proteobacteria(100);Alphaproteobacteria(100);Caulobacterales(100);Caulobacteraceae(100);Phenylobacterium(100);
Otu000693	553	Bacteria(100);Proteobacteria(99);unclassified(99);unclassified(99);unclassified(99);unclassified(99);
Otu000694	207	Bacteria(100);Bacteroidetes(100);Sphingobacteriia(100);Sphingobacteriales(100);Saprospiraceae(100);unclassified(100);
Otu000695	57	Bacteria(100);Planctomycetes(81);Planctomycetacia(81);Planctomycetales(81);Planctomycetaceae(81);Candidatus_Nostocoida(72);unclassified(100);unclassified(100);
Otu000696	67	Bacteria(100);Proteobacteria(100);Deltaproteobacteria(100);Myxococcales(100);Haliangiaceae(100);Haliangium(100);
Otu000697	322	Bacteria(100);Proteobacteria(100);Alphaproteobacteria(100);unclassified(63);unclassified(63);unclassified(63);
Otu000698	616	Bacteria(100);Bacteroidetes(100);VC2.1_Bac22(100);unclassified(100);unclassified(100);unclassified(100);
Otu000699	380	Bacteria(100);Bacteroidetes(100);SB-1(100);unclassified(100);unclassified(100);unclassified(100);
Otu000700	58	Bacteria(100);Proteobacteria(100);Betaproteobacteria(100);Burkholderiales(100);betII(100);Pnec(100);unclassified(100);unclassified(100);
Otu000701	89	Bacteria(100);Proteobacteria(100);Alphaproteobacteria(100);Rhizobiales(99);Rhizobiales_Incertae_Sedis(68);Bauldia(68);unclassified(100);unclassified(100);
Otu000702	66	Bacteria(100);Proteobacteria(100);Alphaproteobacteria(100);Rhodobacterales(100);Rhodobacteraceae(100);unclassified(93);
Otu000703	603	Bacteria(100);Proteobacteria(100);Betaproteobacteria(100);Neisseriales(100);Neisseriaceae(100);Iodobacter(100);
Otu000704	308	Bacteria(100);Proteobacteria(100);Deltaproteobacteria(88);Myxococcales(88);0319-6G20(88);unclassified(88);
Otu000705	987	Bacteria(100);Proteobacteria(100);Betaproteobacteria(100);Neisseriales(100);Neisseriaceae(100);Leeia(100);
Otu000706	111	Bacteria(100);Bacteroidetes(100);Cytophagia(100);Cytophagales(100);Cytophagaceae(100);Adhaeribacter(100);
Otu000707	92	Bacteria(100);Verrucomicrobia(100);Spartobacteria(100);Spartobacteriales(93);Spartobacteriaceae(93);CandidatusXiphinematobacter(93);unclassified(59);unclassified(59);
Otu000708	268	Bacteria(100);Proteobacteria(100);Gammaproteobacteria(100);Legionellales(100);Legionellaceae(100);Legionella(100);
Otu000709	834	Bacteria(100);unclassified(98);unclassified(98);unclassified(98);unclassified(98);unclassified(98);
Otu000710	39	Bacteria(100);Proteobacteria(100);Gammaproteobacteria(100);unclassified(100);unclassified(100);unclassified(100);
Otu000711	123	Bacteria(100);Proteobacteria(100);Alphaproteobacteria(100);Rickettsiales(100);unclassified(100);unclassified(100);
Otu000712	348	Bacteria(100);Proteobacteria(100);Epsilonproteobacteria(100);Campylobacterales(100);Campylobacteraceae(100);Arcobacter(100);
Otu000713	514	Bacteria(100);Proteobacteria(100);unclassified(100);unclassified(100);unclassified(100);unclassified(100);
Otu000714	48	Bacteria(100);Verrucomicrobia(100);OPB35_soil_group(98);unclassified(98);unclassified(98);unclassified(98);
Otu000715	100	Bacteria(100);Verrucomicrobia(100);OPB35_soil_group(100);unclassified(100);unclassified(100);unclassified(100);
Otu000716	96	Bacteria(100);Actinobacteria(100);Actinobacteria(100);Micrococcales(100);Intrasporangiaceae(100);unclassified(63);
Otu000717	288	Bacteria(100);Cyanobacteria(100);Cyanobacteria(100);SubsectionIII(100);FamilyI(100);Spirulina(69);
Otu000718	285	Bacteria(100);Proteobacteria(100);Gammaproteobacteria(100);unclassified(100);unclassified(100);unclassified(100);
Otu000719	117	Bacteria(100);Bacteroidetes(100);Sphingobacteria(97);Sphingobacteriales(97);bacIV(97);bacIV-A(97);unclassified(81);unclassified(81);
Otu000720	72	Bacteria(100);Proteobacteria(100);Alphaproteobacteria(100);Rhodobacterales(100);Rhodobacteraceae(100);Paracoccus(52);
Otu000721	34	Bacteria(100);Proteobacteria(100);Gammaproteobacteria(100);Methylococcales(100);CABC2E06(98);unclassified(98);
Otu000722	68	Bacteria(100);Proteobacteria(100);Alphaproteobacteria(100);Caulobacterales(100);alfII(100);alfII-A(100);Brev(100);unclassified(100);
Otu000723	205	Bacteria(100);Bacteroidetes(100);Flavobacteria(100);Flavobacteriales(100);bacII(100);bacII-A(100);unclassified(100);unclassified(100);
Otu000724	39	Bacteria(100);Cyanobacteria(100);Cyanobacteria(100);SubsectionI(100);FamilyI(100);unclassified(65);
Otu000725	92	Bacteria(100);Proteobacteria(100);Gammaproteobacteria(100);Enterobacteriales(100);gamII(100);gamII-A(100);gamII-A2(99);unclassified(99);
Otu000726	751	Bacteria(100);unclassified(100);unclassified(100);unclassified(100);unclassified(100);unclassified(100);
Otu000727	427	Bacteria(100);Proteobacteria(100);TA18(100);unclassified(100);unclassified(100);unclassified(100);
Otu000728	1449	Bacteria(100);Planctomycetes(100);Planctomycetacia(100);Planctomycetales(100);Planctomycetaceae(100);Planctomyces(100);
Otu000729	280	Bacteria(100);Chlamydiae(100);Chlamydiae(100);Chlamydiales(100);unclassified(100);unclassified(100);
Otu000730	329	Bacteria(100);TM6(100);unclassified(100);unclassified(100);unclassified(100);unclassified(100);
Otu000731	138	Bacteria(100);Proteobacteria(100);unclassified(100);unclassified(100);unclassified(100);unclassified(100);
Otu000732	362	Bacteria(100);Proteobacteria(100);Betaproteobacteria(100);Methylophilales(100);Methylophilaceae(100);Methylotenera(83);unclassified(100);unclassified(100);
Otu000733	669	Bacteria(100);Proteobacteria(100);Alphaproteobacteria(100);Rickettsiales(100);mitochondria(100);unclassified(100);
Otu000734	46	Bacteria(100);unclassified(87);unclassified(87);unclassified(87);unclassified(87);unclassified(87);
Otu000735	134	Bacteria(100);Proteobacteria(100);Alphaproteobacteria(100);Rickettsiales(100);Rickettsiales_Incertae_Sedis(100);Candidatus_Odyssella(100);
Otu000736	992	Bacteria(100);Bacteroidetes(100);Sphingobacteria(97);Sphingobacteriales(97);bacVI(97);unclassified(97);unclassified(97);unclassified(97);
Otu000737	73	Bacteria(100);Proteobacteria(100);Alphaproteobacteria(100);Rhodospirillales(100);Acetobacteraceae(100);Roseomonas(76);
Otu000738	37	Bacteria(100);Cyanobacteria(100);Cyanobacteria(100);SubsectionIV(100);FamilyI(100);Anabaena(100);
Otu000739	112	Bacteria(100);Proteobacteria(100);Betaproteobacteria(100);Burkholderiales(100);betIII(100);betIII-A(100);betIII-A2(78);unclassified(78);
Otu000740	41	Bacteria(100);Proteobacteria(100);Betaproteobacteria(100);Burkholderiales(100);betI(100);betI-A(88);Lhab-A1(57);unclassified(57);
Otu000741	59	Bacteria(100);Actinobacteria(100);Actinobacteria(100);Actinomycetales(100);acI(100);acI-A(90);unclassified(100);unclassified(100);
Otu000742	43	Bacteria(100);Cyanobacteria(100);Cyanobacteria(100);SubsectionI(100);FamilyI(100);Microcystis(100);
Otu000743	470	Bacteria(100);Bacteroidetes(100);Sphingobacteria(100);Sphingobacteriales(100);bacVI(100);unclassified(99);unclassified(99);unclassified(99);
Otu000744	37	Bacteria(100);Cyanobacteria(100);Cyanobacteria(100);SubsectionI(100);FamilyI(100);unclassified(52);
Otu000745	724	Bacteria(100);unclassified(100);unclassified(100);unclassified(100);unclassified(100);unclassified(100);
Otu000746	189	Bacteria(100);Proteobacteria(74);unclassified(74);unclassified(74);unclassified(74);unclassified(74);
Otu000747	74	Bacteria(100);Proteobacteria(100);Alphaproteobacteria(100);Caulobacterales(100);alfII(94);alfII-A(92);Brev(92);unclassified(92);
Otu000748	36	Bacteria(100);Actinobacteria(100);Actinobacteria(100);Actinomycetales(100);acI(100);unclassified(100);unclassified(100);unclassified(100);
Otu000749	42	Bacteria(100);Verrucomicrobia(100);OPB35_soil_group(100);unclassified(100);unclassified(100);unclassified(100);
Otu000750	96	Bacteria(100);Proteobacteria(98);unclassified(96);unclassified(96);unclassified(96);unclassified(96);
Otu000751	53	Bacteria(100);Proteobacteria(100);TA18(100);unclassified(100);unclassified(100);unclassified(100);
Otu000752	213	Bacteria(100);Proteobacteria(100);Deltaproteobacteria(100);Desulfarculales(100);Desulfarculaceae(100);unclassified(100);
Otu000753	41	Bacteria(100);Bacteroidetes(100);Sphingobacteriia(93);Sphingobacteriales(93);Saprospiraceae(93);unclassified(93);unclassified(100);unclassified(100);
Otu000754	98	Bacteria(100);Proteobacteria(100);Betaproteobacteria(100);Nitrosomonadales(99);Gallionellaceae(99);unclassified(100);unclassified(100);unclassified(100);
Otu000755	190	Bacteria(100);Proteobacteria(100);Betaproteobacteria(100);Rhodocyclales(100);Rhodocyclaceae(100);Sulfuritalea(92);
Otu000756	56	Bacteria(100);Verrucomicrobia(100);Opitutae(100);Opitutales(100);Opitutaceae(100);unclassified(100);unclassified(100);unclassified(100);
Otu000757	76	Bacteria(100);Candidate_division_OD1(100);unclassified(100);unclassified(100);unclassified(100);unclassified(100);
Otu000758	262	Bacteria(100);Proteobacteria(100);Alphaproteobacteria(100);Rhodospirillales(100);Rhodospirillales_Incertae_Sedis(100);Reyranella(100);
Otu000759	299	Bacteria(100);unclassified(100);unclassified(100);unclassified(100);unclassified(100);unclassified(100);
Otu000760	109	Bacteria(100);Proteobacteria(100);Gammaproteobacteria(100);KI89A_clade(100);unclassified(100);unclassified(100);unclassified(100);unclassified(100);
Otu000761	80	Bacteria(100);Proteobacteria(100);Alphaproteobacteria(100);Rhodospirillales(100);Acetobacteraceae(100);Belnapia(73);
Otu000762	76	Bacteria(100);Proteobacteria(100);Alphaproteobacteria(100);Rhodospirillales(100);Rhodospirillaceae(100);Dongia(100);
Otu000763	67	Bacteria(100);Cyanobacteria(100);Cyanobacteria(100);SubsectionIII(100);FamilyI(100);Pseudanabaena(100);
Otu000764	46	Bacteria(100);Actinobacteria(100);Actinobacteria(100);Propionibacteriales(100);Nocardioidaceae(100);Marmoricola(81);
Otu000765	6826	Bacteria(100);Chloroflexi(100);SL56_marine_group(100);unclassified(100);unclassified(100);unclassified(100);
Otu000766	76	Bacteria(100);Proteobacteria(100);Deltaproteobacteria(99);Myxococcales(99);unclassified(99);unclassified(99);
Otu000767	39	Bacteria(100);Bacteroidetes(100);Sphingobacteria(100);Sphingobacteriales(100);bacI(100);bacI-A(100);bacI-A1(95);unclassified(95);
Otu000768	791	Bacteria(100);Proteobacteria(100);Gammaproteobacteria(100);Oceanospirillales(100);Oceanospirillaceae(100);Pseudospirillum(100);unclassified(100);unclassified(100);
Otu000769	144	Bacteria(100);Bacteroidetes(100);Flavobacteria(100);Flavobacteriales(100);bacII(100);bacII-A(100);unclassified(83);unclassified(83);
Otu000770	31	Bacteria(100);Proteobacteria(100);Alphaproteobacteria(100);Caulobacterales(100);Caulobacteraceae(100);Caulobacter(97);
Otu000771	158	Bacteria(100);Firmicutes(100);Bacilli(100);Bacillales(100);unclassified(63);unclassified(63);
Otu000772	150	Bacteria(100);Proteobacteria(100);Alphaproteobacteria(100);Rhizobiales(100);Hyphomicrobiaceae(57);Devosia(56);unclassified(100);unclassified(100);
Otu000773	949	Bacteria(100);Bacteroidetes(100);Sphingobacteria(100);Sphingobacteriales(100);bacVI(100);bacVI-B(100);Pedo(100);unclassified(100);
Otu000774	340	Bacteria(100);Cyanobacteria(100);Cyanobacteria(100);SubsectionI(100);FamilyI(100);unclassified(99);
Otu000775	49	Bacteria(100);Bacteroidetes(100);Sphingobacteria(82);Sphingobacteriales(82);bacVI(82);unclassified(82);unclassified(82);unclassified(82);
Otu000776	50	Bacteria(100);Bacteroidetes(100);unclassified(100);unclassified(100);unclassified(100);unclassified(100);unclassified(100);unclassified(100);
Otu000777	475	Bacteria(100);Proteobacteria(100);Deltaproteobacteria(100);Bdellovibrionales(100);Bdellovibrionaceae(100);OM27_clade(100);
Otu000778	835	Bacteria(100);Bacteroidetes(100);Sphingobacteria(100);Sphingobacteriales(100);bacIII(100);bacIII-A(100);Flecto(99);unclassified(99);
Otu000779	35	Bacteria(100);Proteobacteria(100);Alphaproteobacteria(100);Rickettsiales(100);Rickettsiales_Incertae_Sedis(100);Candidatus_Defluviella(100);
Otu000780	43	Bacteria(100);Bacteroidetes(100);Sphingobacteria(100);Sphingobacteriales(100);bacI(100);bacI-A(100);bacI-A1(87);unclassified(87);
Otu000781	74	Bacteria(100);Proteobacteria(100);Deltaproteobacteria(100);Syntrophobacterales(100);Syntrophaceae(100);Desulfomonile(100);
Otu000782	163	Bacteria(100);Bacteroidetes(99);unclassified(99);unclassified(99);unclassified(99);unclassified(99);
Otu000783	219	Bacteria(100);Proteobacteria(100);Alphaproteobacteria(100);Rickettsiales(100);Rickettsiaceae(100);Rickettsia(100);
Otu000784	493	Bacteria(100);Nitrospirae(100);Nitrospira(100);Nitrospirales(100);Nitrospiraceae(100);Nitrospira(100);
Otu000785	202	Bacteria(100);Proteobacteria(100);Deltaproteobacteria(100);Myxococcales(100);0319-6G20(100);unclassified(100);unclassified(100);unclassified(100);
Otu000786	38	Bacteria(100);Bacteroidetes(100);Sphingobacteriia(100);Sphingobacteriales(100);env.OPS_17(100);unclassified(100);
Otu000787	71	Bacteria(100);Proteobacteria(100);Gammaproteobacteria(100);Legionellales(100);Legionellaceae(100);Legionella(100);
Otu000788	217	Bacteria(100);Proteobacteria(100);Gammaproteobacteria(100);Pseudomondales(100);gamIII(100);gamIII-A(100);Acin(100);unclassified(100);
Otu000789	252	Bacteria(100);Actinobacteria(100);Actinobacteria(100);Frankiales(100);Geodermatophilaceae(100);Blastococcus(86);
Otu000790	139	Bacteria(100);Actinobacteria(100);Actinobacteria(100);Actinomycetales(68);Luna1(68);Luna1-A(68);unclassified(67);unclassified(67);
Otu000791	1082	Bacteria(100);Verrucomicrobia(100);Spartobacteria(100);Spartobacteriales(100);Spartobacteriaceae(100);CandidatusXiphinematobacter(100);unclassified(100);unclassified(100);
Otu000792	75	Bacteria(100);Proteobacteria(100);Alphaproteobacteria(100);Caulobacterales(100);Hyphomonadaceae(100);Hirschia(100);
Otu000793	42	Bacteria(100);Cyanobacteria(100);Cyanobacteria(100);SubsectionI(100);FamilyI(100);unclassified(58);
Otu000794	1736	Bacteria(100);Proteobacteria(100);Betaproteobacteria(100);unclassified(100);unclassified(100);unclassified(100);
Otu000795	739	Bacteria(100);Proteobacteria(100);Betaproteobacteria(100);unclassified(100);unclassified(100);unclassified(100);unclassified(100);unclassified(100);
Otu000796	372	Bacteria(100);Actinobacteria(100);Actinobacteria(100);Actinomycetales(100);acIII(100);acIII-A(100);Luna2(100);unclassified(100);
Otu000797	315	Bacteria(100);Proteobacteria(100);Alphaproteobacteria(100);Rhodospirillales(97);unclassified(97);unclassified(97);
Otu000798	261	Bacteria(100);Proteobacteria(100);Betaproteobacteria(100);Burkholderiales(100);betI(100);unclassified(51);unclassified(51);unclassified(51);
Otu000799	199	Bacteria(100);Deinococcus-Thermus(100);Deinococci(100);Deinococcales(100);Deinococcaceae(100);Deinococcus(100);
Otu000800	180	Bacteria(100);Firmicutes(100);Bacilli(100);Bacillales(100);Staphylococcaceae(100);Staphylococcus(100);
Otu000801	82	Bacteria(100);Proteobacteria(100);Betaproteobacteria(100);Burkholderiales(100);betI(100);betI-A(100);unclassified(96);unclassified(96);
Otu000802	41	Bacteria(100);Proteobacteria(100);Betaproteobacteria(100);Burkholderiales(100);betI(100);betI-A(100);Lhab-A2(96);unclassified(96);
Otu000803	195	Bacteria(100);Gemmatimonadetes(100);Gemmatimonadetes(100);Gemmatimonadales(100);Gemmatimonadaceae(100);unclassified(100);
Otu000804	37	Bacteria(100);Bacteroidetes(100);Sphingobacteriia(100);Sphingobacteriales(100);NS11-12_marine_group(100);unclassified(100);
Otu000805	35	Bacteria(100);Proteobacteria(100);Gammaproteobacteria(83);unclassified(61);unclassified(61);unclassified(61);unclassified(100);unclassified(100);
Otu000806	430	Bacteria(100);Verrucomicrobia(100);Spartobacteria(100);Spartobacteriales(100);Spartobacteriaceae(100);CandidatusXiphinematobacter(100);unclassified(100);unclassified(100);
Otu000807	113	Bacteria(100);Planctomycetes(100);Planctomycetacia(100);Planctomycetales(100);Planctomycetaceae(100);Planctomyces(100);
Otu000808	352	Bacteria(100);Proteobacteria(100);Deltaproteobacteria(100);Myxococcales(100);0319-6G20(100);unclassified(100);
Otu000809	190	Bacteria(100);Proteobacteria(100);Alphaproteobacteria(100);unclassified(78);unclassified(78);unclassified(78);
Otu000810	238	Bacteria(100);Bacteroidetes(96);unclassified(96);unclassified(96);unclassified(96);unclassified(96);
Otu000811	339	Bacteria(100);Proteobacteria(100);Gammaproteobacteria(100);Methylococcales(100);Methylococcaceae(100);unclassified(100);unclassified(100);unclassified(100);
Otu000812	38	Bacteria(100);Verrucomicrobia(100);OPB35_soil_group(100);unclassified(100);unclassified(100);unclassified(100);
Otu000813	326	Bacteria(100);Proteobacteria(98);unclassified(92);unclassified(92);unclassified(92);unclassified(92);
Otu000814	71	Bacteria(100);Proteobacteria(100);Alphaproteobacteria(100);Rhizobiales(100);unclassified(100);unclassified(100);
Otu000815	119	Bacteria(100);Proteobacteria(100);Alphaproteobacteria(100);Rhizobiales(100);Phyllobacteriaceae(99);unclassified(58);
Otu000816	130	Bacteria(100);Proteobacteria(100);Betaproteobacteria(100);unclassified(100);unclassified(100);unclassified(100);
Otu000817	96	Bacteria(100);Proteobacteria(100);Betaproteobacteria(100);betV(100);betV-A(100);betV-A1(100);unclassified(100);unclassified(100);
Otu000818	84	Bacteria(100);Bacteroidetes(100);Sphingobacteriia(100);Sphingobacteriales(100);Saprospiraceae(100);unclassified(100);
Otu000819	258	Bacteria(100);Bacteroidetes(100);unclassified(55);unclassified(55);unclassified(55);unclassified(55);
Otu000820	385	Bacteria(100);Bacteroidetes(100);Sphingobacteria(100);Sphingobacteriales(100);bacVI(100);unclassified(100);unclassified(100);unclassified(100);
Otu000821	44	Bacteria(100);Bacteroidetes(100);Sphingobacteria(100);Sphingobacteriales(100);bacVI(100);unclassified(100);unclassified(100);unclassified(100);
Otu000822	68	Bacteria(100);Bacteroidetes(100);BSV13(100);unclassified(100);unclassified(100);unclassified(100);
Otu000823	41	Bacteria(100);Cyanobacteria(100);Cyanobacteria(100);SubsectionI(100);FamilyI(100);Cyanobium(66);
Otu000824	67	Bacteria(100);Firmicutes(100);Bacilli(100);Bacillales(100);unclassified(62);unclassified(62);
Otu000825	157	Bacteria(100);Firmicutes(100);Bacilli(100);Bacillales(100);Family_XII(100);Exiguobacterium(100);
Otu000826	233	Bacteria(100);Proteobacteria(97);unclassified(96);unclassified(96);unclassified(96);unclassified(96);
Otu000827	131	Bacteria(100);Proteobacteria(100);Betaproteobacteria(100);Rhodocyclales(100);Rhodocyclaceae(100);unclassified(62);
Otu000828	279	Bacteria(100);Proteobacteria(100);Betaproteobacteria(100);Burkholderiales(100);betVII(100);betVII-A(100);Janb(99);unclassified(99);
Otu000829	46	Bacteria(100);Actinobacteria(100);Actinobacteria(100);Actinomycetales(98);acI(98);acI-A(85);unclassified(79);unclassified(79);
Otu000830	69	Bacteria(100);Chlorobi(100);Chlorobia(100);Chlorobiales(100);OPB56(100);unclassified(100);
Otu000831	395	Bacteria(100);Bacteroidetes(94);unclassified(94);unclassified(94);unclassified(94);unclassified(94);
Otu000832	65	Bacteria(100);Acidobacteria(100);Acidobacteria(100);Subgroup_4(100);Unknown_Family(100);Blastocatella(100);
Otu000833	68	Bacteria(100);Actinobacteria(100);Actinobacteria(99);Acidimicrobiales(99);acIV(99);acIV-D(61);Iamia(61);unclassified(61);
Otu000834	260	Bacteria(100);Cyanobacteria(100);Cyanobacteria(100);SubsectionI(100);FamilyI(100);unclassified(100);
Otu000835	93	Bacteria(100);Proteobacteria(100);Betaproteobacteria(100);betV(100);betV-A(100);betV-A1(100);unclassified(100);unclassified(100);
Otu000836	181	Bacteria(100);Bacteroidetes(100);Sphingobacteria(94);Sphingobacteriales(94);bacVI(94);unclassified(94);unclassified(94);unclassified(94);
Otu000837	34	Bacteria(100);Bacteroidetes(100);Flavobacteriia(68);Flavobacteriales(68);Cryomorphaceae(68);Owenweeksia(68);unclassified(100);unclassified(100);
Otu000838	45	Bacteria(100);Proteobacteria(100);Alphaproteobacteria(100);Sphingomonadales(100);unclassified(100);unclassified(100);unclassified(100);unclassified(100);
Otu000839	34	Bacteria(100);Cyanobacteria(100);Cyanobacteria(100);SubsectionI(100);FamilyI(100);unclassified(89);
Otu000840	265	Bacteria(100);Bacteroidetes(100);Sphingobacteria(100);Sphingobacteriales(100);bacI(100);unclassified(100);unclassified(100);unclassified(100);
Otu000841	91	Bacteria(100);Bacteroidetes(100);Sphingobacteria(100);Sphingobacteriales(100);bacVI(100);bacVI-B(52);Pedo(52);unclassified(52);
Otu000842	108	Bacteria(100);Proteobacteria(100);Gammaproteobacteria(100);unclassified(100);unclassified(100);unclassified(100);
Otu000843	48	Bacteria(100);Proteobacteria(100);Alphaproteobacteria(100);Sphingomonadales(100);alfIV(100);alfIV-A(100);Novo-A2(100);unclassified(100);
Otu000844	30	Bacteria(100);Bacteroidetes(100);Sphingobacteria(100);Sphingobacteriales(100);bacI(100);unclassified(97);unclassified(97);unclassified(97);
Otu000845	208	Bacteria(100);Planctomycetes(100);Planctomycetacia(100);Planctomycetales(100);Planctomycetaceae(100);unclassified(100);
Otu000846	124	Bacteria(100);Proteobacteria(100);Alphaproteobacteria(100);Rickettsiales(100);Rickettsiales_Incertae_Sedis(100);Candidatus_Captivus(100);
Otu000847	39	Bacteria(100);Actinobacteria(100);Actinobacteria(100);Actinomycetales(100);acI(100);unclassified(54);unclassified(54);unclassified(54);
Otu000848	109	Bacteria(100);Proteobacteria(100);Gammaproteobacteria(100);unclassified(100);unclassified(100);unclassified(100);
Otu000849	52	Bacteria(100);Planctomycetes(100);Phycisphaerae(100);Phycisphaerales(100);Phycisphaeraceae(100);CL500-3(100);
Otu000850	120	Bacteria(100);Proteobacteria(100);Betaproteobacteria(100);Burkholderiales(100);betI(100);betI-A(100);Lhab-A3(84);unclassified(84);
Otu000851	376	Bacteria(100);Verrucomicrobia(100);Spartobacteria(100);Spartobacteriales(100);Spartobacteriaceae(100);CandidatusXiphinematobacter(100);verI-B(100);Xip-B1(100);
Otu000852	338	Bacteria(100);Proteobacteria(100);unclassified(97);unclassified(97);unclassified(97);unclassified(97);
Otu000853	46	Bacteria(100);Chlamydiae(100);Chlamydiae(100);Chlamydiales(100);Parachlamydiaceae(100);Candidatus_Protochlamydia(100);
Otu000854	1466	Bacteria(100);Bacteroidetes(100);Cytophagia(100);Cytophagales(100);unclassified(100);unclassified(100);unclassified(100);unclassified(100);
Otu000855	40	Bacteria(100);Proteobacteria(100);Alphaproteobacteria(100);Sphingomonadales(100);alfIV(100);unclassified(98);unclassified(98);unclassified(98);
Otu000856	115	Bacteria(100);Proteobacteria(100);Deltaproteobacteria(100);Bdellovibrionales(100);Bdellovibrionaceae(100);OM27_clade(100);
Otu000857	36	Bacteria(100);Proteobacteria(100);Alphaproteobacteria(100);Sphingomonadales(100);alfIV(100);alfIV-B(100);Pyxis(100);unclassified(100);
Otu000858	284	Bacteria(100);Proteobacteria(100);Gammaproteobacteria(100);Pseudomondales(100);gamIII(100);gamIII-A(100);Acin(100);unclassified(100);
Otu000859	472	Bacteria(100);Verrucomicrobia(100);Spartobacteria(97);Spartobacteriales(97);Spartobacteriaceae(97);CandidatusXiphinematobacter(97);unclassified(97);unclassified(97);
Otu000860	423	Bacteria(100);unclassified(100);unclassified(100);unclassified(100);unclassified(100);unclassified(100);
Otu000861	55	Bacteria(100);Proteobacteria(100);Betaproteobacteria(100);Burkholderiales(100);betI(100);betI-A(68);unclassified(68);unclassified(68);
Otu000862	67	Bacteria(100);Bacteroidetes(100);Sphingobacteria(99);Sphingobacteriales(99);bacVI(99);unclassified(99);unclassified(99);unclassified(99);
Otu000863	55	Bacteria(100);Proteobacteria(100);Betaproteobacteria(100);Burkholderiales(100);betI(100);unclassified(82);unclassified(82);unclassified(82);
Otu000864	1581	Bacteria(100);Bacteroidetes(100);Sphingobacteriia(100);Sphingobacteriales(100);Saprospiraceae(100);unclassified(100);
Otu000865	56	Bacteria(100);Bacteroidetes(100);Sphingobacteria(100);Sphingobacteriales(100);bacVI(100);bacVI-A(93);Muci(93);unclassified(93);
Otu000866	27	Bacteria(100);Bacteroidetes(100);Flavobacteria(100);Flavobacteriales(100);bacV(100);unclassified(100);unclassified(100);unclassified(100);
Otu000867	105	Bacteria(100);Proteobacteria(100);Alphaproteobacteria(100);Caulobacterales(59);Caulobacteraceae(58);unclassified(57);unclassified(100);unclassified(100);
Otu000868	252	Bacteria(100);Bacteroidetes(100);Sphingobacteria(100);Sphingobacteriales(100);bacVI(100);unclassified(100);unclassified(100);unclassified(100);
Otu000869	149	Bacteria(100);Proteobacteria(100);Alphaproteobacteria(100);Rhodospirillales(100);Rhodospirillales_Incertae_Sedis(100);Reyranella(100);
Otu000870	47	Bacteria(100);Proteobacteria(100);Deltaproteobacteria(100);GR-WP33-30(100);unclassified(100);unclassified(100);
Otu000871	52	Bacteria(100);Actinobacteria(100);Actinobacteria(100);Actinomycetales(89);acI(89);unclassified(89);unclassified(89);unclassified(89);
Otu000872	32	Bacteria(100);Proteobacteria(100);Alphaproteobacteria(100);Rhodospirillales(100);Acetobacteraceae(100);Roseomonas(57);
Otu000873	184	Bacteria(100);Proteobacteria(100);Alphaproteobacteria(100);Rhizobiales(100);MNG7(100);unclassified(100);
Otu000874	176	Bacteria(100);Proteobacteria(100);Alphaproteobacteria(100);Sphingomonadales(100);alfIV(99);alfIV-B(70);unclassified(67);unclassified(67);
Otu000875	64	Bacteria(100);Cyanobacteria(100);Cyanobacteria(100);SubsectionI(100);FamilyI(100);Synechococcus(68);
Otu000876	59	Bacteria(100);Verrucomicrobia(100);Opitutae(100);Opitutales(100);Opitutaceae(100);unclassified(100);unclassified(100);unclassified(100);
Otu000877	529	Bacteria(100);Planctomycetes(100);Planctomycetacia(100);Planctomycetales(100);Planctomycetaceae(100);Pirellula(100);
Otu000878	290	Bacteria(100);Proteobacteria(100);Betaproteobacteria(100);unclassified(100);unclassified(100);unclassified(100);
Otu000879	113	Bacteria(100);Actinobacteria(100);Actinobacteria(100);Micrococcales(100);Micrococcaceae(100);Arthrobacter(100);
Otu000880	250	Bacteria(100);Proteobacteria(100);Gammaproteobacteria(100);unclassified(100);unclassified(100);unclassified(100);
Otu000881	33	Bacteria(100);Proteobacteria(100);Betaproteobacteria(100);Burkholderiales(100);betI(100);betI-A(85);unclassified(52);unclassified(52);
Otu000882	67	Bacteria(100);Proteobacteria(100);Betaproteobacteria(100);Burkholderiales(100);betI(99);betI-A(96);unclassified(96);unclassified(96);
Otu000883	112	Bacteria(100);Cyanobacteria(100);Cyanobacteria(100);SubsectionIII(100);FamilyI(100);Pseudanabaena(100);
Otu000884	94	Bacteria(100);Bacteroidetes(100);Flavobacteria(100);Flavobacteriales(100);bacII(100);bacII-A(100);Flavo-A2(85);unclassified(85);
Otu000885	46	Bacteria(100);Bacteroidetes(100);SB-1(100);unclassified(100);unclassified(100);unclassified(100);
Otu000886	69	Bacteria(100);Bacteroidetes(100);Flavobacteria(100);Flavobacteriales(100);bacV(100);unclassified(100);unclassified(100);unclassified(100);
Otu000887	264	Bacteria(100);Bacteroidetes(100);Sphingobacteria(99);Sphingobacteriales(99);bacVI(99);unclassified(99);unclassified(99);unclassified(99);
Otu000888	47	Bacteria(100);Cyanobacteria(100);Cyanobacteria(100);SubsectionI(100);FamilyI(100);Cyanobium(52);
Otu000889	241	Bacteria(100);Proteobacteria(100);Alphaproteobacteria(100);Sphingomonadales(100);alfIV(100);alfIV-A(92);unclassified(86);unclassified(86);
Otu000890	31	Bacteria(100);Bacteroidetes(100);Sphingobacteria(100);Sphingobacteriales(100);bacVI(100);unclassified(100);unclassified(100);unclassified(100);
Otu000891	245	Bacteria(100);Proteobacteria(100);Alphaproteobacteria(100);Sphingomonadales(100);alfIV(100);alfIV-A(100);unclassified(75);unclassified(75);
Otu000892	170	Bacteria(100);Proteobacteria(100);Alphaproteobacteria(100);Caulobacterales(100);alfII(95);alfII-A(95);Brev(95);unclassified(95);
Otu000893	84	Bacteria(100);Proteobacteria(100);Deltaproteobacteria(100);Desulfobacterales(100);Desulfobulbaceae(100);Desulfobulbus(91);
Otu000894	400	Bacteria(100);Proteobacteria(100);Gammaproteobacteria(93);unclassified(93);unclassified(93);unclassified(93);
Otu000895	102	Bacteria(100);Bacteroidetes(100);unclassified(53);unclassified(53);unclassified(53);unclassified(53);unclassified(100);unclassified(100);
Otu000896	136	Bacteria(100);Proteobacteria(100);Alphaproteobacteria(100);Rhizobiales(100);Methylobacteriaceae(100);Methylobacterium(100);
Otu000897	57	Bacteria(100);Gemmatimonadetes(90);Gemmatimonadetes(90);Gemmatimonadales(90);Gemmatimonadaceae(90);unclassified(90);
Otu000898	51	Bacteria(100);Verrucomicrobia(100);Opitutae(100);Opitutales(100);Opitutaceae(100);unclassified(100);unclassified(100);unclassified(100);
Otu000899	227	Bacteria(100);Proteobacteria(100);Gammaproteobacteria(100);Thiotrichales(100);Thiotrichales_Incertae_Sedis(100);Caedibacter(100);
Otu000900	33	Bacteria(100);Acidobacteria(100);Acidobacteria(100);Subgroup_18(100);unclassified(100);unclassified(100);
Otu000901	94	Bacteria(100);Proteobacteria(100);Deltaproteobacteria(100);Myxococcales(100);Phaselicystidaceae(94);Phaselicystis(94);
Otu000902	35	Bacteria(100);Proteobacteria(100);Betaproteobacteria(100);Burkholderiales(100);betI(100);betI-A(100);unclassified(100);unclassified(100);
Otu000903	466	Bacteria(100);Proteobacteria(100);unclassified(100);unclassified(100);unclassified(100);unclassified(100);
Otu000904	128	Bacteria(100);Proteobacteria(100);Deltaproteobacteria(100);Desulfuromonadales(100);Geobacteraceae(100);Geothermobacter(100);
Otu000905	40	Bacteria(100);Proteobacteria(100);Gammaproteobacteria(100);Methylococcales(83);Methylococcaceae(83);unclassified(83);unclassified(83);unclassified(83);
Otu000906	30	Bacteria(100);Bacteroidetes(100);Sphingobacteria(100);Sphingobacteriales(100);bacIII(100);bacIII-A(100);unclassified(100);unclassified(100);
Otu000907	36	Bacteria(100);Proteobacteria(100);Gammaproteobacteria(100);Xanthomonadales(100);Xanthomonadaceae(100);Arenimonas(100);
Otu000908	175	Bacteria(100);Proteobacteria(100);Betaproteobacteria(100);Burkholderiales(100);betI(100);unclassified(97);unclassified(97);unclassified(97);
Otu000909	37	Bacteria(100);Planctomycetes(100);Planctomycetacia(100);Planctomycetales(100);Planctomycetaceae(100);Pir4_lineage(82);
Otu000910	207	Bacteria(100);Proteobacteria(100);unclassified(100);unclassified(100);unclassified(100);unclassified(100);
Otu000911	65	Bacteria(100);Proteobacteria(100);Alphaproteobacteria(100);Rhizobiales(100);unclassified(100);unclassified(100);unclassified(100);unclassified(100);
Otu000912	120	Bacteria(100);Bacteroidetes(100);Sphingobacteriia(100);Sphingobacteriales(100);Saprospiraceae(100);unclassified(100);
Otu000913	32	Bacteria(100);Proteobacteria(100);Alphaproteobacteria(100);Rhizobiales(100);alfI(91);alfI-B(85);unclassified(82);unclassified(82);
Otu000914	31	Bacteria(100);Proteobacteria(100);Alphaproteobacteria(100);Rhizobiales(100);alfI(100);alfI-B(100);alfI-B2(100);unclassified(100);
Otu000915	1058	Bacteria(100);Planctomycetes(100);Planctomycetacia(100);Planctomycetales(100);Planctomycetaceae(100);unclassified(100);
Otu000916	86	Bacteria(100);TM6(100);unclassified(100);unclassified(100);unclassified(100);unclassified(100);
Otu000917	203	Bacteria(100);Proteobacteria(100);Gammaproteobacteria(97);unclassified(97);unclassified(97);unclassified(97);
Otu000918	54	Bacteria(100);Proteobacteria(100);Gammaproteobacteria(100);Methylococcales(100);CABC2E06(99);unclassified(99);
Otu000919	255	Bacteria(100);Verrucomicrobia(100);Verrucomicrobiae(100);Verrucomicrobiales(100);Verrucomicrobiaceae(100);unclassified(100);
Otu000920	69	Bacteria(100);Verrucomicrobia(100);Spartobacteria(100);Spartobacteriales(100);Spartobacteriaceae(100);CandidatusXiphinematobacter(100);unclassified(100);unclassified(100);
Otu000921	29	Bacteria(100);Proteobacteria(100);Alphaproteobacteria(100);Caulobacterales(100);alfII(94);alfII-A(76);Brev(76);unclassified(76);
Otu000922	1632	Bacteria(100);Proteobacteria(100);Gammaproteobacteria(100);Alteromonadales(100);Alteromonadaceae(100);Simiduia(100);
Otu000923	314	Bacteria(100);Proteobacteria(100);Gammaproteobacteria(100);Methylococcales(100);Methylococcaceae(100);Methylomonas(95);
Otu000924	112	Bacteria(100);Proteobacteria(100);Gammaproteobacteria(100);Alteromonadales(100);Alteromonadaceae(100);unclassified(89);
Otu000925	121	Bacteria(100);Proteobacteria(100);Betaproteobacteria(100);Burkholderiales(100);betIII(100);betIII-A(100);betIII-A1(100);unclassified(100);
Otu000926	202	Bacteria(100);unclassified(100);unclassified(100);unclassified(100);unclassified(100);unclassified(100);
Otu000927	28	Bacteria(100);Proteobacteria(100);Betaproteobacteria(100);Burkholderiales(100);betII(100);Pnec(97);unclassified(61);unclassified(61);
Otu000928	744	Bacteria(100);Proteobacteria(83);Alphaproteobacteria(82);Rickettsiales(82);unclassified(82);unclassified(82);
Otu000929	352	Bacteria(100);Bacteroidetes(100);Sphingobacteriia(100);Sphingobacteriales(100);Saprospiraceae(60);unclassified(60);
Otu000930	29	Bacteria(100);Bacteroidetes(100);Flavobacteria(100);Flavobacteriales(100);bacV(100);unclassified(100);unclassified(100);unclassified(100);
Otu000931	45	Bacteria(100);Bacteroidetes(100);Sphingobacteria(96);Sphingobacteriales(96);bacVI(96);unclassified(96);unclassified(96);unclassified(96);
Otu000932	649	Bacteria(100);Proteobacteria(100);Deltaproteobacteria(100);Bdellovibrionales(100);Bacteriovoracaceae(100);Peredibacter(100);
Otu000933	114	Bacteria(100);Proteobacteria(100);Gammaproteobacteria(100);Order_Incertae_Sedis(100);Family_Incertae_Sedis(100);Marinicella(100);
Otu000934	35	Bacteria(100);Proteobacteria(100);Gammaproteobacteria(100);Thiotrichales(100);CHAB-XI-27(100);unclassified(100);
Otu000935	284	Bacteria(100);Proteobacteria(100);Deltaproteobacteria(54);Myxococcales(54);0319-6G20(54);unclassified(54);
Otu000936	49	Bacteria(100);Cyanobacteria(100);Cyanobacteria(100);SubsectionI(100);FamilyI(100);unclassified(98);
Otu000937	246	Bacteria(100);Proteobacteria(100);Alphaproteobacteria(100);Caulobacterales(98);alfII(98);alfII-A(96);Brev(96);unclassified(96);
Otu000938	71	Bacteria(100);Proteobacteria(100);Gammaproteobacteria(100);NKB5(99);unclassified(99);unclassified(99);unclassified(100);unclassified(100);
Otu000939	604	Bacteria(100);Cyanobacteria(100);Cyanobacteria(100);SubsectionIV(100);FamilyI(100);Anabaena(100);
Otu000940	55	Bacteria(100);Verrucomicrobia(100);Methylacidiphilae(100);Methylacidiphilales(100);LD19(100);unclassified(100);unclassified(100);unclassified(100);
Otu000941	170	Bacteria(100);Proteobacteria(99);unclassified(99);unclassified(99);unclassified(99);unclassified(99);
Otu000942	57	Bacteria(100);Verrucomicrobia(100);Spartobacteria(100);Spartobacteriales(100);Spartobacteriaceae(100);CandidatusXiphinematobacter(100);verI-B(100);Xip-B1(100);
Otu000943	322	Bacteria(100);Proteobacteria(100);Deltaproteobacteria(96);Myxococcales(95);unclassified(94);unclassified(94);
Otu000944	57	Bacteria(100);Lentisphaerae(100);DEV055(100);unclassified(100);unclassified(100);unclassified(100);
Otu000945	195	Bacteria(100);Firmicutes(100);Clostridia(100);Clostridiales(100);Peptostreptococcaceae(100);Incertae_Sedis(100);
Otu000946	388	Bacteria(100);Proteobacteria(100);Deltaproteobacteria(100);Bdellovibrionales(100);Bdellovibrionaceae(100);OM27_clade(100);
Otu000947	463	Bacteria(100);Bacteroidetes(100);Sphingobacteria(100);Sphingobacteriales(100);bacIII(100);bacIII-A(100);Flecto(100);unclassified(100);
Otu000948	64	Bacteria(100);Proteobacteria(100);Deltaproteobacteria(100);Syntrophobacterales(100);Syntrophaceae(100);Smithella(91);
Otu000949	463	Bacteria(100);Proteobacteria(100);unclassified(100);unclassified(100);unclassified(100);unclassified(100);
Otu000950	128	Bacteria(100);Proteobacteria(100);Gammaproteobacteria(100);Legionellales(100);Legionellaceae(100);Legionella(100);
Otu000951	458	Bacteria(100);Cyanobacteria(96);ML635J-21(96);unclassified(96);unclassified(96);unclassified(96);
Otu000952	159	Bacteria(100);Acidobacteria(100);Acidobacteria(100);Subgroup_3(100);Unknown_Family(100);Bryobacter(100);
Otu000953	27	Bacteria(100);Actinobacteria(100);Actinobacteria(100);Actinomycetales(100);acI(100);acI-A(100);acI-A5(100);unclassified(100);
Otu000954	138	Bacteria(100);Proteobacteria(100);Alphaproteobacteria(100);Rickettsiales(100);Rickettsiales_Incertae_Sedis(96);Candidatus_Captivus(96);
Otu000955	53	Bacteria(100);Candidate_division_OP3(100);unclassified(100);unclassified(100);unclassified(100);unclassified(100);
Otu000956	639	Bacteria(100);Proteobacteria(100);Deltaproteobacteria(100);Myxococcales(100);Sandaracinaceae(100);Sandaracinus(100);
Otu000957	137	Bacteria(100);Proteobacteria(100);Gammaproteobacteria(100);Xanthomonadales(100);Xanthomonadaceae(100);Arenimonas(100);
Otu000958	54	Bacteria(100);Proteobacteria(100);Alphaproteobacteria(100);Caulobacterales(100);alfII(100);alfII-A(100);Brev(100);unclassified(100);
Otu000959	256	Bacteria(100);Actinobacteria(100);Actinobacteria(100);Acidimicrobiales(100);acIV(100);acIV-B(86);unclassified(58);unclassified(58);
Otu000960	1008	Bacteria(100);Proteobacteria(100);Alphaproteobacteria(100);Rhodospirillales(100);unclassified(100);unclassified(100);
Otu000961	498	Bacteria(100);Proteobacteria(100);Gammaproteobacteria(100);Alteromonadales(100);Alteromonadaceae(100);BD1-7_clade(100);
Otu000962	325	Bacteria(100);Proteobacteria(100);Deltaproteobacteria(100);Myxococcales(100);Sandaracinaceae(100);Sandaracinus(100);
Otu000963	62	Bacteria(100);Proteobacteria(100);Deltaproteobacteria(100);Desulfobacterales(100);Desulfobulbaceae(100);Desulfocapsa(52);
Otu000964	148	Bacteria(100);Proteobacteria(100);Alphaproteobacteria(100);Rhodospirillales(100);Acetobacteraceae(100);Roseomonas(99);
Otu000965	61	Bacteria(100);Chlamydiae(86);Chlamydiae(86);Chlamydiales(86);unclassified(81);unclassified(81);
Otu000966	43	Bacteria(100);Chloroflexi(100);KD4-96(100);unclassified(100);unclassified(100);unclassified(100);
Otu000967	42	Bacteria(100);Nitrospirae(100);Nitrospira(100);Nitrospirales(100);0319-6A21(100);unclassified(100);
Otu000968	75	Bacteria(100);Bacteroidetes(100);Sphingobacteria(100);Sphingobacteriales(100);bacI(100);unclassified(100);unclassified(100);unclassified(100);
Otu000969	88	Bacteria(100);Bacteroidetes(100);Sphingobacteriia(100);Sphingobacteriales(100);Saprospiraceae(98);unclassified(98);
Otu000970	65	Bacteria(100);Bacteroidetes(100);Sphingobacteria(100);Sphingobacteriales(100);bacI(100);bacI-A(94);bacI-A2(76);unclassified(76);
Otu000971	85	Bacteria(100);Bacteroidetes(100);Sphingobacteriia(97);Sphingobacteriales(97);NS11-12_marine_group(97);unclassified(97);unclassified(100);unclassified(100);
Otu000972	34	Bacteria(100);Bacteroidetes(100);Sphingobacteriia(100);Sphingobacteriales(100);AKYH767(100);unclassified(100);
Otu000973	141	Bacteria(100);Bacteroidetes(100);Sphingobacteria(100);Sphingobacteriales(100);bacI(100);bacI-A(78);unclassified(78);unclassified(78);
Otu000974	185	Bacteria(100);Proteobacteria(100);Gammaproteobacteria(100);Xanthomonadales(79);Xanthomonadales_Incertae_Sedis(79);unclassified(79);
Otu000975	44	Bacteria(100);Proteobacteria(100);Gammaproteobacteria(100);Methylococcales(100);Crenotrichaceae(89);Crenothrix(89);
Otu000976	57	Bacteria(100);Proteobacteria(100);Betaproteobacteria(100);Burkholderiales(88);unclassified(86);unclassified(86);
Otu000977	32	Bacteria(100);Proteobacteria(100);Betaproteobacteria(100);Burkholderiales(100);betI(100);betI-A(54);unclassified(100);unclassified(100);
Otu000978	32	Bacteria(100);Proteobacteria(100);Betaproteobacteria(100);Burkholderiales(100);betI(100);betI-A(88);Lhab-A3(60);unclassified(60);
Otu000979	49	Bacteria(100);Proteobacteria(100);Betaproteobacteria(100);Burkholderiales(100);betII(100);Pnec(100);PnecB(64);unclassified(64);
Otu000980	31	Bacteria(100);Proteobacteria(100);Betaproteobacteria(100);Burkholderiales(100);betI(100);betI-A(97);unclassified(84);unclassified(84);
Otu000981	25	Bacteria(100);Proteobacteria(100);Betaproteobacteria(100);Burkholderiales(100);betI(92);betI-A(64);unclassified(64);unclassified(64);
Otu000982	33	Bacteria(100);Actinobacteria(100);Actinobacteria(100);Actinomycetales(97);acI(97);unclassified(94);unclassified(94);unclassified(94);
Otu000983	70	Bacteria(100);Bacteroidetes(100);Cytophagia(100);Cytophagales(100);Cytophagaceae(100);unclassified(100);
Otu000984	91	Bacteria(100);Proteobacteria(100);Betaproteobacteria(100);Rhodocyclales(73);Rhodocyclaceae(73);unclassified(71);
Otu000985	233	Bacteria(100);Bacteroidetes(100);Sphingobacteria(100);Sphingobacteriales(100);bacI(100);bacI-A(100);unclassified(92);unclassified(92);
Otu000986	468	Bacteria(100);Planctomycetes(100);Planctomycetacia(100);Planctomycetales(100);Planctomycetaceae(100);unclassified(100);
Otu000987	26	Bacteria(100);Bacteroidetes(100);Bacteroidia(100);Bacteroidales(100);Rikenellaceae(100);RC9_gut_group(100);
Otu000988	51	Bacteria(100);Nitrospirae(100);Nitrospira(100);Nitrospirales(100);Sh765B-TzT-35(100);unclassified(100);
Otu000989	48	Bacteria(100);Proteobacteria(100);Gammaproteobacteria(100);Methylococcales(88);Methylococcaceae(88);unclassified(88);unclassified(88);unclassified(88);
Otu000990	45	Bacteria(100);Bacteroidetes(100);Flavobacteriia(100);Flavobacteriales(100);NS9_marine_group(100);unclassified(100);
Otu000991	54	Bacteria(100);unclassified(99);unclassified(99);unclassified(99);unclassified(99);unclassified(99);
Otu000992	179	Bacteria(100);Proteobacteria(100);Alphaproteobacteria(100);Rickettsiales(98);unclassified(98);unclassified(98);
Otu000993	24	Bacteria(100);Proteobacteria(100);Betaproteobacteria(100);Burkholderiales(100);betI(100);betI-A(100);unclassified(100);unclassified(100);
Otu000994	94	Bacteria(100);Proteobacteria(100);Gammaproteobacteria(100);Pseudomondales(88);gamIV(88);gamIV-A(88);Pseudo-A1(78);unclassified(78);
Otu000995	28	Bacteria(100);Cyanobacteria(100);Cyanobacteria(100);SubsectionI(100);FamilyI(100);unclassified(86);
Otu000996	60	Bacteria(100);Bacteroidetes(100);Sphingobacteriia(100);Sphingobacteriales(100);WCHB1-69(100);unclassified(100);
Otu000997	192	Bacteria(100);Bacteroidetes(100);Cytophagia(100);Cytophagales(100);Cytophagaceae(100);unclassified(100);
Otu000998	168	Bacteria(100);Proteobacteria(100);JTB23(91);unclassified(91);unclassified(91);unclassified(91);
Otu000999	71	Bacteria(100);Proteobacteria(100);Gammaproteobacteria(100);Pseudomondales(100);gamIII(100);gamIII-A(100);Acin(100);unclassified(100);
Otu001000	43	Bacteria(100);Proteobacteria(100);Alphaproteobacteria(100);Rhizobiales(100);Hyphomicrobiaceae(68);Rhodoplanes(68);unclassified(100);unclassified(100);
Otu001001	135	Bacteria(100);Proteobacteria(100);Alphaproteobacteria(100);Caulobacterales(100);Caulobacteraceae(89);unclassified(100);unclassified(100);unclassified(100);
Otu001002	71	Bacteria(100);Proteobacteria(100);Gammaproteobacteria(100);Legionellales(100);Coxiellaceae(100);Aquicella(100);
Otu001003	48	Bacteria(100);Chloroflexi(100);SL56_marine_group(100);unclassified(100);unclassified(100);unclassified(100);
Otu001004	157	Bacteria(100);Proteobacteria(100);unclassified(100);unclassified(100);unclassified(100);unclassified(100);
Otu001005	58	Bacteria(100);Verrucomicrobia(100);OPB35_soil_group(100);unclassified(100);unclassified(100);unclassified(100);
Otu001006	38	Bacteria(100);Chlamydiae(100);Chlamydiae(100);Chlamydiales(100);Parachlamydiaceae(100);Candidatus_Protochlamydia(56);
Otu001007	51	Bacteria(100);Acidobacteria(100);Holophagae(100);Holophagales(100);Holophagaceae(100);unclassified(85);
Otu001008	56	Bacteria(100);Proteobacteria(92);unclassified(92);unclassified(92);unclassified(92);unclassified(92);
Otu001009	150	Bacteria(100);Proteobacteria(83);unclassified(83);unclassified(83);unclassified(83);unclassified(83);
Otu001010	322	Bacteria(100);Proteobacteria(100);Alphaproteobacteria(84);Rickettsiales(84);SM2D12(82);unclassified(82);
Otu001011	56	Bacteria(100);Proteobacteria(100);unclassified(68);unclassified(68);unclassified(68);unclassified(68);
Otu001012	107	Bacteria(100);Bacteroidetes(100);Flavobacteria(100);Flavobacteriales(100);bacII(100);bacII-A(100);Flavo-A1(79);unclassified(79);
Otu001013	59	Bacteria(100);Proteobacteria(100);Betaproteobacteria(100);TRA3-20(100);unclassified(100);unclassified(100);
Otu001014	86	Bacteria(100);Proteobacteria(100);Deltaproteobacteria(100);Myxococcales(97);unclassified(91);unclassified(91);
Otu001015	67	Bacteria(100);Bacteroidetes(100);Sphingobacteria(100);Sphingobacteriales(100);bacVI(100);unclassified(100);unclassified(100);unclassified(100);
Otu001016	83	Bacteria(100);Verrucomicrobia(100);OPB35_soil_group(100);unclassified(100);unclassified(100);unclassified(100);
Otu001017	223	Bacteria(100);Proteobacteria(100);Alphaproteobacteria(100);Rickettsiales(100);Rickettsiaceae(100);Rickettsia(100);
Otu001018	274	Bacteria(100);Cyanobacteria(100);Cyanobacteria(100);SubsectionIII(100);FamilyI(100);Prochlorothrix(91);
Otu001019	27	Bacteria(100);Verrucomicrobia(100);Verrucomicrobiae(100);Verrucomicrobiales(100);Verrucomicrobiaceae(100);Luteolibacter(60);
Otu001020	50	Bacteria(100);Candidate_division_WS3(100);unclassified(100);unclassified(100);unclassified(100);unclassified(100);
Otu001021	34	Bacteria(100);Cyanobacteria(100);Cyanobacteria(100);SubsectionI(100);FamilyI(100);unclassified(98);
Otu001022	77	Bacteria(100);Bacteroidetes(100);unclassified(100);unclassified(100);unclassified(100);unclassified(100);
Otu001023	102	Bacteria(100);Proteobacteria(100);Alphaproteobacteria(100);Rickettsiales(100);Rickettsiales_Incertae_Sedis(100);Candidatus_Midichloria(100);
Otu001024	222	Bacteria(100);Proteobacteria(100);unclassified(100);unclassified(100);unclassified(100);unclassified(100);
Otu001025	41	Bacteria(100);Acidobacteria(100);Acidobacteria(100);Subgroup_6(100);unclassified(100);unclassified(100);
Otu001026	278	Bacteria(100);Proteobacteria(100);Alphaproteobacteria(100);Rhizobiales(100);unclassified(98);unclassified(98);
Otu001027	35	Bacteria(100);Proteobacteria(100);Alphaproteobacteria(100);Rhizobiales(100);unclassified(52);unclassified(52);
Otu001028	26	Bacteria(100);Proteobacteria(100);Gammaproteobacteria(100);Methylococcales(100);Methylococcaceae(85);Methylobacter(85);
Otu001029	36	Bacteria(100);Proteobacteria(100);Alphaproteobacteria(100);Rickettsiales(100);Rickettsiales_Incertae_Sedis(100);Candidatus_Defluviella(100);
Otu001030	171	Bacteria(100);Chlorobi(100);Chlorobia(100);Chlorobiales(100);OPB56(100);unclassified(100);
Otu001031	35	Bacteria(100);Proteobacteria(100);Alphaproteobacteria(100);Sphingomonadales(100);alfIV(100);unclassified(100);unclassified(100);unclassified(100);
Otu001032	86	Bacteria(100);Proteobacteria(100);Alphaproteobacteria(100);Rhodospirillales(100);MNC12(100);unclassified(100);
Otu001033	77	Bacteria(100);Proteobacteria(100);Gammaproteobacteria(100);Methylococcales(94);Methylococcaceae(94);unclassified(94);unclassified(94);unclassified(94);
Otu001034	63	Bacteria(100);Verrucomicrobia(100);Opitutae(100);Opitutales(100);Opitutaceae(100);unclassified(100);unclassified(100);unclassified(100);
Otu001035	22	Bacteria(100);Proteobacteria(100);Betaproteobacteria(100);Burkholderiales(100);betII(100);Pnec(100);unclassified(91);unclassified(91);
Otu001036	82	Bacteria(100);Proteobacteria(100);Betaproteobacteria(100);Rhodocyclales(100);Rhodocyclaceae(100);Ferribacterium(90);
Otu001037	74	Bacteria(100);Proteobacteria(100);Gammaproteobacteria(99);Methylococcales(84);Methylococcaceae(84);unclassified(84);unclassified(84);unclassified(84);
Otu001038	28	Bacteria(100);Actinobacteria(100);Actinobacteria(100);Actinomycetales(100);acI(100);unclassified(97);unclassified(97);unclassified(97);
Otu001039	166	Bacteria(100);Proteobacteria(100);Alphaproteobacteria(100);Sphingomonadales(100);SWB04(100);unclassified(100);
Otu001040	74	Bacteria(100);Chlorobi(100);Ignavibacteria(100);Ignavibacteriales(100);Ignavibacteriaceae(100);Ignavibacterium(100);
Otu001041	743	Bacteria(100);Proteobacteria(100);Alphaproteobacteria(98);unclassified(98);unclassified(98);unclassified(98);
Otu001042	1091	Bacteria(100);Bacteroidetes(100);Cytophagia(100);Cytophagales(100);Cytophagaceae(100);Cytophaga(100);
Otu001043	26	Bacteria(100);Proteobacteria(100);Alphaproteobacteria(100);Rickettsiales(100);Rickettsiaceae(100);Rickettsia(100);
Otu001044	62	Bacteria(100);Proteobacteria(100);Gammaproteobacteria(100);NKB5(96);unclassified(96);unclassified(96);
Otu001045	33	Bacteria(100);Bacteroidetes(100);Sphingobacteria(100);Sphingobacteriales(100);bacIII(100);bacIII-A(100);unclassified(100);unclassified(100);
Otu001046	85	Bacteria(100);Firmicutes(100);Bacilli(100);Lactobacillales(100);Streptococcaceae(100);Streptococcus(100);
Otu001047	25	Bacteria(100);Proteobacteria(100);Alphaproteobacteria(100);Rhodobacterales(100);Rhodobacteraceae(100);Pseudorhodobacter(80);
Otu001048	69	Bacteria(100);Proteobacteria(100);Alphaproteobacteria(100);Caulobacterales(93);Caulobacteraceae(93);Phenylobacterium(92);
Otu001049	326	Bacteria(100);Proteobacteria(100);Alphaproteobacteria(100);Rickettsiales(100);Rickettsiales_Incertae_Sedis(100);Candidatus_Defluviella(100);
Otu001050	82	Bacteria(100);Verrucomicrobia(100);Opitutae(100);Opitutales(100);Opitutaceae(100);unclassified(100);unclassified(100);unclassified(100);
Otu001051	129	Bacteria(100);Proteobacteria(100);Gammaproteobacteria(100);Legionellales(65);Coxiellaceae(65);Coxiella(65);
Otu001052	93	Bacteria(100);Proteobacteria(100);Deltaproteobacteria(99);Myxococcales(95);unclassified(83);unclassified(83);
Otu001053	25	Bacteria(100);Bacteroidetes(100);Sphingobacteriia(96);Sphingobacteriales(96);NS11-12_marine_group(96);unclassified(96);unclassified(100);unclassified(100);
Otu001054	24	Bacteria(100);Proteobacteria(100);Betaproteobacteria(100);Burkholderiales(100);betI(75);unclassified(63);unclassified(63);unclassified(63);
Otu001055	26	Bacteria(100);Proteobacteria(100);Betaproteobacteria(100);Burkholderiales(100);betI(100);betI-A(81);unclassified(70);unclassified(70);
Otu001056	34	Bacteria(100);Proteobacteria(100);Betaproteobacteria(100);Burkholderiales(100);betI(100);betI-A(100);unclassified(95);unclassified(95);
Otu001057	55	Bacteria(100);Bacteroidetes(100);Sphingobacteriia(100);Sphingobacteriales(100);PHOS-HE51(100);unclassified(100);
Otu001058	54	Bacteria(100);Bacteroidetes(100);unclassified(89);unclassified(89);unclassified(89);unclassified(89);unclassified(100);unclassified(100);
Otu001059	25	Bacteria(100);Actinobacteria(100);Actinobacteria(100);Actinomycetales(100);acI(100);acI-C(100);acI-C2(100);unclassified(100);
Otu001060	40	Bacteria(100);Bacteroidetes(100);Cytophagia(100);Cytophagales(100);Cytophagaceae(100);Hymenobacter(100);
Otu001061	1180	Bacteria(100);Proteobacteria(100);Deltaproteobacteria(100);Myxococcales(100);unclassified(100);unclassified(100);
Otu001062	30	Bacteria(100);Actinobacteria(100);Actinobacteria(100);Actinomycetales(100);acI(100);unclassified(100);unclassified(100);unclassified(100);
Otu001063	442	Bacteria(100);Proteobacteria(100);Deltaproteobacteria(96);Desulfuromonadales(96);GR-WP33-58(96);unclassified(96);
Otu001064	221	Bacteria(100);Proteobacteria(100);Gammaproteobacteria(100);Methylococcales(100);Methylococcaceae(99);Methylomonas(86);
Otu001065	105	Bacteria(100);Proteobacteria(100);Gammaproteobacteria(100);unclassified(93);unclassified(93);unclassified(93);unclassified(100);unclassified(100);
Otu001066	47	Bacteria(100);Proteobacteria(100);Deltaproteobacteria(92);Syntrophobacterales(92);Syntrophobacteraceae(92);Syntrophobacter(79);unclassified(100);unclassified(100);
Otu001067	83	Bacteria(100);Bacteroidetes(100);Sphingobacteria(74);Sphingobacteriales(74);bacI(74);unclassified(74);unclassified(74);unclassified(74);
Otu001068	635	Bacteria(100);Bacteroidetes(100);Sphingobacteria(100);Sphingobacteriales(100);bacVI(100);unclassified(100);unclassified(100);unclassified(100);
Otu001069	48	Bacteria(100);Bacteroidetes(100);Cytophagia(88);Cytophagales(88);Cytophagaceae(88);Dyadobacter(88);unclassified(100);unclassified(100);
Otu001070	77	Bacteria(100);Proteobacteria(100);Alphaproteobacteria(100);Sphingomonadales(100);Sphingomonadaceae(93);Sphingomonas(91);unclassified(100);unclassified(100);
Otu001071	26	Bacteria(100);Proteobacteria(100);Alphaproteobacteria(100);Rickettsiales(100);Rickettsiales_Incertae_Sedis(100);Candidatus_Captivus(100);
Otu001072	29	Bacteria(100);Proteobacteria(100);Alphaproteobacteria(100);Caulobacterales(100);Caulobacteraceae(100);Phenylobacterium(100);
Otu001073	64	Bacteria(100);Proteobacteria(100);Alphaproteobacteria(100);Caulobacterales(99);Caulobacteraceae(99);Phenylobacterium(72);
Otu001074	36	Bacteria(100);Proteobacteria(100);Deltaproteobacteria(100);Sva0485(100);unclassified(100);unclassified(100);
Otu001075	42	Bacteria(100);Bacteroidetes(100);Sphingobacteria(100);Sphingobacteriales(100);bacI(100);bacI-A(65);unclassified(100);unclassified(100);
Otu001076	41	Bacteria(100);Actinobacteria(100);Actinobacteria(100);Actinomycetales(100);acI(100);unclassified(96);unclassified(96);unclassified(96);
Otu001077	33	Bacteria(100);Bacteroidetes(100);Flavobacteria(100);Flavobacteriales(100);bacII(100);bacII-A(100);unclassified(73);unclassified(73);
Otu001078	82	Bacteria(100);Proteobacteria(99);Alphaproteobacteria(91);Rickettsiales(91);unclassified(58);unclassified(58);
Otu001079	42	Bacteria(100);Bacteroidetes(100);Sphingobacteria(100);Sphingobacteriales(100);bacI(100);bacI-A(100);unclassified(91);unclassified(91);
Otu001080	73	Bacteria(100);Bacteroidetes(100);Sphingobacteria(100);Sphingobacteriales(100);bacI(100);bacI-B(99);bacI-B1(99);unclassified(99);
Otu001081	23	Bacteria(100);Verrucomicrobia(100);Opitutae(100);Opitutales(100);Opitutaceae(100);unclassified(100);unclassified(100);unclassified(100);
Otu001082	297	Bacteria(100);Proteobacteria(100);Alphaproteobacteria(100);unclassified(66);unclassified(66);unclassified(66);
Otu001083	42	Bacteria(100);Acidobacteria(100);Acidobacteria(100);Subgroup_17(100);unclassified(100);unclassified(100);
Otu001084	127	Bacteria(100);Verrucomicrobia(100);Spartobacteria(100);Spartobacteriales(100);Spartobacteriaceae(100);CandidatusXiphinematobacter(100);unclassified(71);unclassified(71);
Otu001085	22	Bacteria(100);Proteobacteria(100);Alphaproteobacteria(100);Caulobacterales(100);alfII(100);alfII-A(100);Brev(100);unclassified(100);
Otu001086	146	Bacteria(100);Bacteroidetes(100);Sphingobacteriia(98);Sphingobacteriales(98);Saprospiraceae(96);unclassified(96);
Otu001087	45	Bacteria(100);Proteobacteria(100);Deltaproteobacteria(100);Myxococcales(83);unclassified(83);unclassified(83);
Otu001088	172	Bacteria(100);Nitrospirae(100);Nitrospira(100);Nitrospirales(100);Nitrospiraceae(100);Nitrospira(100);
Otu001089	47	Bacteria(100);Planctomycetes(100);Planctomycetacia(100);Planctomycetales(100);Planctomycetaceae(100);Candidatus_Anammoximicrobium(100);
Otu001090	178	Bacteria(100);Bacteroidetes(100);unclassified(100);unclassified(100);unclassified(100);unclassified(100);
Otu001091	80	Bacteria(100);Nitrospirae(100);Nitrospira(100);Nitrospirales(100);Nitrospiraceae(100);Nitrospira(100);
Otu001092	22	Bacteria(100);Proteobacteria(100);Betaproteobacteria(100);Burkholderiales(100);betI(100);unclassified(100);unclassified(100);unclassified(100);
Otu001093	22	Bacteria(100);Proteobacteria(100);Betaproteobacteria(100);Burkholderiales(100);betI(100);unclassified(73);unclassified(73);unclassified(73);
Otu001094	25	Bacteria(100);Proteobacteria(100);Betaproteobacteria(100);Burkholderiales(100);betI(100);unclassified(72);unclassified(72);unclassified(72);
Otu001095	36	Bacteria(100);Proteobacteria(100);Betaproteobacteria(100);Burkholderiales(100);betII(95);Pnec(95);PnecD(73);unclassified(73);
Otu001096	24	Bacteria(100);Proteobacteria(100);Betaproteobacteria(100);Burkholderiales(100);betI(100);betI-A(84);unclassified(75);unclassified(75);
Otu001097	205	Bacteria(100);Proteobacteria(100);Betaproteobacteria(100);Burkholderiales(100);betI(100);unclassified(100);unclassified(100);unclassified(100);
Otu001098	204	Bacteria(100);Proteobacteria(100);Alphaproteobacteria(100);Rhizobiales(100);Hyphomicrobiaceae(97);unclassified(95);unclassified(100);unclassified(100);
Otu001099	27	Bacteria(100);Cyanobacteria(100);Cyanobacteria(100);SubsectionI(100);FamilyI(100);unclassified(100);
Otu001100	191	Bacteria(100);Proteobacteria(98);unclassified(96);unclassified(96);unclassified(96);unclassified(96);
Otu001101	149	Bacteria(100);Proteobacteria(100);Gammaproteobacteria(100);Legionellales(100);Legionellaceae(100);Legionella(100);
Otu001102	89	Bacteria(100);Verrucomicrobia(100);OPB35_soil_group(100);unclassified(100);unclassified(100);unclassified(100);
Otu001103	24	Bacteria(100);Chlorobi(100);Chlorobia(100);Chlorobiales(100);OPB56(100);unclassified(100);
Otu001104	81	Bacteria(100);unclassified(100);unclassified(100);unclassified(100);unclassified(100);unclassified(100);
Otu001105	48	Bacteria(100);Proteobacteria(100);Deltaproteobacteria(100);Desulfuromonadales(100);unclassified(53);unclassified(53);
Otu001106	56	Bacteria(100);Acidobacteria(100);Acidobacteria(100);Subgroup_6(100);unclassified(100);unclassified(100);
Otu001107	108	Bacteria(100);Acidobacteria(100);Subgroup_22(100);unclassified(100);unclassified(100);unclassified(100);
Otu001108	38	Bacteria(100);Planctomycetes(100);Planctomycetacia(100);Planctomycetales(100);Planctomycetaceae(100);Gemmata(100);
Otu001109	31	Bacteria(100);Armatimonadetes(100);unclassified(100);unclassified(100);unclassified(100);unclassified(100);
Otu001110	47	Bacteria(100);Proteobacteria(100);Deltaproteobacteria(100);Myxococcales(100);Haliangiaceae(100);Haliangium(100);
Otu001111	74	Bacteria(100);unclassified(100);unclassified(100);unclassified(100);unclassified(100);unclassified(100);
Otu001112	33	Bacteria(100);Candidate_division_OP3(94);unclassified(94);unclassified(94);unclassified(94);unclassified(94);
Otu001113	35	Bacteria(100);Proteobacteria(86);Deltaproteobacteria(63);Myxococcales(58);mle1-27(55);unclassified(55);
Otu001114	31	Bacteria(100);Planctomycetes(100);Planctomycetacia(100);Planctomycetales(100);Planctomycetaceae(100);Planctomyces(100);
Otu001115	40	Bacteria(100);Chlorobi(100);Chlorobia(100);Chlorobiales(100);SJA-28(100);unclassified(100);
Otu001116	329	Bacteria(100);Chlorobi(100);Chlorobia(100);Chlorobiales(100);OPB56(100);unclassified(100);
Otu001117	28	Bacteria(100);Proteobacteria(100);Deltaproteobacteria(100);Myxococcales(100);Phaselicystidaceae(54);Phaselicystis(54);
Otu001118	42	Bacteria(100);Proteobacteria(100);Alphaproteobacteria(100);Rhizobiales(98);alfI(98);unclassified(89);unclassified(89);unclassified(89);
Otu001119	1036	Bacteria(100);Proteobacteria(100);Alphaproteobacteria(100);unclassified(100);unclassified(100);unclassified(100);
Otu001120	73	Bacteria(100);Cyanobacteria(100);Cyanobacteria(100);SubsectionI(100);FamilyI(100);unclassified(98);
Otu001121	44	Bacteria(100);Proteobacteria(100);Alphaproteobacteria(100);Rhizobiales(100);alfI(98);alfI-B(75);unclassified(66);unclassified(66);
Otu001122	516	Bacteria(100);Proteobacteria(100);Alphaproteobacteria(100);Rhizobiales(100);Hyphomicrobiaceae(100);Pedomicrobium(100);unclassified(100);unclassified(100);
Otu001123	68	Bacteria(100);Proteobacteria(100);Gammaproteobacteria(100);Xanthomonadales(100);Xanthomonadaceae(100);Rhodanobacter(99);
Otu001124	25	Bacteria(100);Proteobacteria(100);Betaproteobacteria(100);Burkholderiales(100);betI(100);betI-A(100);unclassified(64);unclassified(64);
Otu001125	112	Bacteria(100);Bacteroidetes(100);Sphingobacteriia(100);Sphingobacteriales(100);Saprospiraceae(100);unclassified(100);
Otu001126	2227	Bacteria(100);Bacteroidetes(100);Sphingobacteriia(100);Sphingobacteriales(100);Saprospiraceae(100);unclassified(100);unclassified(100);unclassified(100);
Otu001127	316	Bacteria(100);Bacteroidetes(100);Flavobacteriia(100);Flavobacteriales(100);Cryomorphaceae(100);NS10_marine_group(100);unclassified(100);unclassified(100);
Otu001128	64	Bacteria(100);Bacteroidetes(100);Sphingobacteria(99);Sphingobacteriales(99);bacVI(99);unclassified(99);unclassified(99);unclassified(99);
Otu001129	325	Bacteria(100);Bacteroidetes(100);Sphingobacteriia(100);Sphingobacteriales(100);PHOS-HE51(100);unclassified(100);
Otu001130	80	Bacteria(100);Proteobacteria(100);Alphaproteobacteria(100);Sphingomonadales(100);Sphingomonadaceae(68);Sphingomonas(68);unclassified(100);unclassified(100);
Otu001131	55	Bacteria(100);Proteobacteria(100);Alphaproteobacteria(100);Sphingomonadales(100);alfIV(100);alfIV-B(99);unclassified(70);unclassified(70);
Otu001132	49	Bacteria(100);Cyanobacteria(100);Cyanobacteria(100);SubsectionIV(98);FamilyI(98);Nostoc(92);
Otu001133	322	Bacteria(100);Cyanobacteria(100);Cyanobacteria(100);SubsectionIV(100);FamilyI(100);Cylindrospermosis(100);
Otu001134	27	Bacteria(100);Proteobacteria(100);Betaproteobacteria(100);TRA3-20(100);unclassified(100);unclassified(100);
Otu001135	34	Bacteria(100);Proteobacteria(100);Betaproteobacteria(100);Nitrosomonadales(98);Gallionellaceae(98);Gallionella(92);
Otu001136	24	Bacteria(100);Proteobacteria(100);Betaproteobacteria(100);unclassified(100);unclassified(100);unclassified(100);
Otu001137	178	Bacteria(100);Proteobacteria(100);Betaproteobacteria(100);Hydrogenophilales(64);Hydrogenophilaceae(64);Sulfuricella(63);
Otu001138	40	Bacteria(100);Proteobacteria(100);Betaproteobacteria(100);betV(100);betV-A(100);betV-A1(100);unclassified(100);unclassified(100);
Otu001139	170	Bacteria(100);Proteobacteria(100);Gammaproteobacteria(100);Xanthomonadales(100);gamV(85);unclassified(85);unclassified(85);unclassified(85);
Otu001140	37	Bacteria(100);Proteobacteria(100);Alphaproteobacteria(100);Rhodospirillales(100);Acetobacteraceae(100);unclassified(100);
Otu001141	31	Bacteria(100);Proteobacteria(100);Alphaproteobacteria(100);Rhodospirillales(100);I-10(100);unclassified(100);
Otu001142	102	Bacteria(100);Firmicutes(100);Erysipelotrichia(100);Erysipelotrichales(100);Erysipelotrichaceae(100);Turicibacter(100);
Otu001143	367	Bacteria(100);Verrucomicrobia(100);OPB35_soil_group(99);unclassified(99);unclassified(99);unclassified(99);
Otu001144	30	Bacteria(100);Proteobacteria(100);Alphaproteobacteria(100);Rhizobiales(61);alfI(61);alfI-B(57);unclassified(100);unclassified(100);
Otu001145	32	Bacteria(100);Proteobacteria(100);Deltaproteobacteria(100);Syntrophobacterales(100);Syntrophaceae(100);Syntrophus(63);
Otu001146	172	Bacteria(100);Proteobacteria(100);Deltaproteobacteria(94);Bdellovibrionales(94);Bdellovibrionaceae(94);OM27_clade(94);
Otu001147	68	Bacteria(100);Planctomycetes(100);Planctomycetacia(100);Planctomycetales(100);Planctomycetaceae(100);Planctomyces(100);
Otu001148	49	Bacteria(100);Actinobacteria(100);Actinobacteria(100);Actinomycetales(100);acI(100);acI-A(94);acI-A7(94);unclassified(94);
Otu001149	31	Bacteria(100);Proteobacteria(100);Deltaproteobacteria(100);Sva0485(100);unclassified(100);unclassified(100);
Otu001150	188	Bacteria(100);Actinobacteria(95);Thermoleophilia(95);Gaiellales(93);unclassified(93);unclassified(93);
Otu001151	90	Bacteria(100);Proteobacteria(100);Gammaproteobacteria(100);Legionellales(100);Legionellaceae(100);Legionella(100);
Otu001152	27	Bacteria(100);Proteobacteria(100);Alphaproteobacteria(75);unclassified(75);unclassified(75);unclassified(75);
Otu001153	100	Bacteria(100);Bacteroidetes(100);Sphingobacteria(100);Sphingobacteriales(100);bacI(100);unclassified(96);unclassified(96);unclassified(96);
Otu001154	58	Bacteria(100);Bacteroidetes(100);Sphingobacteria(100);Sphingobacteriales(100);bacI(100);unclassified(100);unclassified(100);unclassified(100);
Otu001155	20	Bacteria(100);Proteobacteria(100);Alphaproteobacteria(100);Rhizobiales(100);alfI(61);unclassified(55);unclassified(55);unclassified(55);
Otu001156	190	Bacteria(100);Proteobacteria(100);Alphaproteobacteria(100);Rhizobiales(100);unclassified(100);unclassified(100);
Otu001157	930	Bacteria(100);Proteobacteria(100);Deltaproteobacteria(100);Myxococcales(100);Sandaracinaceae(100);Sandaracinus(100);
Otu001158	26	Bacteria(100);Proteobacteria(100);Deltaproteobacteria(100);Myxococcales(100);Polyangiaceae(100);Byssovorax(100);
Otu001159	46	Bacteria(100);Proteobacteria(100);Gammaproteobacteria(100);Methylococcales(100);CABC2E06(100);unclassified(100);
Otu001160	402	Bacteria(100);Proteobacteria(100);unclassified(100);unclassified(100);unclassified(100);unclassified(100);
Otu001161	56	Bacteria(100);Proteobacteria(100);Deltaproteobacteria(100);Desulfobacterales(100);Desulfobulbaceae(100);Desulfocapsa(100);
Otu001162	53	Bacteria(100);Proteobacteria(100);Deltaproteobacteria(100);Desulfuromonadales(100);Geobacteraceae(72);Geobacter(72);
Otu001163	24	Bacteria(100);Proteobacteria(100);Deltaproteobacteria(100);Myxococcales(100);unclassified(100);unclassified(100);
Otu001164	54	Bacteria(100);Proteobacteria(100);Deltaproteobacteria(100);Sva0485(100);unclassified(100);unclassified(100);
Otu001165	67	Bacteria(100);Proteobacteria(100);Alphaproteobacteria(100);Rickettsiales(99);unclassified(99);unclassified(99);
Otu001166	26	Bacteria(100);Proteobacteria(100);Deltaproteobacteria(100);Syntrophobacterales(100);Syntrophaceae(100);unclassified(58);
Otu001167	49	Bacteria(100);Acidobacteria(100);Acidobacteria(100);Subgroup_4(100);Unknown_Family(100);Blastocatella(100);
Otu001168	24	Bacteria(100);Proteobacteria(100);Gammaproteobacteria(100);Alteromonadales(80);Alteromonadaceae(80);BD1-7_clade(80);
Otu001169	197	Bacteria(100);Proteobacteria(99);Alphaproteobacteria(96);unclassified(95);unclassified(95);unclassified(95);
Otu001170	361	Bacteria(100);Verrucomicrobia(100);OPB35_soil_group(100);unclassified(100);unclassified(100);unclassified(100);
Otu001171	58	Bacteria(100);Proteobacteria(100);Deltaproteobacteria(100);Syntrophobacterales(85);Syntrophobacteraceae(83);unclassified(83);
Otu001172	25	Bacteria(100);Cyanobacteria(100);Cyanobacteria(100);SubsectionI(100);FamilyI(100);Cyanobium(56);
Otu001173	238	Bacteria(100);Proteobacteria(100);Alphaproteobacteria(98);unclassified(98);unclassified(98);unclassified(98);
Otu001174	29	Bacteria(100);Verrucomicrobia(100);Methylacidiphilae(100);Methylacidiphilales(100);LD19(100);unclassified(100);unclassified(100);unclassified(100);
Otu001175	53	Bacteria(100);Verrucomicrobia(100);Opitutae(100);Opitutales(100);Opitutaceae(100);unclassified(100);unclassified(100);unclassified(100);
Otu001176	35	Bacteria(100);Verrucomicrobia(100);OPB35_soil_group(100);unclassified(100);unclassified(100);unclassified(100);
Otu001177	24	Bacteria(100);Proteobacteria(100);Gammaproteobacteria(100);unclassified(84);unclassified(84);unclassified(84);
Otu001178	24	Bacteria(100);Verrucomicrobia(100);OPB35_soil_group(100);unclassified(100);unclassified(100);unclassified(100);
Otu001179	93	Bacteria(100);Acidobacteria(100);Acidobacteria(100);Subgroup_6(100);unclassified(100);unclassified(100);
Otu001180	53	Bacteria(100);Acidobacteria(100);Acidobacteria(100);Subgroup_6(100);unclassified(100);unclassified(100);
Otu001181	93	Bacteria(100);unclassified(96);unclassified(96);unclassified(96);unclassified(96);unclassified(96);
Otu001182	582	Bacteria(100);Proteobacteria(100);Betaproteobacteria(100);unclassified(100);unclassified(100);unclassified(100);
Otu001183	28	Bacteria(100);Proteobacteria(100);Betaproteobacteria(100);Nitrosomonadales(100);Nitrosomonadaceae(100);unclassified(100);
Otu001184	74	Bacteria(100);Proteobacteria(100);Betaproteobacteria(100);betV(100);betV-A(100);betV-A1(100);unclassified(100);unclassified(100);
Otu001185	31	Bacteria(100);Bacteroidetes(100);Sphingobacteria(100);Sphingobacteriales(100);bacVI(100);unclassified(100);unclassified(100);unclassified(100);
Otu001186	360	Bacteria(100);Planctomycetes(100);Planctomycetacia(100);Planctomycetales(100);Planctomycetaceae(100);Pirellula(100);
Otu001187	112	Bacteria(100);Proteobacteria(100);Alphaproteobacteria(100);unclassified(100);unclassified(100);unclassified(100);
Otu001188	26	Bacteria(100);Actinobacteria(100);Actinobacteria(100);Actinomycetales(100);acI(100);unclassified(74);unclassified(74);unclassified(74);
Otu001189	216	Bacteria(100);Proteobacteria(100);Deltaproteobacteria(100);Bdellovibrionales(100);Bacteriovoracaceae(100);Peredibacter(100);
Otu001190	59	Bacteria(100);Acidobacteria(100);Acidobacteria(100);Subgroup_3(100);Unknown_Family(100);Bryobacter(100);
Otu001191	228	Bacteria(100);Proteobacteria(95);unclassified(95);unclassified(95);unclassified(95);unclassified(95);
Otu001192	49	Bacteria(100);Planctomycetes(100);Planctomycetacia(100);Planctomycetales(100);Planctomycetaceae(100);unclassified(98);
Otu001193	47	Bacteria(100);Proteobacteria(100);Alphaproteobacteria(100);Rickettsiales(100);SM2D12(100);unclassified(100);
Otu001194	46	Bacteria(100);Chlamydiae(100);Chlamydiae(100);Chlamydiales(100);unclassified(94);unclassified(94);
Otu001195	138	Bacteria(100);Planctomycetes(100);Planctomycetacia(100);Planctomycetales(100);Planctomycetaceae(100);Pirellula(100);
Otu001196	28	Bacteria(100);Candidate_division_OP3(68);unclassified(68);unclassified(68);unclassified(68);unclassified(68);
Otu001197	212	Bacteria(100);Verrucomicrobia(100);Spartobacteria(96);Spartobacteriales(96);Spartobacteriaceae(96);CandidatusXiphinematobacter(96);unclassified(96);unclassified(96);
Otu001198	31	Bacteria(100);Chlamydiae(100);Chlamydiae(100);Chlamydiales(100);Parachlamydiaceae(100);unclassified(91);
Otu001199	210	Bacteria(100);Bacteroidetes(100);Cytophagia(100);Cytophagales(100);Cytophagaceae(100);Leadbetterella(100);
Otu001200	22	Bacteria(100);Planctomycetes(100);Planctomycetacia(100);Planctomycetales(100);Planctomycetaceae(100);Schlesneria(100);
Otu001201	106	Bacteria(100);Planctomycetes(100);OM190(100);unclassified(100);unclassified(100);unclassified(100);
Otu001202	104	Bacteria(100);Cyanobacteria(100);Cyanobacteria(100);SubsectionI(85);FamilyI(85);unclassified(80);
Otu001203	187	Bacteria(100);Actinobacteria(100);Actinobacteria(100);Frankiales(96);Sporichthyaceae(96);hgcI_clade(96);unclassified(100);unclassified(100);
Otu001204	28	Bacteria(100);Actinobacteria(100);Actinobacteria(100);Actinomycetales(100);acI(100);unclassified(93);unclassified(93);unclassified(93);
Otu001205	81	Bacteria(100);Actinobacteria(100);Actinobacteria(100);PeM15(96);unclassified(96);unclassified(96);unclassified(100);unclassified(100);
Otu001206	101	Bacteria(100);Actinobacteria(100);Actinobacteria(100);Frankiales(100);Geodermatophilaceae(100);unclassified(98);
Otu001207	80	Bacteria(100);Actinobacteria(100);Actinobacteria(100);Actinomycetales(100);acTH2(100);Myco(100);unclassified(100);unclassified(100);
Otu001208	21	Bacteria(100);Proteobacteria(100);Betaproteobacteria(100);SC-I-84(67);unclassified(67);unclassified(67);
Otu001209	19	Bacteria(100);Proteobacteria(100);Betaproteobacteria(100);Burkholderiales(79);unclassified(100);unclassified(100);unclassified(100);unclassified(100);
Otu001210	73	Bacteria(100);Planctomycetes(100);Planctomycetacia(99);Planctomycetales(99);Planctomycetaceae(99);unclassified(99);
Otu001211	84	Bacteria(100);Bacteroidetes(100);Cytophagia(100);Cytophagales(100);Cytophagaceae(99);unclassified(97);
Otu001212	26	Bacteria(100);Proteobacteria(100);Betaproteobacteria(100);Burkholderiales(100);betI(100);betI-A(85);Lhab-A1(74);unclassified(74);
Otu001213	60	Bacteria(100);Bacteroidetes(100);Flavobacteria(100);Flavobacteriales(100);bacV(100);unclassified(100);unclassified(100);unclassified(100);
Otu001214	61	Bacteria(100);Bacteroidetes(100);Cytophagia(100);Cytophagales(100);Cytophagaceae(100);Hymenobacter(100);
Otu001215	106	Bacteria(100);Bacteroidetes(100);Sphingobacteriia(100);Sphingobacteriales(100);Saprospiraceae(100);unclassified(100);
Otu001216	53	Bacteria(100);Proteobacteria(100);Gammaproteobacteria(100);Pseudomondales(100);gamIV(100);gamIV-A(100);unclassified(70);unclassified(70);
Otu001217	70	Bacteria(100);Bacteroidetes(100);Sphingobacteriia(99);Sphingobacteriales(99);LiUU-11-161(95);unclassified(95);
Otu001218	70	Bacteria(100);Bacteroidetes(100);Sphingobacteriia(100);Sphingobacteriales(100);WCHB1-69(100);unclassified(100);
Otu001219	69	Bacteria(100);Bacteroidetes(100);Sphingobacteria(98);Sphingobacteriales(98);bacVI(98);unclassified(98);unclassified(98);unclassified(98);
Otu001220	36	Bacteria(100);Proteobacteria(100);Alphaproteobacteria(100);unclassified(100);unclassified(100);unclassified(100);
Otu001221	39	Bacteria(100);Proteobacteria(100);Alphaproteobacteria(100);Caulobacterales(100);alfII(100);alfII-A(100);Brev(100);unclassified(100);
Otu001222	93	Bacteria(100);Proteobacteria(100);Alphaproteobacteria(100);Rhizobiales(100);Aurantimonadaceae(98);Aureimonas(96);
Otu001223	167	Bacteria(100);Proteobacteria(100);Alphaproteobacteria(100);Rhizobiales(100);Rhizobiaceae(100);Rhizobium(100);
Otu001224	45	Bacteria(100);Proteobacteria(100);Alphaproteobacteria(100);Rhizobiales(100);Aurantimonadaceae(87);unclassified(78);
Otu001225	26	Bacteria(100);Proteobacteria(100);Alphaproteobacteria(100);Rhodobacterales(97);Rhodobacteraceae(97);unclassified(85);
Otu001226	50	Bacteria(100);Proteobacteria(100);Alphaproteobacteria(100);Rhizobiales(100);alfI(52);unclassified(100);unclassified(100);unclassified(100);
Otu001227	92	Bacteria(100);Cyanobacteria(100);Cyanobacteria(100);SubsectionIII(100);FamilyI(100);unclassified(73);
Otu001228	26	Bacteria(100);Cyanobacteria(100);Cyanobacteria(100);SubsectionI(100);FamilyI(100);unclassified(100);
Otu001229	41	Bacteria(100);Bacteroidetes(100);Cytophagia(100);Cytophagales(100);Cytophagaceae(100);Cytophaga(100);
Otu001230	70	Bacteria(100);Bacteroidetes(100);Sphingobacteriia(76);Sphingobacteriales(76);Saprospiraceae(76);unclassified(76);unclassified(100);unclassified(100);
Otu001231	90	Bacteria(100);Bacteroidetes(100);Flavobacteria(100);Flavobacteriales(100);bacV(100);unclassified(100);unclassified(100);unclassified(100);
Otu001232	20	Bacteria(100);Bacteroidetes(100);Sphingobacteriia(90);Sphingobacteriales(90);env.OPS_17(90);unclassified(90);unclassified(100);unclassified(100);
Otu001233	43	Bacteria(100);Proteobacteria(100);Gammaproteobacteria(100);Enterobacteriales(100);gamII(100);gamII-A(100);gamII-A1(98);unclassified(98);
Otu001234	145	Bacteria(100);Proteobacteria(100);Alphaproteobacteria(100);Rhizobiales(100);Rhizobiales_Incertae_Sedis(80);Bauldia(80);unclassified(100);unclassified(100);
Otu001235	126	Bacteria(100);Proteobacteria(100);Alphaproteobacteria(100);Rhizobiales(100);alfI(98);alfI-B(98);alfI-B1(70);unclassified(70);
Otu001236	37	Bacteria(100);Proteobacteria(100);Gammaproteobacteria(100);Methylococcales(100);Crenotrichaceae(87);Crenothrix(87);
Otu001237	39	Bacteria(100);Proteobacteria(100);Betaproteobacteria(100);Neisseriales(100);Neisseriaceae(100);Chitinibacter(95);
Otu001238	31	Bacteria(100);Proteobacteria(100);Betaproteobacteria(100);unclassified(52);unclassified(52);unclassified(52);
Otu001239	30	Bacteria(100);Proteobacteria(100);Betaproteobacteria(100);unclassified(97);unclassified(97);unclassified(97);
Otu001240	24	Bacteria(100);Planctomycetes(84);Phycisphaerae(75);Phycisphaerales(75);Phycisphaeraceae(75);unclassified(75);unclassified(100);unclassified(100);
Otu001241	56	Bacteria(100);Proteobacteria(100);Betaproteobacteria(100);Rhodocyclales(63);Rhodocyclaceae(63);unclassified(52);
Otu001242	126	Bacteria(100);Actinobacteria(100);Actinobacteria(100);PeM15(94);unclassified(94);unclassified(94);unclassified(100);unclassified(100);
Otu001243	148	Bacteria(100);Proteobacteria(100);Alphaproteobacteria(100);Rhodospirillales(100);Rhodospirillaceae(100);Skermanella(100);
Otu001244	208	Bacteria(100);Firmicutes(100);Bacilli(100);Bacillales(96);unclassified(96);unclassified(96);
Otu001245	108	Bacteria(100);Proteobacteria(100);Deltaproteobacteria(100);Bdellovibrionales(100);Bacteriovoracaceae(100);Peredibacter(100);
Otu001246	20	Bacteria(100);Proteobacteria(100);Betaproteobacteria(100);Burkholderiales(100);betI(100);betI-A(65);unclassified(100);unclassified(100);
Otu001247	1138	Bacteria(100);Cyanobacteria(100);ML635J-21(100);unclassified(100);unclassified(100);unclassified(100);
Otu001248	36	Bacteria(100);Cyanobacteria(100);Cyanobacteria(100);SubsectionI(100);FamilyI(100);Synechococcus(67);
Otu001249	38	Bacteria(100);Proteobacteria(100);Betaproteobacteria(100);Nitrosomonadales(90);Gallionellaceae(90);unclassified(100);
Otu001250	27	Bacteria(100);Bacteroidetes(100);Flavobacteria(100);Flavobacteriales(100);bacII(100);bacII-A(100);unclassified(78);unclassified(78);
Otu001251	288	Bacteria(100);Proteobacteria(100);Alphaproteobacteria(100);Rhodospirillales(100);Rhodospirillales_Incertae_Sedis(100);Reyranella(100);
Otu001252	46	Bacteria(100);Actinobacteria(100);Thermoleophilia(100);Gaiellales(100);Gaiellaceae(100);Gaiella(100);
Otu001253	87	Bacteria(100);Verrucomicrobia(100);Verrucomicrobiae(100);Verrucomicrobiales(100);Verrucomicrobiaceae(100);unclassified(97);
Otu001254	33	Bacteria(100);Proteobacteria(100);Gammaproteobacteria(100);Methylococcales(70);Methylococcaceae(70);unclassified(70);unclassified(70);unclassified(70);
Otu001255	23	Bacteria(100);Proteobacteria(100);Gammaproteobacteria(79);unclassified(66);unclassified(66);unclassified(66);unclassified(100);unclassified(100);
Otu001256	25	Bacteria(100);Proteobacteria(100);Alphaproteobacteria(100);Sphingomonadales(100);alfIV(100);alfIV-A(100);Novo-A2(100);unclassified(100);
Otu001257	43	Bacteria(100);Proteobacteria(100);Gammaproteobacteria(100);Oceanospirillales(98);Oceanospirillaceae(98);Pseudospirillum(98);
Otu001258	40	Bacteria(100);Proteobacteria(100);Gammaproteobacteria(100);Methylococcales(88);Methylococcaceae(88);unclassified(88);unclassified(88);unclassified(88);
Otu001259	170	Bacteria(100);Proteobacteria(100);Deltaproteobacteria(100);Myxococcales(100);0319-6G20(100);unclassified(100);
Otu001260	87	Bacteria(100);unclassified(96);unclassified(96);unclassified(96);unclassified(96);unclassified(96);
Otu001261	26	Bacteria(100);Chloroflexi(100);SL56_marine_group(100);unclassified(100);unclassified(100);unclassified(100);
Otu001262	19	Bacteria(100);Planctomycetes(100);Planctomycetacia(100);Planctomycetales(100);Planctomycetaceae(100);Pirellula(100);
Otu001263	18	Bacteria(100);Bacteroidetes(100);Sphingobacteriia(89);Sphingobacteriales(89);Saprospiraceae(78);unclassified(78);
Otu001264	62	Bacteria(100);Proteobacteria(100);Alphaproteobacteria(100);Rhizobiales(100);A0839(100);unclassified(100);
Otu001265	262	Bacteria(100);Proteobacteria(100);Alphaproteobacteria(100);Caulobacterales(100);alfII(99);alfII-A(99);Brev(99);unclassified(99);
Otu001266	113	Bacteria(100);Proteobacteria(100);Alphaproteobacteria(100);Sphingomonadales(100);unclassified(89);unclassified(89);unclassified(100);unclassified(100);
Otu001267	140	Bacteria(100);Proteobacteria(100);Alphaproteobacteria(100);Sphingomonadales(100);alfIV(100);alfIV-A(100);Novo-A1(76);unclassified(76);
Otu001268	740	Bacteria(100);Proteobacteria(100);Alphaproteobacteria(100);Rhodospirillales(100);Rhodospirillaceae(100);Roseospirillum(100);
Otu001269	996	Bacteria(100);Proteobacteria(100);Alphaproteobacteria(100);Rhodospirillales(100);I-10(100);unclassified(100);
Otu001270	66	Bacteria(100);Proteobacteria(100);Alphaproteobacteria(100);Caulobacterales(88);Hyphomonadaceae(88);unclassified(69);
Otu001271	65	Bacteria(100);Bacteroidetes(100);Sphingobacteria(87);Sphingobacteriales(87);bacIV(87);bacIV-A(77);unclassified(77);unclassified(77);
Otu001272	31	Bacteria(100);Proteobacteria(100);Deltaproteobacteria(100);Sva0485(100);unclassified(100);unclassified(100);
Otu001273	30	Bacteria(100);Bacteroidetes(100);Sphingobacteria(100);Sphingobacteriales(100);bacIV(100);bacIV-B(100);Aquir(100);unclassified(100);
Otu001274	37	Bacteria(100);Proteobacteria(100);Gammaproteobacteria(100);Gammaproteobacteria_Incertae_Sedis(73);Unknown_Family(73);Arenicella(73);unclassified(100);unclassified(100);
Otu001275	50	Bacteria(100);Proteobacteria(100);Gammaproteobacteria(100);Alteromonadales(100);Alteromonadaceae(100);BD1-7_clade(100);
Otu001276	32	Bacteria(100);Proteobacteria(100);Deltaproteobacteria(100);Syntrophobacterales(100);Syntrophaceae(100);Syntrophus(88);
Otu001277	243	Bacteria(100);Proteobacteria(100);Deltaproteobacteria(100);Myxococcales(100);0319-6G20(100);unclassified(100);
Otu001278	183	Bacteria(100);Proteobacteria(100);unclassified(100);unclassified(100);unclassified(100);unclassified(100);
Otu001279	807	Bacteria(100);Bacteroidetes(100);unclassified(100);unclassified(100);unclassified(100);unclassified(100);unclassified(100);unclassified(100);
Otu001280	34	Bacteria(100);Acidobacteria(100);Acidobacteria(100);Subgroup_3(100);Unknown_Family(59);Bryobacter(59);
Otu001281	52	Bacteria(100);Proteobacteria(100);Epsilonproteobacteria(100);Campylobacterales(100);Helicobacteraceae(100);Sulfurimonas(100);
Otu001282	46	Bacteria(100);Nitrospirae(100);Nitrospira(100);Nitrospirales(100);Nitrospiraceae(100);unclassified(100);
Otu001283	96	Bacteria(100);unclassified(100);unclassified(100);unclassified(100);unclassified(100);unclassified(100);
Otu001284	118	Bacteria(100);Chlamydiae(100);Chlamydiae(100);Chlamydiales(100);Parachlamydiaceae(100);unclassified(100);
Otu001285	91	Bacteria(100);Proteobacteria(100);unclassified(84);unclassified(84);unclassified(84);unclassified(84);
Otu001286	140	Bacteria(100);Proteobacteria(100);Alphaproteobacteria(100);Rickettsiales(96);unclassified(96);unclassified(96);
Otu001287	30	Bacteria(100);Proteobacteria(100);Deltaproteobacteria(100);Myxococcales(100);unclassified(77);unclassified(77);
Otu001288	25	Bacteria(100);Proteobacteria(100);Alphaproteobacteria(100);Rickettsiales(88);SM2D12(88);unclassified(88);unclassified(100);unclassified(100);
Otu001289	52	Bacteria(100);Proteobacteria(100);Alphaproteobacteria(100);Rickettsiales(100);Rickettsiales_Incertae_Sedis(99);unclassified(99);
Otu001290	23	Bacteria(100);Proteobacteria(100);Gammaproteobacteria(100);Methylococcales(100);Methylococcaceae(92);Methylobacter(87);
Otu001291	27	Bacteria(100);Acidobacteria(100);Acidobacteria(100);Subgroup_6(100);unclassified(100);unclassified(100);
Otu001292	43	Bacteria(100);Proteobacteria(100);Deltaproteobacteria(100);unclassified(75);unclassified(75);unclassified(75);
Otu001293	34	Bacteria(100);Proteobacteria(100);Gammaproteobacteria(98);unclassified(98);unclassified(98);unclassified(98);
Otu001294	69	Bacteria(100);Proteobacteria(100);Epsilonproteobacteria(100);Campylobacterales(100);Helicobacteraceae(100);Sulfurimonas(100);
Otu001295	43	Bacteria(100);Planctomycetes(100);OM190(100);unclassified(100);unclassified(100);unclassified(100);
Otu001296	160	Bacteria(100);unclassified(100);unclassified(100);unclassified(100);unclassified(100);unclassified(100);
Otu001297	26	Bacteria(100);Planctomycetes(100);Phycisphaerae(100);Phycisphaerales(100);Phycisphaeraceae(100);CL500-3(100);
Otu001298	89	Bacteria(100);Proteobacteria(100);TA18(100);unclassified(100);unclassified(100);unclassified(100);
Otu001299	293	Bacteria(100);Proteobacteria(99);unclassified(99);unclassified(99);unclassified(99);unclassified(99);
Otu001300	148	Bacteria(99);unclassified(99);unclassified(99);unclassified(99);unclassified(99);unclassified(99);
Otu001301	30	Bacteria(100);Proteobacteria(100);Alphaproteobacteria(100);Rhodospirillales(100);Rhodospirillales_Incertae_Sedis(100);Reyranella(100);
Otu001302	29	Bacteria(100);Planctomycetes(100);Planctomycetacia(100);Planctomycetales(100);Planctomycetaceae(100);Pirellula(100);
Otu001303	51	Bacteria(100);Actinobacteria(100);Thermoleophilia(100);Gaiellales(100);Gaiellaceae(100);Gaiella(100);
Otu001304	149	Bacteria(100);Planctomycetes(100);Phycisphaerae(100);Phycisphaerales(100);Phycisphaeraceae(100);CL500-3(100);
Otu001305	40	Bacteria(100);Proteobacteria(100);Deltaproteobacteria(100);Myxococcales(100);Sandaracinaceae(100);Sandaracinus(98);
Otu001306	488	Bacteria(100);Planctomycetes(100);unclassified(100);unclassified(100);unclassified(100);unclassified(100);
Otu001307	67	Bacteria(100);Proteobacteria(100);Deltaproteobacteria(100);Bdellovibrionales(100);Bacteriovoracaceae(100);Bacteriovorax(59);
Otu001308	277	Bacteria(100);Actinobacteria(100);Actinobacteria(100);Acidimicrobiales(100);acIV(100);acIV-D(100);Iamia(100);unclassified(100);
Otu001309	21	Bacteria(100);Chloroflexi(100);SL56_marine_group(100);unclassified(100);unclassified(100);unclassified(100);
Otu001310	99	Bacteria(100);Bacteroidetes(100);Sphingobacteriia(99);Sphingobacteriales(99);Saprospiraceae(99);unclassified(99);
Otu001311	39	Bacteria(100);Proteobacteria(100);Alphaproteobacteria(100);Rickettsiales(100);Holosporaceae(95);unclassified(95);
Otu001312	45	Bacteria(100);Proteobacteria(100);Deltaproteobacteria(100);Syntrophobacterales(100);Syntrophaceae(100);Desulfobacca(100);
Otu001313	41	Bacteria(100);Verrucomicrobia(100);Spartobacteria(100);Spartobacteriales(100);Spartobacteriaceae(100);CandidatusXiphinematobacter(100);unclassified(66);unclassified(66);
Otu001314	58	Bacteria(100);Proteobacteria(100);Deltaproteobacteria(100);Myxococcales(100);0319-6G20(100);unclassified(100);
Otu001315	41	Bacteria(100);Verrucomicrobia(100);OPB35_soil_group(100);unclassified(100);unclassified(100);unclassified(100);
Otu001316	21	Bacteria(100);Cyanobacteria(100);Cyanobacteria(100);SubsectionI(100);FamilyI(100);unclassified(100);
Otu001317	25	Bacteria(100);Bacteroidetes(100);Sphingobacteriia(96);Sphingobacteriales(96);unclassified(92);unclassified(92);unclassified(100);unclassified(100);
Otu001318	31	Bacteria(100);Bacteroidetes(100);BSV13(100);unclassified(100);unclassified(100);unclassified(100);
Otu001319	67	Bacteria(100);Acidobacteria(100);Holophagae(100);Holophagales(100);Holophagaceae(100);Geothrix(63);
Otu001320	29	Bacteria(100);Proteobacteria(100);Alphaproteobacteria(100);Sphingomonadales(100);alfIII(90);unclassified(90);unclassified(90);unclassified(90);
Otu001321	22	Bacteria(100);Chlamydiae(100);Chlamydiae(100);Chlamydiales(100);unclassified(96);unclassified(96);
Otu001322	22	Bacteria(100);Proteobacteria(100);Gammaproteobacteria(100);Xanthomonadales(100);Xanthomonadaceae(100);Arenimonas(100);
Otu001323	113	Bacteria(100);Proteobacteria(100);Gammaproteobacteria(100);Methylococcales(100);unclassified(100);unclassified(100);
Otu001324	21	Bacteria(100);Bacteroidetes(100);Flavobacteria(100);Flavobacteriales(100);bacV(100);unclassified(100);unclassified(100);unclassified(100);
Otu001325	125	Bacteria(100);Proteobacteria(100);Gammaproteobacteria(100);unclassified(97);unclassified(97);unclassified(97);
Otu001326	120	Bacteria(100);Bacteroidetes(100);Sphingobacteria(98);Sphingobacteriales(98);bacVI(98);unclassified(98);unclassified(98);unclassified(98);
Otu001327	22	Bacteria(100);Bacteroidetes(100);unclassified(82);unclassified(82);unclassified(82);unclassified(82);unclassified(100);unclassified(100);
Otu001328	41	Bacteria(100);Proteobacteria(100);Betaproteobacteria(100);Burkholderiales(88);unclassified(74);unclassified(74);
Otu001329	32	Bacteria(100);Bacteroidetes(100);Flavobacteriia(88);Flavobacteriales(88);NS9_marine_group(88);unclassified(88);unclassified(100);unclassified(100);
Otu001330	26	Bacteria(100);Bacteroidetes(100);SB-5(85);unclassified(85);unclassified(85);unclassified(85);
Otu001331	101	Bacteria(100);Bacteroidetes(100);Sphingobacteria(100);Sphingobacteriales(100);bacI(100);bacI-A(99);bacI-A2(87);unclassified(87);
Otu001332	17	Bacteria(100);Proteobacteria(100);Betaproteobacteria(100);Burkholderiales(100);betI(100);betI-A(83);unclassified(83);unclassified(83);
Otu001333	18	Bacteria(100);Proteobacteria(100);Betaproteobacteria(100);Burkholderiales(100);betI(100);betI-A(95);unclassified(84);unclassified(84);
Otu001334	20	Bacteria(100);Proteobacteria(100);Alphaproteobacteria(100);Rhodobacterales(100);Rhodobacteraceae(100);unclassified(100);
Otu001335	20	Bacteria(100);Proteobacteria(100);Alphaproteobacteria(100);Caulobacterales(100);Hyphomonadaceae(100);Hirschia(100);
Otu001336	77	Bacteria(100);Proteobacteria(100);Alphaproteobacteria(100);Caulobacterales(98);Hyphomonadaceae(98);Hirschia(98);
Otu001337	21	Bacteria(100);Proteobacteria(100);Betaproteobacteria(100);Burkholderiales(100);betI(100);betI-A(62);unclassified(58);unclassified(58);
Otu001338	19	Bacteria(100);Proteobacteria(100);Betaproteobacteria(100);Burkholderiales(100);betI(100);betI-A(58);unclassified(58);unclassified(58);
Otu001339	86	Bacteria(100);Proteobacteria(100);Betaproteobacteria(100);Burkholderiales(100);betVII(99);betVII-B(98);betVII-B1(98);unclassified(98);
Otu001340	19	Bacteria(100);Proteobacteria(100);Betaproteobacteria(100);Burkholderiales(100);unclassified(74);unclassified(74);unclassified(100);unclassified(100);
Otu001341	36	Bacteria(100);Proteobacteria(100);Betaproteobacteria(100);Burkholderiales(100);betI(100);betI-A(98);unclassified(89);unclassified(89);
Otu001342	112	Bacteria(100);Proteobacteria(100);Deltaproteobacteria(100);Desulfobacterales(100);Desulfobacteraceae(100);Sva0081_sediment_group(100);
Otu001343	94	Bacteria(100);Bacteroidetes(100);Cytophagia(83);Cytophagales(83);Cytophagaceae(83);Runella(83);unclassified(100);unclassified(100);
Otu001344	41	Bacteria(100);Candidate_division_BRC1(100);unclassified(100);unclassified(100);unclassified(100);unclassified(100);
Otu001345	37	Bacteria(100);Proteobacteria(100);Deltaproteobacteria(100);Myxococcales(100);0319-6G20(100);unclassified(100);
Otu001346	95	Bacteria(100);Bacteroidetes(100);Sphingobacteria(100);Sphingobacteriales(100);bacI(100);bacI-B(100);bacI-B1(100);unclassified(100);
Otu001347	35	Bacteria(100);Bacteroidetes(100);Sphingobacteria(100);Sphingobacteriales(100);bacI(100);unclassified(55);unclassified(55);unclassified(55);
Otu001348	126	Bacteria(100);Bacteroidetes(100);Sphingobacteria(98);Sphingobacteriales(98);bacVI(98);unclassified(98);unclassified(98);unclassified(98);
Otu001349	42	Bacteria(100);Chloroflexi(100);KD4-96(100);unclassified(100);unclassified(100);unclassified(100);
Otu001350	18	Bacteria(100);Cyanobacteria(100);Cyanobacteria(100);SubsectionI(100);FamilyI(100);Cyanobium(62);
Otu001351	1729	Bacteria(100);Bacteroidetes(100);unclassified(100);unclassified(100);unclassified(100);unclassified(100);
Otu001352	17	Bacteria(100);Proteobacteria(100);Alphaproteobacteria(100);Rhodospirillales(100);Acetobacteraceae(100);unclassified(65);
Otu001353	162	Bacteria(100);Actinobacteria(100);Actinobacteria(100);Actinomycetales(99);acSTL(99);acSTL-A(99);unclassified(75);unclassified(75);
Otu001354	38	Bacteria(100);Actinobacteria(100);Actinobacteria(100);Propionibacteriales(100);Nocardioidaceae(100);Aeromicrobium(98);
Otu001355	109	Bacteria(100);Proteobacteria(100);Betaproteobacteria(100);Rhodocyclales(96);Rhodocyclaceae(96);Uliginosibacterium(96);unclassified(100);unclassified(100);
Otu001356	21	Bacteria(100);Proteobacteria(100);Betaproteobacteria(100);Burkholderiales(100);Oxalobacteraceae(81);Undibacterium(67);
Otu001357	33	Bacteria(100);Proteobacteria(100);Betaproteobacteria(100);unclassified(70);unclassified(70);unclassified(70);unclassified(100);unclassified(100);
Otu001358	31	Bacteria(100);Proteobacteria(100);Gammaproteobacteria(100);Pseudomondales(100);gamIV(100);gamIV-A(100);Pseudo-A2(100);unclassified(100);
Otu001359	41	Bacteria(100);Proteobacteria(100);Gammaproteobacteria(100);Legionellales(100);Coxiellaceae(100);Aquicella(100);
Otu001360	51	Bacteria(100);Bacteroidetes(100);Cytophagia(99);Cytophagales(99);Cytophagaceae(99);unclassified(99);unclassified(100);unclassified(100);
Otu001361	32	Bacteria(100);Bacteroidetes(100);Cytophagia(100);Cytophagales(100);Cytophagaceae(100);Hymenobacter(100);
Otu001362	50	Bacteria(100);Bacteroidetes(100);Cytophagia(100);Cytophagales(100);Cytophagaceae(100);Chryseolinea(100);
Otu001363	606	Bacteria(100);Actinobacteria(100);Actinobacteria(100);Acidimicrobiales(100);acIV(100);acIV-B(100);unclassified(100);unclassified(100);
Otu001364	99	Bacteria(100);Proteobacteria(100);Gammaproteobacteria(100);NKB5(100);unclassified(100);unclassified(100);
Otu001365	19	Bacteria(100);Proteobacteria(100);Alphaproteobacteria(100);Sphingomonadales(100);alfIII(85);unclassified(85);unclassified(85);unclassified(85);
Otu001366	23	Bacteria(100);Proteobacteria(100);Deltaproteobacteria(100);Myxococcales(100);unclassified(96);unclassified(96);
Otu001367	27	Bacteria(100);Proteobacteria(100);Gammaproteobacteria(100);Methylococcales(100);Crenotrichaceae(82);Crenothrix(82);
Otu001368	314	Bacteria(100);Proteobacteria(100);Gammaproteobacteria(92);unclassified(92);unclassified(92);unclassified(92);
Otu001369	357	Bacteria(100);Proteobacteria(100);Alphaproteobacteria(100);Sphingomonadales(100);alfIV(100);alfIV-A(100);Novo-A2(100);unclassified(100);
Otu001370	81	Bacteria(100);Proteobacteria(100);Alphaproteobacteria(100);Caulobacterales(100);Caulobacteraceae(99);Phenylobacterium(99);
Otu001371	54	Bacteria(100);Bacteroidetes(100);Sphingobacteriia(100);Sphingobacteriales(100);Saprospiraceae(100);unclassified(100);
Otu001372	34	Bacteria(100);Proteobacteria(100);Gammaproteobacteria(100);Alteromonadales(100);Alteromonadaceae(100);BD1-7_clade(100);
Otu001373	2114	Bacteria(100);Bacteroidetes(100);Cytophagia(100);Cytophagales(100);unclassified(100);unclassified(100);
Otu001374	19	Bacteria(100);Cyanobacteria(100);Cyanobacteria(100);SubsectionI(100);FamilyI(100);unclassified(69);
Otu001375	16	Bacteria(100);Cyanobacteria(100);Cyanobacteria(100);SubsectionI(100);FamilyI(100);unclassified(88);
Otu001376	39	Bacteria(100);Bacteroidetes(100);Cytophagia(54);Cytophagales(54);Flammeovirgaceae(54);Candidatus_Amoebophilus(54);unclassified(100);unclassified(100);
Otu001377	60	Bacteria(100);Proteobacteria(100);Betaproteobacteria(100);Rhodocyclales(99);Rhodocyclaceae(99);Dechloromonas(94);
Otu001378	47	Bacteria(100);Planctomycetes(100);Planctomycetacia(100);Planctomycetales(100);Planctomycetaceae(100);Pir4_lineage(100);
Otu001379	26	Bacteria(100);Actinobacteria(100);Actinobacteria(100);Actinomycetales(100);acI(100);acI-A(81);acI-A7(77);unclassified(77);
Otu001380	47	Bacteria(100);Proteobacteria(98);unclassified(92);unclassified(92);unclassified(92);unclassified(92);
Otu001381	28	Bacteria(100);Bacteroidetes(100);vadinHA17(100);unclassified(100);unclassified(100);unclassified(100);
Otu001382	16	Bacteria(100);Bacteroidetes(100);Sphingobacteria(100);Sphingobacteriales(100);bacI(100);bacI-A(100);bacI-A1(94);unclassified(94);
Otu001383	32	Bacteria(100);Bacteroidetes(100);Sphingobacteriia(100);Sphingobacteriales(100);WCHB1-69(82);unclassified(82);
Otu001384	37	Bacteria(100);Bacteroidetes(100);Sphingobacteriia(100);Sphingobacteriales(100);env.OPS_17(100);unclassified(100);
Otu001385	46	Bacteria(100);Bacteroidetes(100);Cytophagia(100);Cytophagales(100);Cytophagaceae(100);Hymenobacter(100);
Otu001386	39	Bacteria(100);Bacteroidetes(100);unclassified(70);unclassified(70);unclassified(70);unclassified(70);unclassified(100);unclassified(100);
Otu001387	33	Bacteria(100);Proteobacteria(100);Betaproteobacteria(100);unclassified(88);unclassified(88);unclassified(88);unclassified(100);unclassified(100);
Otu001388	37	Bacteria(100);Proteobacteria(100);Betaproteobacteria(100);unclassified(100);unclassified(100);unclassified(100);
Otu001389	286	Bacteria(100);Proteobacteria(100);Betaproteobacteria(100);unclassified(100);unclassified(100);unclassified(100);
Otu001390	132	Bacteria(100);Bacteroidetes(100);unclassified(100);unclassified(100);unclassified(100);unclassified(100);
Otu001391	59	Bacteria(100);TM6(100);unclassified(100);unclassified(100);unclassified(100);unclassified(100);
Otu001392	37	Bacteria(100);Actinobacteria(100);Actinobacteria(100);unclassified(82);unclassified(82);unclassified(82);
Otu001393	25	Bacteria(100);Actinobacteria(100);Actinobacteria(100);Actinomycetales(100);acI(100);unclassified(72);unclassified(72);unclassified(72);
Otu001394	53	Bacteria(100);Proteobacteria(100);Alphaproteobacteria(100);Caulobacterales(100);alfII(57);alfII-A(57);Brev(57);unclassified(57);
Otu001395	28	Bacteria(100);Proteobacteria(100);Alphaproteobacteria(68);unclassified(58);unclassified(58);unclassified(58);unclassified(100);unclassified(100);
Otu001396	56	Bacteria(100);Proteobacteria(100);Deltaproteobacteria(100);Bdellovibrionales(100);Bdellovibrionaceae(100);OM27_clade(100);
Otu001397	59	Bacteria(100);Proteobacteria(100);Gammaproteobacteria(100);NKB5(95);unclassified(95);unclassified(95);
Otu001398	23	Bacteria(100);Proteobacteria(100);Gammaproteobacteria(100);Oceanospirillales(100);Oceanospirillaceae(100);Pseudospirillum(100);
Otu001399	33	Bacteria(100);Lentisphaerae(100);PBS-III-20(100);unclassified(100);unclassified(100);unclassified(100);
Otu001400	47	Bacteria(100);Planctomycetes(100);Planctomycetacia(100);Planctomycetales(100);Planctomycetaceae(100);Pirellula(100);
Otu001401	50	Bacteria(100);Verrucomicrobia(100);Spartobacteria(100);Spartobacteriales(100);Spartobacteriaceae(100);CandidatusXiphinematobacter(100);unclassified(96);unclassified(96);
Otu001402	382	Bacteria(100);Proteobacteria(100);Deltaproteobacteria(100);Myxococcales(100);Cystobacteraceae(100);Anaeromyxobacter(100);
Otu001403	26	Bacteria(100);Proteobacteria(100);Deltaproteobacteria(100);Myxococcales(100);Haliangiaceae(100);Haliangium(100);
Otu001404	42	Bacteria(100);Proteobacteria(100);Alphaproteobacteria(100);Rhizobiales(100);A0839(100);unclassified(100);
Otu001405	40	Bacteria(100);Proteobacteria(100);Alphaproteobacteria(100);Sphingomonadales(100);alfIV(100);alfIV-A(100);Novo-A2(95);unclassified(95);
Otu001406	22	Bacteria(100);Proteobacteria(100);Alphaproteobacteria(100);Caulobacterales(100);alfII(100);alfII-A(100);Brev(100);unclassified(100);
Otu001407	22	Bacteria(100);Proteobacteria(100);Alphaproteobacteria(100);Caulobacterales(100);Hyphomonadaceae(100);Hirschia(100);
Otu001408	41	Bacteria(100);Proteobacteria(100);Gammaproteobacteria(100);Legionellales(100);Legionellaceae(100);Legionella(100);
Otu001409	29	Bacteria(100);Elusimicrobia(100);Elusimicrobia(100);Lineage_IIa(100);unclassified(100);unclassified(100);
Otu001410	193	Bacteria(100);Bacteroidetes(100);Sphingobacteria(100);Sphingobacteriales(100);bacIII(100);bacIII-A(100);Flecto(100);unclassified(100);
Otu001411	18	Bacteria(100);Proteobacteria(100);Betaproteobacteria(100);Burkholderiales(100);betI(100);betI-B(84);Rhodo(84);unclassified(84);
Otu001412	24	Bacteria(100);Acidobacteria(100);Acidobacteria(100);Subgroup_6(100);unclassified(100);unclassified(100);
Otu001413	30	Bacteria(100);Acidobacteria(100);Acidobacteria(100);Subgroup_6(100);unclassified(100);unclassified(100);
Otu001414	88	Bacteria(100);Proteobacteria(100);Gammaproteobacteria(100);Methylococcales(99);Methylococcaceae(99);unclassified(99);unclassified(99);unclassified(99);
Otu001415	31	Bacteria(100);Bacteroidetes(100);Sphingobacteria(100);Sphingobacteriales(100);bacI(100);unclassified(100);unclassified(100);unclassified(100);
Otu001416	74	Bacteria(100);Bacteroidetes(100);Sphingobacteria(100);Sphingobacteriales(100);bacI(100);bacI-A(96);unclassified(96);unclassified(96);
Otu001417	65	Bacteria(100);Proteobacteria(100);Deltaproteobacteria(100);Myxococcales(100);Polyangiaceae(87);unclassified(87);
Otu001418	215	Bacteria(100);Chlamydiae(100);Chlamydiae(100);Chlamydiales(100);unclassified(100);unclassified(100);
Otu001419	121	Bacteria(100);Proteobacteria(100);Alphaproteobacteria(100);unclassified(100);unclassified(100);unclassified(100);
Otu001420	79	Bacteria(100);Proteobacteria(100);Alphaproteobacteria(100);Rhizobiales(100);Methylobacteriaceae(100);Methylobacterium(100);
Otu001421	65	Bacteria(100);Proteobacteria(100);Alphaproteobacteria(100);Rhodobacterales(99);Rhodobacteraceae(99);Rhodobacter(91);
Otu001422	48	Bacteria(100);Chlorobi(100);Chlorobia(100);Chlorobiales(100);OPB56(100);unclassified(100);
Otu001423	41	Bacteria(100);Cyanobacteria(98);ML635J-21(98);unclassified(98);unclassified(98);unclassified(98);
Otu001424	39	Bacteria(100);Proteobacteria(100);Deltaproteobacteria(100);Myxococcales(100);0319-6G20(100);unclassified(100);
Otu001425	32	Bacteria(100);Proteobacteria(100);Deltaproteobacteria(100);Myxococcales(100);0319-6G20(100);unclassified(100);
Otu001426	30	Bacteria(100);Verrucomicrobia(100);Opitutae(100);Opitutales(100);Opitutaceae(100);unclassified(100);unclassified(100);unclassified(100);
Otu001427	17	Bacteria(100);Bacteroidetes(100);Sphingobacteria(100);Sphingobacteriales(100);bacI(100);bacI-A(65);unclassified(100);unclassified(100);
Otu001428	63	Bacteria(100);Actinobacteria(100);Thermoleophilia(100);Solirubrobacterales(100);Patulibacteraceae(97);Patulibacter(97);
Otu001429	24	Bacteria(100);Proteobacteria(100);Betaproteobacteria(100);Burkholderiales(100);Burkholderiaceae(59);Limnobacter(59);unclassified(100);unclassified(100);
Otu001430	18	Bacteria(100);Proteobacteria(100);Betaproteobacteria(100);Burkholderiales(100);betVII(78);betVII-B(78);betVII-B1(78);unclassified(78);
Otu001431	17	Bacteria(100);Proteobacteria(100);Betaproteobacteria(100);Burkholderiales(100);betI(100);unclassified(100);unclassified(100);unclassified(100);
Otu001432	129	Bacteria(100);Proteobacteria(100);Betaproteobacteria(100);Burkholderiales(100);Burkholderiaceae(97);unclassified(97);
Otu001433	88	Bacteria(100);Chloroflexi(100);KD4-96(100);unclassified(100);unclassified(100);unclassified(100);
Otu001434	152	Bacteria(100);Proteobacteria(100);Betaproteobacteria(100);Neisseriales(100);Neisseriaceae(100);Leeia(100);
Otu001435	17	Bacteria(100);Proteobacteria(100);Betaproteobacteria(100);Burkholderiales(100);betII(100);Pnec(100);PnecB(95);unclassified(95);
Otu001436	42	Bacteria(100);Proteobacteria(100);Deltaproteobacteria(100);Myxococcales(100);Cystobacteraceae(100);Anaeromyxobacter(100);
Otu001437	81	Bacteria(100);Planctomycetes(100);vadinHA49(100);unclassified(100);unclassified(100);unclassified(100);
Otu001438	26	Bacteria(100);Firmicutes(100);Clostridia(100);Clostridiales(100);Ruminococcaceae(100);unclassified(100);
Otu001439	171	Bacteria(100);Proteobacteria(100);Alphaproteobacteria(100);Rhodospirillales(100);Acetobacteraceae(100);Roseomonas(99);
Otu001440	25	Bacteria(100);Proteobacteria(100);Deltaproteobacteria(100);Myxococcales(100);unclassified(64);unclassified(64);
Otu001441	269	Bacteria(100);TM6(100);unclassified(100);unclassified(100);unclassified(100);unclassified(100);
Otu001442	32	Bacteria(100);Proteobacteria(100);Alphaproteobacteria(100);Rhizobiales(97);DUNssu371(97);unclassified(97);
Otu001443	18	Bacteria(100);Bacteroidetes(100);Sphingobacteria(100);Sphingobacteriales(100);bacIV(100);bacIV-B(100);Aquir(100);unclassified(100);
Otu001444	161	Bacteria(100);Cyanobacteria(100);Cyanobacteria(100);SubsectionI(100);FamilyI(100);Snowella(100);
Otu001445	20	Bacteria(100);Actinobacteria(100);Actinobacteria(100);Actinomycetales(100);acI(100);unclassified(80);unclassified(80);unclassified(80);
Otu001446	44	Bacteria(100);Actinobacteria(100);Actinobacteria(100);Micrococcales(98);Micrococcaceae(98);Kocuria(80);unclassified(100);unclassified(100);
Otu001447	17	Bacteria(100);Actinobacteria(100);Actinobacteria(100);Actinomycetales(100);acI(100);acI-A(100);acI-A1(65);unclassified(65);
Otu001448	15	Bacteria(100);Proteobacteria(100);Betaproteobacteria(100);Burkholderiales(100);betI(100);betI-B(61);Rhodo(61);unclassified(61);
Otu001449	23	Bacteria(100);Actinobacteria(100);Actinobacteria(100);Actinomycetales(100);acI(100);unclassified(83);unclassified(83);unclassified(83);
Otu001450	26	Bacteria(100);Proteobacteria(100);Betaproteobacteria(100);unclassified(97);unclassified(97);unclassified(97);
Otu001451	184	Bacteria(100);Bacteroidetes(100);Sphingobacteria(91);Sphingobacteriales(91);bacVI(91);unclassified(91);unclassified(91);unclassified(91);
Otu001452	18	Bacteria(100);Proteobacteria(100);Betaproteobacteria(100);Burkholderiales(100);betI(100);betI-A(67);Lhab-A1(62);unclassified(62);
Otu001453	160	Bacteria(100);Proteobacteria(100);Alphaproteobacteria(100);Sphingomonadales(100);alfIV(99);unclassified(96);unclassified(96);unclassified(96);
Otu001454	52	Bacteria(100);Bacteroidetes(100);Cytophagia(100);Cytophagales(100);Cytophagaceae(100);Hymenobacter(100);
Otu001455	77	Bacteria(100);Bacteroidetes(100);Sphingobacteria(100);Sphingobacteriales(100);bacI(100);unclassified(99);unclassified(99);unclassified(99);
Otu001456	21	Bacteria(100);Proteobacteria(100);Betaproteobacteria(100);Rhodocyclales(100);Rhodocyclaceae(100);unclassified(53);
Otu001457	69	Bacteria(100);Proteobacteria(100);Betaproteobacteria(100);unclassified(99);unclassified(99);unclassified(99);unclassified(100);unclassified(100);
Otu001458	18	Bacteria(100);Cyanobacteria(100);Cyanobacteria(100);SubsectionI(100);FamilyI(100);unclassified(100);
Otu001459	237	Bacteria(100);Cyanobacteria(100);Cyanobacteria(100);SubsectionI(100);FamilyI(100);unclassified(100);
Otu001460	31	Bacteria(100);Proteobacteria(100);Betaproteobacteria(100);Nitrosomonadales(100);Gallionellaceae(100);Gallionella(100);
Otu001461	183	Bacteria(100);Proteobacteria(100);Betaproteobacteria(100);unclassified(100);unclassified(100);unclassified(100);
Otu001462	82	Bacteria(100);Proteobacteria(100);Betaproteobacteria(100);Burkholderiales(100);betI(100);betI-A(98);unclassified(98);unclassified(98);
Otu001463	30	Bacteria(100);Bacteroidetes(100);Sphingobacteria(100);Sphingobacteriales(100);bacI(100);unclassified(100);unclassified(100);unclassified(100);
Otu001464	20	Bacteria(100);Firmicutes(100);Clostridia(100);Clostridiales(100);Ruminococcaceae(100);Incertae_Sedis(65);
Otu001465	66	Bacteria(100);Proteobacteria(100);Alphaproteobacteria(100);Caulobacterales(97);Hyphomonadaceae(97);Hirschia(97);
Otu001466	82	Bacteria(100);Proteobacteria(100);Alphaproteobacteria(100);Rhizobiales(100);DUNssu044(99);unclassified(99);
Otu001467	16	Bacteria(100);Proteobacteria(100);Betaproteobacteria(100);Burkholderiales(100);betIII(100);betIII-A(100);betIII-A1(100);unclassified(100);
Otu001468	92	Bacteria(100);Proteobacteria(100);Alphaproteobacteria(100);Caulobacterales(97);Hyphomonadaceae(97);Woodsholea(97);unclassified(100);unclassified(100);
Otu001469	251	Bacteria(100);Proteobacteria(100);Alphaproteobacteria(100);Sphingomonadales(97);alfIV(97);unclassified(95);unclassified(95);unclassified(95);
Otu001470	276	Bacteria(100);Proteobacteria(100);Alphaproteobacteria(100);Rhodospirillales(100);I-10(100);unclassified(100);
Otu001471	37	Bacteria(100);Planctomycetes(100);OM190(100);unclassified(100);unclassified(100);unclassified(100);
Otu001472	33	Bacteria(100);Chlamydiae(100);Chlamydiae(100);Chlamydiales(100);Parachlamydiaceae(100);Candidatus_Protochlamydia(85);
Otu001473	249	Bacteria(100);Proteobacteria(99);unclassified(99);unclassified(99);unclassified(99);unclassified(99);
Otu001474	45	Bacteria(100);Gemmatimonadetes(100);Gemmatimonadetes(100);Gemmatimonadales(100);Gemmatimonadaceae(100);Gemmatimonas(100);
Otu001475	71	Bacteria(100);Proteobacteria(100);Deltaproteobacteria(100);Desulfobacterales(100);Desulfobulbaceae(100);Desulfocapsa(100);
Otu001476	33	Bacteria(100);Proteobacteria(100);unclassified(100);unclassified(100);unclassified(100);unclassified(100);
Otu001477	20	Bacteria(100);Proteobacteria(100);Deltaproteobacteria(100);Desulfuromonadales(100);unclassified(65);unclassified(65);
Otu001478	43	Bacteria(100);Spirochaetae(100);Spirochaetes(100);Spirochaetales(100);Spirochaetaceae(100);Spirochaeta(100);
Otu001479	84	Bacteria(100);unclassified(100);unclassified(100);unclassified(100);unclassified(100);unclassified(100);
Otu001480	43	Bacteria(100);Verrucomicrobia(100);Verrucomicrobiae(100);Verrucomicrobiales(100);Verrucomicrobiaceae(100);unclassified(63);
Otu001481	21	Bacteria(100);Proteobacteria(100);unclassified(72);unclassified(72);unclassified(72);unclassified(72);
Otu001482	62	Bacteria(100);Proteobacteria(100);Alphaproteobacteria(100);Rickettsiales(100);Holosporaceae(100);unclassified(100);
Otu001483	16	Bacteria(100);Proteobacteria(88);unclassified(88);unclassified(88);unclassified(88);unclassified(88);
Otu001484	63	Bacteria(100);Proteobacteria(100);Deltaproteobacteria(100);Bdellovibrionales(100);Bdellovibrionaceae(100);OM27_clade(100);
Otu001485	64	Bacteria(100);Proteobacteria(100);Deltaproteobacteria(100);Sva0485(100);unclassified(100);unclassified(100);
Otu001486	19	Bacteria(100);Proteobacteria(100);Deltaproteobacteria(100);Bdellovibrionales(100);Bacteriovoracaceae(100);Peredibacter(100);
Otu001487	17	Bacteria(100);Planctomycetes(100);Phycisphaerae(100);Phycisphaerales(100);Phycisphaeraceae(100);CL500-3(100);
Otu001488	42	Bacteria(100);Proteobacteria(100);Alphaproteobacteria(100);Rhodospirillales(100);Acetobacteraceae(100);Roseomonas(60);
Otu001489	24	Bacteria(100);Acidobacteria(100);Holophagae(100);Subgroup_7(100);unclassified(100);unclassified(100);
Otu001490	24	Bacteria(100);Planctomycetes(100);Planctomycetacia(67);Planctomycetales(67);Planctomycetaceae(67);unclassified(67);
Otu001491	19	Bacteria(100);Verrucomicrobia(100);Methylacidiphilae(100);Methylacidiphilales(100);LD19(100);unclassified(100);unclassified(100);unclassified(100);
Otu001492	17	Bacteria(100);Planctomycetes(100);Planctomycetacia(100);Planctomycetales(100);Planctomycetaceae(100);Pirellula(100);
Otu001493	25	Bacteria(100);Verrucomicrobia(100);OPB35_soil_group(100);unclassified(100);unclassified(100);unclassified(100);
Otu001494	18	Bacteria(100);Bacteroidetes(100);Sphingobacteriia(95);Sphingobacteriales(95);Saprospiraceae(95);Aureispira(95);unclassified(100);unclassified(100);
Otu001495	48	Bacteria(100);Verrucomicrobia(100);Spartobacteria(100);Spartobacteriales(100);Spartobacteriaceae(100);CandidatusXiphinematobacter(100);unclassified(100);unclassified(100);
Otu001496	78	Bacteria(100);Proteobacteria(100);Deltaproteobacteria(100);Sh765B-TzT-29(100);unclassified(100);unclassified(100);
Otu001497	23	Bacteria(100);Proteobacteria(100);Gammaproteobacteria(100);unclassified(100);unclassified(100);unclassified(100);
Otu001498	62	Bacteria(100);Chlamydiae(100);Chlamydiae(100);Chlamydiales(100);Parachlamydiaceae(75);unclassified(75);
Otu001499	46	Bacteria(100);unclassified(100);unclassified(100);unclassified(100);unclassified(100);unclassified(100);
Otu001500	16	Bacteria(100);Actinobacteria(100);Actinobacteria(100);Actinomycetales(100);acI(100);acI-B(94);acI-B4(94);unclassified(94);
Otu001501	156	Bacteria(100);unclassified(100);unclassified(100);unclassified(100);unclassified(100);unclassified(100);
Otu001502	17	Bacteria(100);Proteobacteria(100);Gammaproteobacteria(100);Oceanospirillales(100);Oceanospirillaceae(100);Pseudospirillum(100);
Otu001503	61	Bacteria(100);Bacteroidetes(100);Sphingobacteriia(100);Sphingobacteriales(100);env.OPS_17(100);unclassified(100);
Otu001504	16	Bacteria(100);Proteobacteria(100);Alphaproteobacteria(100);Rickettsiales(100);Rickettsiaceae(100);Rickettsia(100);
Otu001505	27	Bacteria(100);Proteobacteria(100);Gammaproteobacteria(100);Legionellales(100);Legionellaceae(100);Legionella(100);
Otu001506	16	Bacteria(100);Verrucomicrobia(100);Opitutae(100);Opitutales(100);Opitutaceae(100);unclassified(100);unclassified(100);unclassified(100);
Otu001507	60	Bacteria(100);Proteobacteria(100);Deltaproteobacteria(87);GR-WP33-30(82);unclassified(82);unclassified(82);unclassified(100);unclassified(100);
Otu001508	18	Bacteria(100);Verrucomicrobia(100);Methylacidiphilae(100);Methylacidiphilales(100);LD19(100);unclassified(100);unclassified(100);unclassified(100);
Otu001509	75	Bacteria(100);Actinobacteria(100);Actinobacteria(100);Kineosporiales(98);Kineosporiaceae(98);Kineosporia(67);unclassified(100);unclassified(100);
Otu001510	41	Bacteria(100);Actinobacteria(100);Acidimicrobiia(52);Acidimicrobiales(52);Acidimicrobiales_Incertae_Sedis(52);Candidatus_Microthrix(52);unclassified(100);unclassified(100);
Otu001511	23	Bacteria(100);Bacteroidetes(100);Sphingobacteria(100);Sphingobacteriales(100);bacVI(100);unclassified(100);unclassified(100);unclassified(100);
Otu001512	21	Bacteria(100);Verrucomicrobia(100);Opitutae(100);Opitutales(100);Opitutaceae(100);unclassified(100);unclassified(100);unclassified(100);
Otu001513	46	Bacteria(100);Proteobacteria(100);Gammaproteobacteria(100);unclassified(53);unclassified(53);unclassified(53);
Otu001514	64	Bacteria(100);Proteobacteria(100);Deltaproteobacteria(100);Myxococcales(100);Polyangiaceae(100);unclassified(97);
Otu001515	27	Bacteria(100);unclassified(52);unclassified(52);unclassified(52);unclassified(52);unclassified(52);
Otu001516	370	Bacteria(100);Proteobacteria(100);unclassified(100);unclassified(100);unclassified(100);unclassified(100);
Otu001517	24	Bacteria(100);Proteobacteria(100);Gammaproteobacteria(100);Methylococcales(100);Methylococcaceae(88);Methylobacter(84);
Otu001518	24	Bacteria(100);unclassified(100);unclassified(100);unclassified(100);unclassified(100);unclassified(100);
Otu001519	36	Bacteria(100);Bacteroidetes(100);Bacteroidia(100);Bacteroidales(100);Porphyromonadaceae(100);Proteiniphilum(100);
Otu001520	19	Bacteria(100);Proteobacteria(100);Deltaproteobacteria(100);Myxococcales(100);Sandaracinaceae(100);Sandaracinus(100);
Otu001521	56	Bacteria(100);Proteobacteria(100);Epsilonproteobacteria(100);Campylobacterales(100);Campylobacteraceae(100);Arcobacter(100);
Otu001522	205	Bacteria(100);Bacteroidetes(100);Flavobacteria(100);Flavobacteriales(100);bacV(100);unclassified(100);unclassified(100);unclassified(100);
Otu001523	23	Bacteria(100);Bacteroidetes(100);Flavobacteria(100);Flavobacteriales(100);bacV(100);unclassified(100);unclassified(100);unclassified(100);
Otu001524	20	Bacteria(100);Bacteroidetes(100);Flavobacteria(100);Flavobacteriales(100);bacV(100);unclassified(100);unclassified(100);unclassified(100);
Otu001525	16	Bacteria(100);Bacteroidetes(88);unclassified(88);unclassified(88);unclassified(88);unclassified(88);
Otu001526	1519	Bacteria(100);Planctomycetes(100);Planctomycetacia(100);Planctomycetales(100);Planctomycetaceae(100);Planctomyces(100);
Otu001527	294	Bacteria(100);Proteobacteria(100);Deltaproteobacteria(100);Myxococcales(100);0319-6G20(100);unclassified(100);
Otu001528	17	Bacteria(100);Verrucomicrobia(100);OPB35_soil_group(100);unclassified(100);unclassified(100);unclassified(100);
Otu001529	23	Bacteria(100);Proteobacteria(100);Alphaproteobacteria(100);Rickettsiales(100);Rickettsiaceae(100);Rickettsia(100);
Otu001530	18	Bacteria(100);Bacteroidetes(100);Sphingobacteriia(100);Sphingobacteriales(100);Saprospiraceae(78);unclassified(78);
Otu001531	23	Bacteria(100);Proteobacteria(100);Alphaproteobacteria(100);Caulobacterales(100);alfII(100);alfII-A(100);Brev(100);unclassified(100);
Otu001532	26	Bacteria(100);Bacteroidetes(100);Sphingobacteriia(100);Sphingobacteriales(100);Saprospiraceae(100);unclassified(100);
Otu001533	35	Bacteria(100);Bacteroidetes(100);Sphingobacteriia(89);Sphingobacteriales(89);env.OPS_17(89);unclassified(89);unclassified(100);unclassified(100);
Otu001534	33	Bacteria(100);Proteobacteria(100);Gammaproteobacteria(61);unclassified(61);unclassified(61);unclassified(61);
Otu001535	19	Bacteria(100);Bacteroidetes(100);vadinHA17(100);unclassified(100);unclassified(100);unclassified(100);
Otu001536	36	Bacteria(100);Bacteroidetes(100);unclassified(100);unclassified(100);unclassified(100);unclassified(100);
Otu001537	341	Bacteria(100);Bacteroidetes(100);Sphingobacteriia(100);Sphingobacteriales(100);NS11-12_marine_group(100);unclassified(100);
Otu001538	47	Bacteria(100);Bacteroidetes(100);Sphingobacteriia(88);Sphingobacteriales(88);Saprospiraceae(88);unclassified(88);unclassified(100);unclassified(100);
Otu001539	120	Bacteria(100);Bacteroidetes(100);Sphingobacteria(100);Sphingobacteriales(100);bacI(100);unclassified(100);unclassified(100);unclassified(100);
Otu001540	50	Bacteria(100);Bacteroidetes(100);Sphingobacteriia(98);Sphingobacteriales(98);WCHB1-69(96);unclassified(96);unclassified(100);unclassified(100);
Otu001541	23	Bacteria(100);Bacteroidetes(100);Sphingobacteriia(100);Sphingobacteriales(100);Saprospiraceae(100);unclassified(100);
Otu001542	39	Bacteria(100);Bacteroidetes(100);Sphingobacteria(100);Sphingobacteriales(100);bacIV(100);bacIV-A(100);unclassified(100);unclassified(100);
Otu001543	50	Bacteria(100);Proteobacteria(100);Deltaproteobacteria(100);Myxococcales(100);Polyangiaceae(100);Sorangium(100);
Otu001544	16	Bacteria(100);Proteobacteria(100);Gammaproteobacteria(100);Methylococcales(100);Methylococcaceae(75);unclassified(63);
Otu001545	60	Bacteria(100);Proteobacteria(100);Gammaproteobacteria(100);Pseudomonadales(100);Moraxellaceae(100);Psychrobacter(100);
Otu001546	36	Bacteria(100);Proteobacteria(100);Gammaproteobacteria(100);Xanthomonadales(100);Xanthomonadaceae(100);Panacagrimonas(100);
Otu001547	42	Bacteria(100);Proteobacteria(100);Gammaproteobacteria(100);Legionellales(96);Coxiellaceae(96);Coxiella(96);
Otu001548	19	Bacteria(100);Proteobacteria(100);Alphaproteobacteria(100);Sphingomonadales(100);alfIV(100);alfIV-A(100);Novo-A2(95);unclassified(95);
Otu001549	49	Bacteria(100);Proteobacteria(100);Alphaproteobacteria(100);Sphingomonadales(100);alfIV(100);alfIV-A(100);Novo-A2(96);unclassified(96);
Otu001550	23	Bacteria(100);Actinobacteria(100);Actinobacteria(100);Propionibacteriales(100);Nocardioidaceae(100);Nocardioides(100);
Otu001551	17	Bacteria(100);Actinobacteria(100);Actinobacteria(100);Actinomycetales(100);acI(100);unclassified(95);unclassified(95);unclassified(95);
Otu001552	14	Bacteria(100);Cyanobacteria(100);Cyanobacteria(100);SubsectionI(100);FamilyI(100);unclassified(86);
Otu001553	14	Bacteria(100);Cyanobacteria(100);Cyanobacteria(100);SubsectionI(100);FamilyI(100);unclassified(100);
Otu001554	15	Bacteria(100);Cyanobacteria(100);Cyanobacteria(100);SubsectionI(100);FamilyI(100);unclassified(94);
Otu001555	21	Bacteria(100);Cyanobacteria(100);Cyanobacteria(100);SubsectionI(100);FamilyI(100);unclassified(100);
Otu001556	34	Bacteria(100);Acidobacteria(100);Acidobacteria(100);Subgroup_3(100);Unknown_Family(100);Bryobacter(100);
Otu001557	79	Bacteria(100);Proteobacteria(100);Alphaproteobacteria(92);Rickettsiales(63);unclassified(63);unclassified(63);
Otu001558	61	Bacteria(100);Bacteroidetes(100);Sphingobacteriia(100);Sphingobacteriales(100);Saprospiraceae(100);unclassified(100);
Otu001559	17	Bacteria(100);Proteobacteria(100);Gammaproteobacteria(100);Alteromonadales(100);Alteromonadaceae(100);Simiduia(100);
Otu001560	107	Bacteria(100);Bacteroidetes(100);unclassified(100);unclassified(100);unclassified(100);unclassified(100);
Otu001561	101	Bacteria(100);unclassified(100);unclassified(100);unclassified(100);unclassified(100);unclassified(100);
Otu001562	32	Bacteria(100);Gemmatimonadetes(100);Gemmatimonadetes(100);Gemmatimonadales(100);Gemmatimonadaceae(100);unclassified(100);
Otu001563	85	Bacteria(100);Bacteroidetes(100);Sphingobacteria(97);Sphingobacteriales(97);bacI(97);unclassified(97);unclassified(97);unclassified(97);
Otu001564	103	Bacteria(100);Proteobacteria(100);Deltaproteobacteria(100);Myxococcales(100);0319-6G20(100);unclassified(100);
Otu001565	89	Bacteria(100);Candidate_division_BRC1(100);unclassified(100);unclassified(100);unclassified(100);unclassified(100);
Otu001566	208	unknown(97);unclassified(97);unclassified(97);unclassified(97);unclassified(97);unclassified(97);
Otu001567	42	Bacteria(100);Acidobacteria(100);Acidobacteria(100);Subgroup_6(100);unclassified(100);unclassified(100);
Otu001568	15	Bacteria(100);Proteobacteria(100);Deltaproteobacteria(100);Bdellovibrionales(100);Bacteriovoracaceae(100);Peredibacter(100);
Otu001569	31	Bacteria(100);Proteobacteria(100);Alphaproteobacteria(100);Rickettsiales(97);unclassified(97);unclassified(97);
Otu001570	14	Bacteria(100);Proteobacteria(100);Gammaproteobacteria(100);Legionellales(72);Coxiellaceae(72);Aquicella(72);unclassified(100);unclassified(100);
Otu001571	42	Bacteria(100);Proteobacteria(100);Gammaproteobacteria(100);Thiotrichales(100);CHAB-XI-27(100);unclassified(100);
Otu001572	33	Bacteria(100);Chloroflexi(100);S085(100);unclassified(100);unclassified(100);unclassified(100);
Otu001573	67	Bacteria(100);Actinobacteria(100);Actinobacteria(100);Acidimicrobiales(100);acIV(100);acIV-C(54);unclassified(54);unclassified(54);
Otu001574	24	Bacteria(100);Proteobacteria(100);Alphaproteobacteria(100);Rhizobiales(100);Hyphomicrobiaceae(96);Hyphomicrobium(63);unclassified(100);unclassified(100);
Otu001575	33	Bacteria(100);Proteobacteria(100);Alphaproteobacteria(100);Rhizobiales(100);unclassified(61);unclassified(61);unclassified(100);unclassified(100);
Otu001576	103	Bacteria(100);Proteobacteria(100);Alphaproteobacteria(100);Rhizobiales(100);Hyphomicrobiaceae(100);Pedomicrobium(100);
Otu001577	22	Bacteria(100);Proteobacteria(100);Alphaproteobacteria(100);Rhodobacterales(100);Rhodobacteraceae(100);unclassified(73);
Otu001578	387	Bacteria(100);Bacteroidetes(100);Cytophagia(100);Cytophagales(100);unclassified(100);unclassified(100);
Otu001579	22	Bacteria(100);Proteobacteria(100);Betaproteobacteria(100);Methylophilales(96);betIV(96);betIV-A(96);LD28(96);unclassified(96);
Otu001580	50	Bacteria(100);Proteobacteria(100);Betaproteobacteria(100);Rhodocyclales(100);Rhodocyclaceae(100);Sulfuritalea(100);
Otu001581	30	Bacteria(100);Bacteroidetes(100);Cytophagia(100);Cytophagales(100);Cytophagaceae(100);Hymenobacter(100);
Otu001582	65	Bacteria(100);Bacteroidetes(100);Cytophagia(87);Cytophagales(87);Cytophagaceae(87);Dyadobacter(87);unclassified(100);unclassified(100);
Otu001583	47	Bacteria(100);Bacteroidetes(100);Cytophagia(100);Cytophagales(100);Cytophagaceae(100);unclassified(71);
Otu001584	56	Bacteria(100);Fusobacteria(100);Fusobacteriia(100);Fusobacteriales(100);Fusobacteriaceae(100);Cetobacterium(100);
Otu001585	38	Bacteria(100);Proteobacteria(100);Gammaproteobacteria(100);unclassified(100);unclassified(100);unclassified(100);
Otu001586	18	Bacteria(100);Proteobacteria(100);Gammaproteobacteria(100);NKB5(100);unclassified(100);unclassified(100);
Otu001587	27	Bacteria(100);Proteobacteria(100);Gammaproteobacteria(100);Pseudomondales(100);gamIV(100);gamIV-A(100);unclassified(97);unclassified(97);
Otu001588	63	Bacteria(100);Chlamydiae(100);Chlamydiae(100);Chlamydiales(100);unclassified(100);unclassified(100);
Otu001589	45	Bacteria(100);Proteobacteria(100);Alphaproteobacteria(100);Rickettsiales(96);SM2D12(72);unclassified(72);
Otu001590	260	Bacteria(100);Proteobacteria(100);unclassified(100);unclassified(100);unclassified(100);unclassified(100);
Otu001591	29	Bacteria(100);Bacteroidetes(100);Sphingobacteria(97);Sphingobacteriales(97);bacI(97);unclassified(87);unclassified(87);unclassified(87);
Otu001592	60	Bacteria(100);unclassified(100);unclassified(100);unclassified(100);unclassified(100);unclassified(100);
Otu001593	31	Bacteria(100);Proteobacteria(100);Gammaproteobacteria(100);Legionellales(100);Coxiellaceae(100);Aquicella(100);
Otu001594	42	Bacteria(100);Proteobacteria(100);Alphaproteobacteria(100);Rhodospirillales(100);Rhodospirillales_Incertae_Sedis(100);Reyranella(100);
Otu001595	21	Bacteria(100);Proteobacteria(100);Alphaproteobacteria(91);Rickettsiales(91);unclassified(91);unclassified(91);
Otu001596	46	Bacteria(100);Proteobacteria(100);Alphaproteobacteria(100);Rickettsiales(72);Rickettsiales_Incertae_Sedis(70);unclassified(70);
Otu001597	25	Bacteria(100);Proteobacteria(100);unclassified(100);unclassified(100);unclassified(100);unclassified(100);
Otu001598	30	Bacteria(100);Verrucomicrobia(100);Opitutae(100);Opitutales(100);Opitutaceae(100);unclassified(100);unclassified(100);unclassified(100);
Otu001599	26	Bacteria(100);Actinobacteria(100);Coriobacteriia(100);Coriobacteriales(100);Coriobacteriaceae(100);unclassified(100);
Otu001600	85	Bacteria(100);Proteobacteria(100);Alphaproteobacteria(100);Sphingomonadales(100);alfIV(100);alfIV-A(100);Novo-A2(99);unclassified(99);
Otu001601	42	Bacteria(100);Proteobacteria(100);Deltaproteobacteria(100);Desulfobacterales(100);Desulfobulbaceae(100);unclassified(100);
Otu001602	67	Bacteria(100);Proteobacteria(96);unclassified(96);unclassified(96);unclassified(96);unclassified(96);
Otu001603	37	Bacteria(100);Chlamydiae(100);Chlamydiae(100);Chlamydiales(100);Parachlamydiaceae(100);Neochlamydia(76);
Otu001604	57	Bacteria(100);Proteobacteria(100);Alphaproteobacteria(100);Rickettsiales(100);Holosporaceae(100);unclassified(100);
Otu001605	32	Bacteria(100);Candidate_division_OD1(100);unclassified(100);unclassified(100);unclassified(100);unclassified(100);
Otu001606	22	Bacteria(100);Proteobacteria(100);Deltaproteobacteria(100);Myxococcales(100);Haliangiaceae(100);Haliangium(100);
Otu001607	19	Bacteria(100);Proteobacteria(100);Gammaproteobacteria(100);Legionellales(100);Legionellaceae(100);Legionella(100);
Otu001608	16	Bacteria(100);Verrucomicrobia(100);Spartobacteria(100);Spartobacteriales(100);Spartobacteriaceae(100);CandidatusXiphinematobacter(100);verI-B(100);Xip-B1(100);
Otu001609	160	Bacteria(100);unclassified(100);unclassified(100);unclassified(100);unclassified(100);unclassified(100);
Otu001610	15	Bacteria(100);Proteobacteria(100);Alphaproteobacteria(100);Rickettsiales(100);SM2D12(100);unclassified(100);
Otu001611	23	Bacteria(100);unclassified(92);unclassified(92);unclassified(92);unclassified(92);unclassified(92);
Otu001612	17	Bacteria(100);Armatimonadetes(83);Armatimonadia(83);Armatimonadales(83);Armatimonadaceae(83);Armatimonas(83);unclassified(100);unclassified(100);
Otu001613	76	Bacteria(100);Proteobacteria(100);Deltaproteobacteria(100);Myxococcales(100);Sandaracinaceae(100);unclassified(100);
Otu001614	17	Bacteria(100);Acidobacteria(100);Acidobacteria(100);Subgroup_4(100);11-24(100);unclassified(100);
Otu001615	43	Bacteria(100);Actinobacteria(100);Actinobacteria(100);Acidimicrobiales(100);acIV(100);acIV-D(100);Iamia(100);unclassified(100);
Otu001616	22	Bacteria(100);Actinobacteria(100);Thermoleophilia(100);Solirubrobacterales(100);Solirubrobacteraceae(100);Solirubrobacter(100);
Otu001617	16	Bacteria(100);Proteobacteria(100);Alphaproteobacteria(100);Rickettsiales(75);unclassified(75);unclassified(75);
Otu001618	14	Bacteria(100);Proteobacteria(100);Alphaproteobacteria(100);Caulobacterales(100);alfII(100);alfII-A(100);Brev(100);unclassified(100);
Otu001619	1545	Bacteria(100);Planctomycetes(100);Planctomycetacia(100);Planctomycetales(100);Planctomycetaceae(100);Pir4_lineage(81);
Otu001620	81	Bacteria(100);Proteobacteria(100);Deltaproteobacteria(100);Myxococcales(100);0319-6G20(100);unclassified(100);
Otu001621	351	Bacteria(100);unclassified(100);unclassified(100);unclassified(100);unclassified(100);unclassified(100);
Otu001622	55	Bacteria(100);Candidate_division_OD1(100);unclassified(100);unclassified(100);unclassified(100);unclassified(100);
Otu001623	24	Bacteria(100);Proteobacteria(100);Deltaproteobacteria(100);Syntrophobacterales(100);Syntrophobacteraceae(100);Syntrophobacter(92);
Otu001624	19	Bacteria(100);Proteobacteria(100);Alphaproteobacteria(100);Caulobacterales(100);Caulobacteraceae(85);Caulobacter(79);unclassified(100);unclassified(100);
Otu001625	21	Bacteria(100);Proteobacteria(100);Gammaproteobacteria(100);Order_Incertae_Sedis(67);Family_Incertae_Sedis(67);Marinicella(67);
Otu001626	128	Bacteria(100);TM6(94);unclassified(94);unclassified(94);unclassified(94);unclassified(94);
Otu001627	26	Bacteria(100);Acidobacteria(100);Acidobacteria(100);Subgroup_6(100);unclassified(100);unclassified(100);
Otu001628	17	Bacteria(100);Bacteroidetes(100);Sphingobacteria(95);Sphingobacteriales(95);bacI(95);unclassified(53);unclassified(53);unclassified(53);
Otu001629	48	Bacteria(100);Planctomycetes(100);Planctomycetacia(100);Planctomycetales(100);Planctomycetaceae(100);Planctomyces(100);
Otu001630	39	Bacteria(100);Bacteroidetes(100);Sphingobacteriia(100);Sphingobacteriales(100);Saprospiraceae(100);unclassified(100);
Otu001631	50	Bacteria(100);Cyanobacteria(100);Cyanobacteria(100);SubsectionI(100);FamilyI(100);Gloeocalita(100);
Otu001632	17	Bacteria(100);Bacteroidetes(100);Sphingobacteria(100);Sphingobacteriales(100);bacI(100);bacI-A(77);unclassified(71);unclassified(71);
Otu001633	35	Bacteria(100);Bacteroidetes(100);Sphingobacteria(100);Sphingobacteriales(100);bacVI(100);unclassified(100);unclassified(100);unclassified(100);
Otu001634	35	Bacteria(100);Proteobacteria(100);Gammaproteobacteria(100);Xanthomonadales(100);Xanthomonadaceae(52);Pseudoxanthomonas(52);unclassified(100);unclassified(100);
Otu001635	14	Bacteria(100);Bacteroidetes(100);Sphingobacteria(100);Sphingobacteriales(100);bacI(100);bacI-A(93);unclassified(86);unclassified(86);
Otu001636	40	Bacteria(100);Proteobacteria(100);Gammaproteobacteria(95);unclassified(95);unclassified(95);unclassified(95);
Otu001637	39	Bacteria(100);Acidobacteria(100);Acidobacteria(100);Subgroup_4(100);Unknown_Family(100);Blastocatella(100);
Otu001638	29	Bacteria(100);Proteobacteria(100);Betaproteobacteria(100);Burkholderiales(100);Burkholderiaceae(52);unclassified(100);unclassified(100);unclassified(100);
Otu001639	24	Bacteria(100);Proteobacteria(100);Betaproteobacteria(100);unclassified(96);unclassified(96);unclassified(96);
Otu001640	18	Bacteria(100);Bacteroidetes(100);Sphingobacteriia(84);Sphingobacteriales(84);S15A-MN91(67);unclassified(67);unclassified(100);unclassified(100);
Otu001641	594	Bacteria(100);Proteobacteria(100);Alphaproteobacteria(100);Rhodospirillales(100);unclassified(100);unclassified(100);
Otu001642	49	Bacteria(100);Proteobacteria(100);Alphaproteobacteria(100);Rhodospirillales(100);Acetobacteraceae(100);Roseomonas(100);
Otu001643	21	Bacteria(100);Acidobacteria(100);Acidobacteria(100);Subgroup_4(100);Unknown_Family(100);Blastocatella(100);
Otu001644	25	Bacteria(100);Proteobacteria(84);unclassified(84);unclassified(84);unclassified(84);unclassified(84);
Otu001645	39	Bacteria(100);Proteobacteria(100);Deltaproteobacteria(100);Bdellovibrionales(100);Bacteriovoracaceae(100);Peredibacter(100);
Otu001646	25	Bacteria(100);Candidate_division_OP3(96);unclassified(96);unclassified(96);unclassified(96);unclassified(96);
Otu001647	28	Bacteria(100);Bacteroidetes(100);Sphingobacteria(100);Sphingobacteriales(100);bacI(100);unclassified(100);unclassified(100);unclassified(100);
Otu001648	22	Bacteria(100);Bacteroidetes(100);Flavobacteria(100);Flavobacteriales(100);bacV(100);unclassified(100);unclassified(100);unclassified(100);
Otu001649	55	Bacteria(100);Bacteroidetes(100);Flavobacteria(100);Flavobacteriales(100);bacV(100);unclassified(100);unclassified(100);unclassified(100);
Otu001650	61	Bacteria(100);Bacteroidetes(100);Sphingobacteriia(73);Sphingobacteriales(73);NS11-12_marine_group(73);unclassified(73);unclassified(100);unclassified(100);
Otu001651	17	Bacteria(100);Proteobacteria(100);Betaproteobacteria(100);Nitrosomonadales(65);Nitrosomonadaceae(65);unclassified(65);
Otu001652	83	Bacteria(100);Proteobacteria(100);Gammaproteobacteria(100);unclassified(97);unclassified(97);unclassified(97);unclassified(100);unclassified(100);
Otu001653	453	Bacteria(100);Actinobacteria(100);Actinobacteria(100);Acidimicrobiales(100);acIV(100);unclassified(100);unclassified(100);unclassified(100);
Otu001654	161	Bacteria(100);Proteobacteria(100);Alphaproteobacteria(100);Rhizobiales(100);Rhizobiales_Incertae_Sedis(100);Rhizomicrobium(100);
Otu001655	17	Bacteria(100);Proteobacteria(65);unclassified(100);unclassified(100);unclassified(100);unclassified(100);
Otu001656	125	Bacteria(100);Proteobacteria(100);Gammaproteobacteria(100);unclassified(96);unclassified(96);unclassified(96);
Otu001657	152	Bacteria(100);Proteobacteria(100);Gammaproteobacteria(99);unclassified(99);unclassified(99);unclassified(99);
Otu001658	78	Bacteria(100);Proteobacteria(100);Gammaproteobacteria(100);Methylococcales(100);Methylococcaceae(100);unclassified(100);unclassified(100);unclassified(100);
Otu001659	19	Bacteria(100);Proteobacteria(100);Gammaproteobacteria(100);Legionellales(100);Coxiellaceae(100);Aquicella(100);
Otu001660	47	Bacteria(100);Proteobacteria(100);SPOTSOCT00m83(90);unclassified(90);unclassified(90);unclassified(90);
Otu001661	19	Bacteria(100);Actinobacteria(100);Actinobacteria(100);Acidimicrobiales(100);acIV(100);unclassified(100);unclassified(100);unclassified(100);
Otu001662	16	Bacteria(100);Acidobacteria(100);Acidobacteria(100);Subgroup_3(100);SJA-149(100);unclassified(100);
Otu001663	17	Bacteria(100);Planctomycetes(100);Planctomycetacia(100);Planctomycetales(100);Planctomycetaceae(100);Planctomyces(100);
Otu001664	42	Bacteria(100);Actinobacteria(100);Actinobacteria(100);Actinomycetales(91);acTH2(91);Myco(91);unclassified(91);unclassified(91);
Otu001665	30	Bacteria(100);Actinobacteria(100);Actinobacteria(100);Corynebacteriales(100);Corynebacteriaceae(100);Corynebacterium(100);
Otu001666	24	Bacteria(100);Proteobacteria(100);Betaproteobacteria(100);Burkholderiales(100);unclassified(92);unclassified(92);unclassified(100);unclassified(100);
Otu001667	16	Bacteria(100);Proteobacteria(100);Betaproteobacteria(100);Burkholderiales(100);betI(100);betI-A(69);unclassified(57);unclassified(57);
Otu001668	47	Bacteria(100);Bacteroidetes(100);Sphingobacteria(100);Sphingobacteriales(100);bacI(100);bacI-A(90);unclassified(90);unclassified(90);
Otu001669	19	Bacteria(100);Proteobacteria(100);unclassified(95);unclassified(95);unclassified(95);unclassified(95);
Otu001670	23	Bacteria(100);Proteobacteria(100);Betaproteobacteria(100);Burkholderiales(100);betVII(53);unclassified(100);unclassified(100);unclassified(100);
Otu001671	13	Bacteria(100);Cyanobacteria(100);Cyanobacteria(100);SubsectionI(100);FamilyI(100);unclassified(93);
Otu001672	23	Bacteria(100);Proteobacteria(100);Betaproteobacteria(100);unclassified(92);unclassified(92);unclassified(92);
Otu001673	26	Bacteria(100);Chlamydiae(100);Chlamydiae(100);Chlamydiales(100);Simkaniaceae(81);unclassified(77);
Otu001674	201	Bacteria(100);Cyanobacteria(99);ML635J-21(99);unclassified(99);unclassified(99);unclassified(99);
Otu001675	17	Bacteria(100);Proteobacteria(100);Deltaproteobacteria(100);Bdellovibrionales(100);Bdellovibrionaceae(100);OM27_clade(100);
Otu001676	19	Bacteria(100);Cyanobacteria(100);Cyanobacteria(100);SubsectionI(100);FamilyI(100);unclassified(58);
Otu001677	16	Bacteria(100);Bacteroidetes(100);Flavobacteria(100);Flavobacteriales(100);bacII(100);bacII-A(100);Flavo-A2(88);unclassified(88);
Otu001678	139	Bacteria(100);Bacteroidetes(100);Flavobacteriia(100);Flavobacteriales(100);NS9_marine_group(95);unclassified(95);
Otu001679	26	Bacteria(100);Actinobacteria(100);Actinobacteria(100);Acidimicrobiales(100);acIV(100);unclassified(100);unclassified(100);unclassified(100);
Otu001680	59	Bacteria(100);Chloroflexi(100);Anaerolineae(100);Anaerolineales(100);Anaerolineaceae(100);unclassified(100);
Otu001681	210	Bacteria(100);Proteobacteria(100);Deltaproteobacteria(100);Bdellovibrionales(100);Bacteriovoracaceae(100);Peredibacter(100);
Otu001682	19	Bacteria(100);Planctomycetes(64);Phycisphaerae(64);Phycisphaerales(64);Phycisphaeraceae(64);unclassified(64);unclassified(100);unclassified(100);
Otu001683	32	Bacteria(100);Proteobacteria(75);unclassified(75);unclassified(75);unclassified(75);unclassified(75);
Otu001684	14	Bacteria(100);Actinobacteria(100);Actinobacteria(100);Acidimicrobiales(100);acIV(100);acIV-B(100);unclassified(100);unclassified(100);
Otu001685	19	Bacteria(100);Planctomycetes(100);Planctomycetacia(100);Planctomycetales(100);Planctomycetaceae(100);Planctomyces(100);
Otu001686	16	Bacteria(100);Proteobacteria(100);Betaproteobacteria(100);Burkholderiales(88);betI(63);unclassified(100);unclassified(100);unclassified(100);
Otu001687	21	Bacteria(100);Elusimicrobia(100);Elusimicrobia(100);Lineage_IIb(100);unclassified(100);unclassified(100);
Otu001688	14	Bacteria(100);Proteobacteria(100);Alphaproteobacteria(100);Rickettsiales(100);SM2D12(100);unclassified(100);
Otu001689	106	Bacteria(100);Proteobacteria(100);unclassified(93);unclassified(93);unclassified(93);unclassified(93);
Otu001690	62	Bacteria(100);Proteobacteria(73);unclassified(63);unclassified(63);unclassified(63);unclassified(63);
Otu001691	135	Bacteria(100);Proteobacteria(100);unclassified(100);unclassified(100);unclassified(100);unclassified(100);
Otu001692	22	Bacteria(100);Proteobacteria(100);Alphaproteobacteria(100);Caulobacterales(100);alfII(100);alfII-A(100);Brev(100);unclassified(100);
Otu001693	35	Bacteria(100);Proteobacteria(100);Gammaproteobacteria(100);Thiotrichales(98);CHAB-XI-27(98);unclassified(98);unclassified(100);unclassified(100);
Otu001694	37	Bacteria(100);Proteobacteria(100);Deltaproteobacteria(100);Myxococcales(100);Polyangiaceae(100);Sorangium(100);
Otu001695	24	Bacteria(100);Planctomycetes(100);Planctomycetacia(100);Planctomycetales(100);Planctomycetaceae(100);Planctomyces(100);
Otu001696	14	Bacteria(100);Proteobacteria(100);Deltaproteobacteria(100);GR-WP33-30(100);unclassified(100);unclassified(100);
Otu001697	32	Bacteria(100);SHA-109(100);unclassified(100);unclassified(100);unclassified(100);unclassified(100);
Otu001698	26	Bacteria(100);Proteobacteria(100);unclassified(100);unclassified(100);unclassified(100);unclassified(100);unclassified(100);unclassified(100);
Otu001699	31	Bacteria(100);Proteobacteria(97);Gammaproteobacteria(94);unclassified(94);unclassified(94);unclassified(94);
Otu001700	21	Bacteria(100);Candidate_division_WS3(100);unclassified(100);unclassified(100);unclassified(100);unclassified(100);
Otu001701	21	Bacteria(100);Bacteroidetes(100);Bacteroidia(53);Bacteroidales(53);Rikenellaceae(53);Blvii28_wastewater-sludge_group(53);unclassified(100);unclassified(100);
Otu001702	31	Bacteria(100);TM6(100);unclassified(100);unclassified(100);unclassified(100);unclassified(100);
Otu001703	423	Bacteria(100);Actinobacteria(100);Actinobacteria(100);Acidimicrobiales(100);acIV(100);acIV-C(98);Iluma-C1(97);unclassified(97);
Otu001704	93	Bacteria(100);Actinobacteria(100);Actinobacteria(100);Acidimicrobiales(100);acIV(100);acIV-C(99);unclassified(99);unclassified(99);
Otu001705	47	Bacteria(100);Proteobacteria(100);Alphaproteobacteria(100);Rhodospirillales(100);Acetobacteraceae(100);Roseomonas(100);
Otu001706	22	Bacteria(100);Proteobacteria(100);Alphaproteobacteria(100);Caulobacterales(100);Hyphomonadaceae(100);Hyphomonas(100);
Otu001707	164	Bacteria(100);Proteobacteria(100);TA18(100);unclassified(100);unclassified(100);unclassified(100);
Otu001708	142	Bacteria(100);Verrucomicrobia(100);Methylacidiphilae(100);Methylacidiphilales(100);LD19(100);unclassified(100);unclassified(100);unclassified(100);
Otu001709	17	Bacteria(100);Verrucomicrobia(100);Spartobacteria(100);Spartobacteriales(100);Spartobacteriaceae(100);CandidatusXiphinematobacter(100);verI-B(100);Xip-B1(100);
Otu001710	21	Bacteria(100);Bacteroidetes(100);Sphingobacteria(91);Sphingobacteriales(91);bacI(91);unclassified(91);unclassified(91);unclassified(91);
Otu001711	13	Bacteria(100);Bacteroidetes(100);unclassified(100);unclassified(100);unclassified(100);unclassified(100);
Otu001712	22	Bacteria(100);Acidobacteria(100);Acidobacteria(100);Subgroup_4(100);RB41(100);unclassified(100);
Otu001713	55	Bacteria(100);Firmicutes(100);Bacilli(100);Bacillales(99);Bacillaceae(86);unclassified(64);
Otu001714	73	Bacteria(100);Proteobacteria(95);Deltaproteobacteria(94);Desulfuromonadales(91);unclassified(84);unclassified(84);
Otu001715	14	Bacteria(100);Proteobacteria(100);Betaproteobacteria(100);Burkholderiales(100);betII(100);Pnec(100);unclassified(100);unclassified(100);
Otu001716	80	Bacteria(100);Proteobacteria(95);unclassified(95);unclassified(95);unclassified(95);unclassified(95);
Otu001717	25	Bacteria(100);Bacteroidetes(100);Sphingobacteriia(100);Sphingobacteriales(100);Saprospiraceae(100);unclassified(100);
Otu001718	58	Bacteria(100);Planctomycetes(100);Planctomycetacia(100);Planctomycetales(100);Planctomycetaceae(100);Planctomyces(100);
Otu001719	14	Bacteria(100);Planctomycetes(100);Planctomycetacia(100);Planctomycetales(100);Planctomycetaceae(100);Pirellula(100);
Otu001720	30	Bacteria(100);Proteobacteria(100);Gammaproteobacteria(80);unclassified(80);unclassified(80);unclassified(80);
Otu001721	55	Bacteria(100);Proteobacteria(100);Alphaproteobacteria(100);Rhodobacterales(90);Rhodobacteraceae(90);unclassified(80);
Otu001722	22	Bacteria(100);Proteobacteria(100);Alphaproteobacteria(100);Rhodobacterales(100);Rhodobacteraceae(100);unclassified(96);
Otu001723	68	Bacteria(100);Proteobacteria(100);Alphaproteobacteria(100);Rhizobiales(100);Rhizobiales_Incertae_Sedis(98);Nordella(98);
Otu001724	21	Bacteria(100);Proteobacteria(100);Alphaproteobacteria(100);Rhodobacterales(100);Rhodobacteraceae(100);unclassified(81);
Otu001725	27	Bacteria(100);Bacteroidetes(100);Sphingobacteria(100);Sphingobacteriales(100);bacI(100);unclassified(75);unclassified(75);unclassified(75);
Otu001726	17	Bacteria(100);Proteobacteria(100);Deltaproteobacteria(100);Sh765B-TzT-29(100);unclassified(100);unclassified(100);
Otu001727	22	Bacteria(100);Proteobacteria(100);Deltaproteobacteria(100);Myxococcales(100);Haliangiaceae(100);Haliangium(100);
Otu001728	64	Bacteria(100);Chlorobi(100);Ignavibacteria(100);Ignavibacteriales(100);PHOS-HE36(100);unclassified(100);
Otu001729	23	Bacteria(100);Proteobacteria(100);Deltaproteobacteria(100);GR-WP33-30(100);unclassified(100);unclassified(100);
Otu001730	15	Bacteria(100);Verrucomicrobia(100);OPB35_soil_group(94);unclassified(94);unclassified(94);unclassified(94);
Otu001731	13	Bacteria(100);Proteobacteria(100);Betaproteobacteria(100);Burkholderiales(85);betI(85);betI-A(62);unclassified(100);unclassified(100);
Otu001732	33	Bacteria(100);Proteobacteria(100);Gammaproteobacteria(100);Methylococcales(100);pLW-20(100);unclassified(100);
Otu001733	44	Bacteria(100);Proteobacteria(100);Gammaproteobacteria(100);Legionellales(100);Legionellaceae(100);Legionella(100);
Otu001734	33	Bacteria(100);Proteobacteria(100);Gammaproteobacteria(100);Methylococcales(100);pLW-20(100);unclassified(100);
Otu001735	13	Bacteria(100);Proteobacteria(100);Alphaproteobacteria(100);Rickettsiales(77);unclassified(100);unclassified(100);
Otu001736	334	Bacteria(100);Bacteroidetes(100);Cytophagia(99);Cytophagales(98);unclassified(98);unclassified(98);
Otu001737	32	Bacteria(100);Bacteroidetes(100);Cytophagia(100);Cytophagales(100);Cytophagaceae(97);unclassified(97);
Otu001738	24	Bacteria(100);Bacteroidetes(100);Sphingobacteriia(100);Sphingobacteriales(100);Saprospiraceae(100);unclassified(100);
Otu001739	280	Bacteria(100);Verrucomicrobia(100);Verrucomicrobiae(100);Verrucomicrobiales(100);Verrucomicrobiaceae(99);unclassified(99);
Otu001740	20	Bacteria(100);Proteobacteria(100);Betaproteobacteria(100);Burkholderiales(100);betII(100);Pnec(100);PnecB(75);unclassified(75);
Otu001741	13	Bacteria(100);Proteobacteria(100);Betaproteobacteria(100);Burkholderiales(100);betI(100);betI-A(62);unclassified(62);unclassified(62);
Otu001742	33	Bacteria(100);Bacteroidetes(100);Cytophagia(100);Cytophagales(100);Cytophagaceae(100);Hymenobacter(100);
Otu001743	38	Bacteria(100);Bacteroidetes(100);Cytophagia(100);Cytophagales(100);Cytophagaceae(100);unclassified(100);
Otu001744	36	Bacteria(100);Bacteroidetes(100);Cytophagia(100);Cytophagales(100);Cytophagaceae(100);unclassified(100);
Otu001745	30	Bacteria(100);Proteobacteria(100);Betaproteobacteria(100);B1-7BS(90);unclassified(90);unclassified(90);
Otu001746	17	Bacteria(100);Actinobacteria(100);Actinobacteria(100);Actinomycetales(95);acI(95);unclassified(53);unclassified(53);unclassified(53);
Otu001747	43	Bacteria(100);Proteobacteria(100);Gammaproteobacteria(100);Legionellales(100);Legionellaceae(100);Legionella(100);
Otu001748	28	Bacteria(100);Proteobacteria(100);Deltaproteobacteria(100);Syntrophobacterales(100);Syntrophobacteraceae(100);unclassified(79);
Otu001749	29	Bacteria(100);Proteobacteria(100);Deltaproteobacteria(100);Sva0485(100);unclassified(100);unclassified(100);
Otu001750	44	Bacteria(100);Bacteroidetes(100);Sphingobacteriia(100);Sphingobacteriales(100);Saprospiraceae(100);unclassified(100);
Otu001751	38	Bacteria(100);Bacteroidetes(100);Cytophagia(100);Cytophagales(100);Cytophagaceae(100);Dyadobacter(100);
Otu001752	14	Bacteria(100);Bacteroidetes(100);Sphingobacteriia(100);Sphingobacteriales(100);KD1-131(72);unclassified(72);
Otu001753	18	Bacteria(100);Proteobacteria(100);Betaproteobacteria(100);Nitrosomonadales(84);Nitrosomonadaceae(84);unclassified(73);
Otu001754	15	Bacteria(100);Armatimonadetes(100);Armatimonadia(100);Armatimonadales(100);Armatimonadaceae(100);Armatimonas(100);
Otu001755	29	Bacteria(100);Proteobacteria(83);unclassified(83);unclassified(83);unclassified(83);unclassified(83);
Otu001756	14	Bacteria(100);Bacteroidetes(100);Sphingobacteria(100);Sphingobacteriales(100);bacI(100);unclassified(58);unclassified(58);unclassified(58);
Otu001757	21	Bacteria(100);Bacteroidetes(100);unclassified(86);unclassified(86);unclassified(86);unclassified(86);
Otu001758	113	Bacteria(100);Bacteroidetes(100);Sphingobacteriia(99);Sphingobacteriales(99);NS11-12_marine_group(99);unclassified(99);unclassified(100);unclassified(100);
Otu001759	21	Bacteria(100);Verrucomicrobia(100);OPB35_soil_group(100);unclassified(100);unclassified(100);unclassified(100);
Otu001760	19	Bacteria(100);Proteobacteria(95);Deltaproteobacteria(95);unclassified(95);unclassified(95);unclassified(95);
Otu001761	155	Bacteria(100);Proteobacteria(98);unclassified(98);unclassified(98);unclassified(98);unclassified(98);
Otu001762	109	Bacteria(100);Bacteroidetes(100);Sphingobacteria(100);Sphingobacteriales(100);bacI(100);unclassified(97);unclassified(97);unclassified(97);
Otu001763	13	Bacteria(100);Actinobacteria(100);Actinobacteria(100);Actinomycetales(93);acI(93);unclassified(70);unclassified(70);unclassified(70);
Otu001764	16	Bacteria(100);Actinobacteria(100);Actinobacteria(100);Actinomycetales(100);acI(100);acI-A(100);acI-A6(88);unclassified(88);
Otu001765	14	Bacteria(100);Actinobacteria(100);Actinobacteria(100);Actinomycetales(100);acI(100);unclassified(100);unclassified(100);unclassified(100);
Otu001766	21	Bacteria(100);Bacteroidetes(100);Bacteroidia(100);Bacteroidales(100);Porphyromonadaceae(100);Petrimonas(100);
Otu001767	14	Bacteria(100);Bacteroidetes(100);Sphingobacteria(79);Sphingobacteriales(79);bacI(79);unclassified(65);unclassified(65);unclassified(65);
Otu001768	16	Bacteria(100);Bacteroidetes(100);SB-5(94);unclassified(94);unclassified(94);unclassified(94);
Otu001769	14	Bacteria(100);Proteobacteria(100);Betaproteobacteria(100);Burkholderiales(100);betI(100);betI-A(100);Lhab-A3(72);unclassified(72);
Otu001770	36	Bacteria(100);Proteobacteria(100);Alphaproteobacteria(100);Rhizobiales(100);KF-JG30-B3(100);unclassified(100);
Otu001771	41	Bacteria(100);Proteobacteria(100);Alphaproteobacteria(100);Sphingomonadales(100);alfIV(57);unclassified(57);unclassified(57);unclassified(57);
Otu001772	18	Bacteria(100);Actinobacteria(100);Actinobacteria(100);Acidimicrobiales(100);acIV(100);acIV-D(100);Iamia(100);unclassified(100);
Otu001773	44	Bacteria(100);Chlorobi(100);Chlorobia(100);Chlorobiales(100);OPB56(100);unclassified(100);
Otu001774	20	Bacteria(100);Bacteroidetes(100);Sphingobacteria(100);Sphingobacteriales(100);bacVI(100);unclassified(61);unclassified(61);unclassified(61);
Otu001775	19	Bacteria(100);Proteobacteria(100);Alphaproteobacteria(100);Rhizobiales(100);alfI(100);unclassified(90);unclassified(90);unclassified(90);
Otu001776	57	Bacteria(100);Bacteroidetes(100);Bacteroidia(100);Bacteroidales(100);Bacteroidaceae(100);Bacteroides(100);
Otu001777	15	Bacteria(100);Bacteroidetes(100);Cytophagia(100);Cytophagales(100);Cytophagaceae(61);unclassified(61);
Otu001778	137	Bacteria(100);unclassified(100);unclassified(100);unclassified(100);unclassified(100);unclassified(100);
Otu001779	50	Bacteria(100);Proteobacteria(96);unclassified(88);unclassified(88);unclassified(88);unclassified(88);
Otu001780	30	Bacteria(100);Verrucomicrobia(100);OPB35_soil_group(100);unclassified(100);unclassified(100);unclassified(100);
Otu001781	21	Bacteria(100);Verrucomicrobia(100);Opitutae(100);Opitutales(100);Opitutaceae(100);unclassified(100);unclassified(100);unclassified(100);
Otu001782	50	Bacteria(100);Proteobacteria(100);Alphaproteobacteria(100);Rhizobiales(100);Hyphomicrobiaceae(90);Devosia(90);unclassified(100);unclassified(100);
Otu001783	71	Bacteria(100);Actinobacteria(100);Actinobacteria(100);Acidimicrobiales(100);acIV(100);unclassified(100);unclassified(100);unclassified(100);
Otu001784	130	Bacteria(100);Proteobacteria(100);Gammaproteobacteria(100);Methylococcales(100);Methylococcaceae(99);Methylosarcina(85);
Otu001785	21	Bacteria(100);Proteobacteria(100);Deltaproteobacteria(100);Myxococcales(100);0319-6G20(100);unclassified(100);
Otu001786	13	Bacteria(100);unclassified(62);unclassified(62);unclassified(62);unclassified(62);unclassified(62);
Otu001787	39	Bacteria(100);Chlamydiae(72);Chlamydiae(72);Chlamydiales(72);unclassified(70);unclassified(70);
Otu001788	75	Bacteria(100);Proteobacteria(100);Alphaproteobacteria(100);Rhizobiales(100);Methylobacteriaceae(98);Meganema(98);
Otu001789	18	Bacteria(100);Proteobacteria(100);Alphaproteobacteria(100);Rhizobiales(100);alfI(100);alfI-B(100);unclassified(100);unclassified(100);
Otu001790	59	Bacteria(100);Proteobacteria(100);Alphaproteobacteria(100);Rhizobiales(100);alfI(100);alfI-B(100);unclassified(100);unclassified(100);
Otu001791	13	Bacteria(100);Bacteroidetes(100);Sphingobacteria(100);Sphingobacteriales(100);bacI(100);unclassified(100);unclassified(100);unclassified(100);
Otu001792	143	Bacteria(100);Bacteroidetes(100);Cytophagia(100);Cytophagales(100);Cytophagaceae(100);Cytophaga(100);
Otu001793	28	Bacteria(100);Proteobacteria(72);unclassified(68);unclassified(68);unclassified(68);unclassified(68);
Otu001794	33	Bacteria(100);Proteobacteria(55);unclassified(55);unclassified(55);unclassified(55);unclassified(55);
Otu001795	23	Bacteria(100);Proteobacteria(100);Alphaproteobacteria(100);Sphingomonadales(100);alfIV(100);alfIV-B(74);M-L-85(74);unclassified(74);
Otu001796	40	Bacteria(100);Bacteroidetes(100);Cytophagia(100);Cytophagales(100);Cytophagaceae(98);unclassified(98);
Otu001797	17	Bacteria(100);Proteobacteria(100);Alphaproteobacteria(100);Rhizobiales(100);Rhizobiales_Incertae_Sedis(71);Bauldia(71);unclassified(100);unclassified(100);
Otu001798	18	Bacteria(100);Bacteroidetes(100);Sphingobacteria(100);Sphingobacteriales(100);bacIV(100);bacIV-A(100);unclassified(62);unclassified(62);
Otu001799	170	Bacteria(100);Bacteroidetes(100);Sphingobacteria(100);Sphingobacteriales(100);bacIV(100);bacIV-A(100);unclassified(100);unclassified(100);
Otu001800	12	Bacteria(100);Bacteroidetes(100);Sphingobacteriia(100);Sphingobacteriales(100);NS11-12_marine_group(100);unclassified(100);
Otu001801	19	Bacteria(100);Acidobacteria(100);Acidobacteria(100);Subgroup_4(100);11-24(100);unclassified(100);
Otu001802	13	Bacteria(100);Bacteroidetes(100);Flavobacteriia(100);Flavobacteriales(100);NS9_marine_group(100);unclassified(100);
Otu001803	27	Bacteria(100);Bacteroidetes(100);Sphingobacteria(100);Sphingobacteriales(100);bacI(100);unclassified(100);unclassified(100);unclassified(100);
Otu001804	16	Bacteria(100);Bacteroidetes(100);Sphingobacteria(100);Sphingobacteriales(100);bacI(100);unclassified(100);unclassified(100);unclassified(100);
Otu001805	54	Bacteria(100);Bacteroidetes(100);Sphingobacteria(100);Sphingobacteriales(100);bacVI(100);unclassified(100);unclassified(100);unclassified(100);
Otu001806	22	Bacteria(100);Bacteroidetes(100);vadinHA17(100);unclassified(100);unclassified(100);unclassified(100);
Otu001807	33	Bacteria(100);Bacteroidetes(100);Sphingobacteriia(100);Sphingobacteriales(100);NS11-12_marine_group(100);unclassified(100);
Otu001808	46	Bacteria(100);Bacteroidetes(100);Sphingobacteria(100);Sphingobacteriales(100);bacI(100);unclassified(100);unclassified(100);unclassified(100);
Otu001809	12	Bacteria(100);Bacteroidetes(100);Sphingobacteria(92);Sphingobacteriales(92);bacI(92);bacI-A(59);unclassified(100);unclassified(100);
Otu001810	15	Bacteria(100);Bacteroidetes(100);Flavobacteria(100);Flavobacteriales(100);bacV(100);unclassified(100);unclassified(100);unclassified(100);
Otu001811	21	Bacteria(100);TM6(100);unclassified(100);unclassified(100);unclassified(100);unclassified(100);
Otu001812	36	Bacteria(100);Proteobacteria(100);Betaproteobacteria(100);Rhodocyclales(98);Rhodocyclaceae(98);unclassified(75);
Otu001813	23	Bacteria(100);Proteobacteria(100);Betaproteobacteria(100);Rhodocyclales(100);Rhodocyclaceae(100);Dechloromonas(83);
Otu001814	24	Bacteria(100);Proteobacteria(100);Betaproteobacteria(100);Methylophilales(100);Methylophilaceae(100);Methylotenera(100);
Otu001815	29	Bacteria(100);Proteobacteria(100);Betaproteobacteria(100);unclassified(83);unclassified(83);unclassified(83);
Otu001816	23	Bacteria(100);Proteobacteria(100);Betaproteobacteria(100);unclassified(92);unclassified(92);unclassified(92);
Otu001817	22	Bacteria(100);Proteobacteria(100);Betaproteobacteria(100);unclassified(100);unclassified(100);unclassified(100);
Otu001818	13	Bacteria(100);Proteobacteria(100);Betaproteobacteria(100);unclassified(100);unclassified(100);unclassified(100);
Otu001819	21	Bacteria(100);Proteobacteria(100);Betaproteobacteria(100);B1-7BS(100);unclassified(100);unclassified(100);
Otu001820	33	Bacteria(100);Proteobacteria(100);Betaproteobacteria(100);Burkholderiales(67);betII(67);unclassified(67);unclassified(67);unclassified(67);
Otu001821	23	Bacteria(100);Proteobacteria(100);Betaproteobacteria(100);unclassified(61);unclassified(61);unclassified(61);
Otu001822	23	Bacteria(100);Bacteroidetes(100);Sphingobacteriia(100);Sphingobacteriales(100);Saprospiraceae(100);unclassified(100);
Otu001823	85	Bacteria(100);Bacteroidetes(100);Sphingobacteriia(97);Sphingobacteriales(97);Saprospiraceae(97);unclassified(97);
Otu001824	18	Bacteria(100);Proteobacteria(100);Alphaproteobacteria(100);Sphingomonadales(100);alfIV(100);unclassified(95);unclassified(95);unclassified(95);
Otu001825	204	Bacteria(100);Bacteroidetes(100);Sphingobacteria(100);Sphingobacteriales(100);bacVI(100);unclassified(100);unclassified(100);unclassified(100);
Otu001826	32	Bacteria(100);Chlamydiae(100);Chlamydiae(100);Chlamydiales(100);unclassified(100);unclassified(100);
Otu001827	28	Bacteria(100);Proteobacteria(100);Gammaproteobacteria(100);Legionellales(100);Coxiellaceae(100);Aquicella(100);
Otu001828	22	Bacteria(100);Planctomycetes(100);Planctomycetacia(100);Planctomycetales(100);Planctomycetaceae(100);Planctomyces(100);
Otu001829	13	Bacteria(100);Proteobacteria(100);Gammaproteobacteria(100);Oceanospirillales(100);Oceanospirillaceae(100);Pseudospirillum(100);
Otu001830	13	Bacteria(100);Chlamydiae(100);Chlamydiae(100);Chlamydiales(100);unclassified(100);unclassified(100);
Otu001831	21	Bacteria(100);Chlamydiae(100);Chlamydiae(100);Chlamydiales(100);Parachlamydiaceae(100);Candidatus_Protochlamydia(86);
Otu001832	81	Bacteria(100);Bacteroidetes(99);Cytophagia(96);unclassified(63);unclassified(63);unclassified(63);
Otu001833	145	Bacteria(100);Proteobacteria(100);Gammaproteobacteria(100);Legionellales(100);Legionellaceae(100);Legionella(100);
Otu001834	33	Bacteria(100);Planctomycetes(100);vadinHA49(100);unclassified(100);unclassified(100);unclassified(100);
Otu001835	58	Bacteria(100);Proteobacteria(99);Gammaproteobacteria(56);unclassified(56);unclassified(56);unclassified(56);
Otu001836	86	Bacteria(100);Firmicutes(100);Clostridia(100);Clostridiales(100);Clostridiaceae_1(100);Clostridium_sensu_stricto_1(97);
Otu001837	15	Bacteria(100);Proteobacteria(100);Alphaproteobacteria(100);Caulobacterales(100);Caulobacteraceae(100);Caulobacter(100);
Otu001838	62	Bacteria(100);Proteobacteria(100);Deltaproteobacteria(100);Myxococcales(100);0319-6G20(100);unclassified(100);
Otu001839	89	Bacteria(100);Proteobacteria(100);Gammaproteobacteria(100);unclassified(100);unclassified(100);unclassified(100);
Otu001840	24	Bacteria(100);Proteobacteria(100);Gammaproteobacteria(100);Alteromonadales(100);Alteromonadaceae(100);unclassified(55);
Otu001841	34	Bacteria(100);Proteobacteria(100);Gammaproteobacteria(100);NKB5(100);unclassified(100);unclassified(100);
Otu001842	22	Bacteria(100);Proteobacteria(100);Gammaproteobacteria(100);KI89A_clade(96);unclassified(96);unclassified(96);unclassified(100);unclassified(100);
Otu001843	90	Bacteria(100);Proteobacteria(100);Gammaproteobacteria(100);Oceanospirillales(100);Oceanospirillaceae(100);Pseudospirillum(100);
Otu001844	27	Bacteria(100);Proteobacteria(100);Gammaproteobacteria(100);Legionellales(93);Coxiellaceae(93);Aquicella(93);unclassified(100);unclassified(100);
Otu001845	17	Bacteria(100);Verrucomicrobia(100);Opitutae(100);Opitutales(100);Opitutaceae(100);unclassified(100);unclassified(100);unclassified(100);
Otu001846	29	Bacteria(100);Cyanobacteria(100);Cyanobacteria(100);SubsectionI(100);FamilyI(100);unclassified(73);
Otu001847	98	Bacteria(100);Cyanobacteria(100);Cyanobacteria(100);SubsectionI(97);FamilyI(97);unclassified(97);
Otu001848	177	Bacteria(100);Proteobacteria(100);Alphaproteobacteria(99);unclassified(98);unclassified(98);unclassified(98);
Otu001849	42	Bacteria(100);Proteobacteria(100);Deltaproteobacteria(100);Myxococcales(100);Sandaracinaceae(100);unclassified(100);
Otu001850	15	Bacteria(100);Planctomycetes(100);Planctomycetacia(100);Planctomycetales(100);Planctomycetaceae(100);unclassified(54);
Otu001851	16	Bacteria(100);Bacteroidetes(100);Sphingobacteria(82);Sphingobacteriales(82);bacIV(82);bacIV-A(69);HAL-A1(69);unclassified(69);
Otu001852	69	Bacteria(100);Bacteroidetes(100);unclassified(100);unclassified(100);unclassified(100);unclassified(100);
Otu001853	17	Bacteria(100);Bacteroidetes(100);Sphingobacteria(95);Sphingobacteriales(95);bacVI(95);unclassified(95);unclassified(95);unclassified(95);
Otu001854	13	Bacteria(100);Proteobacteria(100);Gammaproteobacteria(100);Alteromonadales(100);Alteromonadaceae(100);unclassified(70);
Otu001855	12	Bacteria(100);Proteobacteria(100);Betaproteobacteria(100);Burkholderiales(100);betI(100);betI-B(92);Rhodo(92);unclassified(92);
Otu001856	12	Bacteria(100);Proteobacteria(100);Betaproteobacteria(100);Burkholderiales(100);betI(100);unclassified(84);unclassified(84);unclassified(84);
Otu001857	12	Bacteria(100);Proteobacteria(100);Betaproteobacteria(100);Burkholderiales(92);betI(92);unclassified(67);unclassified(67);unclassified(67);
Otu001858	12	Bacteria(100);Proteobacteria(100);Betaproteobacteria(100);Burkholderiales(100);betI(100);unclassified(92);unclassified(92);unclassified(92);
Otu001859	32	Bacteria(100);Cyanobacteria(97);Melainabacteria(57);Vampirovibrionales(57);unclassified(57);unclassified(57);
Otu001860	18	Bacteria(100);Chlamydiae(100);Chlamydiae(100);Chlamydiales(100);Parachlamydiaceae(100);unclassified(78);
Otu001861	25	Bacteria(100);Verrucomicrobia(100);Verrucomicrobiae(100);Verrucomicrobiales(100);DEV007(100);unclassified(100);
Otu001862	19	Bacteria(100);Proteobacteria(100);Gammaproteobacteria(100);unclassified(100);unclassified(100);unclassified(100);
Otu001863	16	Bacteria(100);Bacteroidetes(100);Flavobacteriia(69);Flavobacteriales(69);unclassified(63);unclassified(63);unclassified(100);unclassified(100);
Otu001864	21	Bacteria(100);Verrucomicrobia(100);Spartobacteria(100);Spartobacteriales(67);Spartobacteriaceae(67);CandidatusXiphinematobacter(67);unclassified(53);unclassified(53);
Otu001865	15	Bacteria(100);Planctomycetes(100);Planctomycetacia(100);Planctomycetales(100);Planctomycetaceae(100);Pirellula(100);
Otu001866	41	Bacteria(100);Bacteroidetes(100);Sphingobacteriia(93);Sphingobacteriales(93);unclassified(93);unclassified(93);unclassified(100);unclassified(100);
Otu001867	16	Bacteria(100);Bacteroidetes(100);Sphingobacteriia(100);Sphingobacteriales(100);WCHB1-69(100);unclassified(100);
Otu001868	14	Bacteria(100);Bacteroidetes(100);Flavobacteria(100);Flavobacteriales(100);bacV(100);unclassified(100);unclassified(100);unclassified(100);
Otu001869	18	Bacteria(100);Bacteroidetes(100);Sphingobacteria(84);Sphingobacteriales(84);bacVI(84);unclassified(84);unclassified(84);unclassified(84);
Otu001870	37	Bacteria(100);Bacteroidetes(100);Flavobacteria(100);Flavobacteriales(100);bacII(100);bacII-A(100);unclassified(100);unclassified(100);
Otu001871	53	Bacteria(100);Bacteroidetes(100);Sphingobacteria(100);Sphingobacteriales(100);bacVI(100);unclassified(100);unclassified(100);unclassified(100);
Otu001872	13	Bacteria(100);Bacteroidetes(100);unclassified(100);unclassified(100);unclassified(100);unclassified(100);
Otu001873	43	Bacteria(100);Bacteroidetes(100);Flavobacteriia(100);Flavobacteriales(100);Flavobacteriaceae(100);Actibacter(98);
Otu001874	17	Bacteria(100);Proteobacteria(100);Gammaproteobacteria(95);unclassified(95);unclassified(95);unclassified(95);
Otu001875	69	Bacteria(100);Proteobacteria(100);Deltaproteobacteria(96);Bdellovibrionales(95);Bdellovibrionaceae(95);OM27_clade(95);
Otu001876	38	Bacteria(100);Chlamydiae(100);Chlamydiae(100);Chlamydiales(100);Parachlamydiaceae(100);unclassified(93);
Otu001877	105	Bacteria(100);Armatimonadetes(90);Armatimonadia(90);Armatimonadales(90);Armatimonadaceae(90);Armatimonas(90);unclassified(100);unclassified(100);
Otu001878	15	Bacteria(100);Candidate_division_OP3(100);unclassified(100);unclassified(100);unclassified(100);unclassified(100);
Otu001879	16	Bacteria(100);Proteobacteria(100);Betaproteobacteria(100);Nitrosomonadales(100);Nitrosomonadaceae(100);Nitrosospira(94);
Otu001880	72	Bacteria(100);Proteobacteria(100);Betaproteobacteria(100);B1-7BS(98);unclassified(98);unclassified(98);
Otu001881	13	Bacteria(100);Proteobacteria(100);Gammaproteobacteria(62);unclassified(100);unclassified(100);unclassified(100);unclassified(100);unclassified(100);
Otu001882	13	Bacteria(100);Proteobacteria(100);Deltaproteobacteria(100);Bdellovibrionales(100);Bdellovibrionaceae(100);OM27_clade(100);
Otu001883	17	Bacteria(100);Proteobacteria(100);Alphaproteobacteria(100);Rickettsiales(100);SM2D12(100);unclassified(100);
Otu001884	34	Bacteria(100);TM6(100);unclassified(100);unclassified(100);unclassified(100);unclassified(100);
Otu001885	19	Bacteria(100);Nitrospirae(100);Nitrospira(100);Nitrospirales(100);4-29(100);unclassified(100);
Otu001886	22	Bacteria(100);Proteobacteria(100);Alphaproteobacteria(100);Rhodospirillales(100);I-10(100);unclassified(100);
Otu001887	14	Bacteria(100);Verrucomicrobia(100);OPB35_soil_group(100);unclassified(100);unclassified(100);unclassified(100);
Otu001888	59	Bacteria(100);Cyanobacteria(100);Cyanobacteria(100);SubsectionIII(100);FamilyI(100);unclassified(100);
Otu001889	44	Bacteria(100);Cyanobacteria(100);Cyanobacteria(100);unclassified(100);unclassified(100);unclassified(100);
Otu001890	17	Bacteria(100);Proteobacteria(100);Gammaproteobacteria(100);Legionellales(100);Legionellaceae(100);Legionella(100);
Otu001891	175	Bacteria(100);Proteobacteria(100);Gammaproteobacteria(100);Pseudomonadales(100);Moraxellaceae(100);Enhydrobacter(100);
Otu001892	126	Bacteria(100);Proteobacteria(100);Gammaproteobacteria(100);unclassified(97);unclassified(97);unclassified(97);
Otu001893	15	Bacteria(100);unclassified(67);unclassified(67);unclassified(67);unclassified(67);unclassified(67);
Otu001894	12	Bacteria(100);Actinobacteria(100);Actinobacteria(100);Actinomycetales(100);acI(100);acI-A(100);acI-A7(100);unclassified(100);
Otu001895	13	Bacteria(100);Proteobacteria(100);Alphaproteobacteria(100);Rhodospirillales(100);Rhodospirillaceae(100);Defluviicoccus(100);
Otu001896	19	Bacteria(100);Proteobacteria(100);Alphaproteobacteria(100);unclassified(85);unclassified(85);unclassified(85);unclassified(100);unclassified(100);
Otu001897	13	Bacteria(100);unclassified(77);unclassified(77);unclassified(77);unclassified(77);unclassified(77);
Otu001898	18	Bacteria(100);Proteobacteria(100);Alphaproteobacteria(100);Rhizobiales(100);MNG7(95);unclassified(95);
Otu001899	26	Bacteria(100);Proteobacteria(100);Alphaproteobacteria(100);unclassified(74);unclassified(74);unclassified(74);unclassified(100);unclassified(100);
Otu001900	37	Bacteria(100);Proteobacteria(100);Alphaproteobacteria(100);Caulobacterales(100);Caulobacteraceae(100);Phenylobacterium(100);
Otu001901	20	Bacteria(100);Proteobacteria(100);Alphaproteobacteria(100);Rhizobiales(100);Rhizobiales_Incertae_Sedis(100);Rhizomicrobium(100);
Otu001902	61	Bacteria(100);Proteobacteria(100);Alphaproteobacteria(100);Caulobacterales(100);Caulobacteraceae(68);Asticcacaulis(68);unclassified(100);unclassified(100);
Otu001903	148	Bacteria(100);Proteobacteria(100);Alphaproteobacteria(100);Rhodospirillales(98);unclassified(98);unclassified(98);
Otu001904	28	Bacteria(100);Proteobacteria(100);Alphaproteobacteria(100);Sphingomonadales(100);alfIV(100);alfIV-A(100);Novo-A2(68);unclassified(68);
Otu001905	30	Bacteria(100);Proteobacteria(100);Alphaproteobacteria(100);Rhizobiales(100);DUNssu044(94);unclassified(94);
Otu001906	33	Bacteria(100);Actinobacteria(100);Actinobacteria(100);Actinomycetales(100);acI(100);acI-A(97);acI-A7(94);unclassified(94);
Otu001907	14	Bacteria(100);Actinobacteria(100);Actinobacteria(100);Actinomycetales(100);acI(100);acI-A(65);unclassified(65);unclassified(65);
Otu001908	16	Bacteria(100);Lentisphaerae(100);MSBL3(100);unclassified(100);unclassified(100);unclassified(100);
Otu001909	17	Bacteria(100);Chloroflexi(100);Chloroflexia(100);Chloroflexales(100);Roseiflexaceae(100);Roseiflexus(100);
Otu001910	23	Bacteria(100);Proteobacteria(100);Deltaproteobacteria(61);unclassified(100);unclassified(100);unclassified(100);
Otu001911	30	Bacteria(100);unclassified(94);unclassified(94);unclassified(94);unclassified(94);unclassified(94);
Otu001912	12	Bacteria(100);unclassified(84);unclassified(84);unclassified(84);unclassified(84);unclassified(84);
Otu001913	15	Bacteria(100);Verrucomicrobia(100);Opitutae(100);Opitutales(100);Opitutaceae(100);unclassified(100);unclassified(100);unclassified(100);
Otu001914	51	Bacteria(100);Bacteroidetes(100);Sphingobacteria(91);Sphingobacteriales(91);bacIV(91);unclassified(89);unclassified(89);unclassified(89);
Otu001915	22	Bacteria(100);Proteobacteria(100);Alphaproteobacteria(100);Rhodospirillales(100);Rhodospirillales_Incertae_Sedis(100);Reyranella(100);
Otu001916	169	Bacteria(100);Proteobacteria(100);Deltaproteobacteria(100);Myxococcales(100);0319-6G20(100);unclassified(100);
Otu001917	37	Bacteria(100);Acidobacteria(100);Acidobacteria(100);Subgroup_4(100);Unknown_Family(100);Blastocatella(100);
Otu001918	43	Bacteria(100);Planctomycetes(100);Planctomycetacia(100);Planctomycetales(100);Planctomycetaceae(100);unclassified(100);
Otu001919	24	Bacteria(100);Verrucomicrobia(100);OPB35_soil_group(100);unclassified(100);unclassified(100);unclassified(100);
Otu001920	294	Bacteria(100);Proteobacteria(100);Gammaproteobacteria(100);Enterobacteriales(100);gamII(100);unclassified(100);unclassified(100);unclassified(100);
Otu001921	45	Bacteria(100);Proteobacteria(100);Gammaproteobacteria(100);NKB5(100);unclassified(100);unclassified(100);
Otu001922	19	Bacteria(100);Verrucomicrobia(100);Spartobacteria(100);Spartobacteriales(100);Spartobacteriaceae(100);CandidatusXiphinematobacter(100);verI-B(90);Xip-B1(90);
Otu001923	36	Bacteria(100);Proteobacteria(100);Gammaproteobacteria(100);Methylococcales(73);Methylococcaceae(73);unclassified(73);unclassified(73);unclassified(73);
Otu001924	17	Bacteria(100);Proteobacteria(100);Gammaproteobacteria(100);Legionellales(100);Legionellaceae(100);Legionella(100);
Otu001925	31	Bacteria(100);Proteobacteria(100);Gammaproteobacteria(100);NKB5(100);unclassified(100);unclassified(100);
Otu001926	38	Bacteria(100);Proteobacteria(100);unclassified(77);unclassified(77);unclassified(77);unclassified(77);
Otu001927	29	Bacteria(100);Lentisphaerae(100);unclassified(90);unclassified(90);unclassified(90);unclassified(90);
Otu001928	85	Bacteria(100);Proteobacteria(100);Deltaproteobacteria(100);Myxococcales(100);Cystobacteraceae(100);Anaeromyxobacter(100);
Otu001929	96	Bacteria(100);Bacteroidetes(100);Sphingobacteria(100);Sphingobacteriales(100);bacIV(100);bacIV-A(100);HAL-A2(99);unclassified(99);
Otu001930	16	Bacteria(100);unclassified(100);unclassified(100);unclassified(100);unclassified(100);unclassified(100);unclassified(100);unclassified(100);
Otu001931	75	Bacteria(100);Bacteroidetes(100);Flavobacteria(100);Flavobacteriales(100);bacV(100);unclassified(100);unclassified(100);unclassified(100);
Otu001932	12	Bacteria(100);Proteobacteria(100);Betaproteobacteria(100);Burkholderiales(84);unclassified(59);unclassified(59);unclassified(100);unclassified(100);
Otu001933	15	Bacteria(100);Proteobacteria(100);Betaproteobacteria(100);Burkholderiales(100);betI(100);betI-A(100);Lhab-A1(80);unclassified(80);
Otu001934	13	Bacteria(100);Proteobacteria(100);Betaproteobacteria(100);Burkholderiales(100);betI(85);unclassified(62);unclassified(62);unclassified(62);
Otu001935	50	Bacteria(100);Firmicutes(100);Bacilli(100);Lactobacillales(100);Carnobacteriaceae(100);Carnobacterium(100);
Otu001936	19	Bacteria(100);Candidate_division_WS3(100);unclassified(100);unclassified(100);unclassified(100);unclassified(100);
Otu001937	17	Bacteria(100);Proteobacteria(100);Alphaproteobacteria(100);Rhodospirillales(100);Acetobacteraceae(100);Acidicaldus(100);
Otu001938	98	Bacteria(100);Proteobacteria(100);Alphaproteobacteria(100);Rhodospirillales(100);Acetobacteraceae(100);Roseomonas(99);
Otu001939	49	Bacteria(100);Proteobacteria(100);Deltaproteobacteria(100);Myxococcales(100);Sandaracinaceae(100);unclassified(94);
Otu001940	28	Bacteria(100);Verrucomicrobia(100);Opitutae(97);Opitutales(97);Opitutaceae(97);unclassified(97);unclassified(97);unclassified(97);
Otu001941	13	Bacteria(100);Verrucomicrobia(100);Spartobacteria(100);Spartobacteriales(100);Spartobacteriaceae(100);CandidatusXiphinematobacter(100);verI-B(100);Xip-B1(100);
Otu001942	91	Bacteria(100);Bacteroidetes(100);Sphingobacteriia(100);Sphingobacteriales(100);Saprospiraceae(100);unclassified(100);
Otu001943	22	Bacteria(100);Bacteroidetes(100);unclassified(100);unclassified(100);unclassified(100);unclassified(100);
Otu001944	11	Bacteria(100);Bacteroidetes(100);Flavobacteria(100);Flavobacteriales(100);bacV(100);unclassified(100);unclassified(100);unclassified(100);
Otu001945	12	Bacteria(100);Bacteroidetes(100);Sphingobacteriia(100);Sphingobacteriales(100);NS11-12_marine_group(100);unclassified(100);
Otu001946	109	Bacteria(100);Bacteroidetes(100);Sphingobacteria(100);Sphingobacteriales(100);bacIV(100);bacIV-A(64);HAL-A1(64);unclassified(64);
Otu001947	12	Bacteria(100);Bacteroidetes(100);Flavobacteria(100);Flavobacteriales(100);bacV(100);unclassified(100);unclassified(100);unclassified(100);
Otu001948	15	Bacteria(100);Cyanobacteria(100);Cyanobacteria(100);SubsectionIII(100);FamilyI(100);Pseudanabaena(100);
Otu001949	52	Bacteria(100);Cyanobacteria(100);Cyanobacteria(100);SubsectionIII(100);FamilyI(100);Leptolyngbya(100);
Otu001950	22	Bacteria(100);Proteobacteria(100);Alphaproteobacteria(100);Rhodospirillales(100);Acetobacteraceae(100);Roseomonas(73);
Otu001951	181	Bacteria(100);Proteobacteria(100);Alphaproteobacteria(100);Rhodospirillales(100);Acetobacteraceae(100);Acidocella(100);
Otu001952	53	Bacteria(100);Proteobacteria(100);Alphaproteobacteria(100);Rhodospirillales(100);Acetobacteraceae(100);unclassified(100);
Otu001953	30	Bacteria(100);Bacteroidetes(100);Sphingobacteriia(100);Sphingobacteriales(100);Saprospiraceae(100);unclassified(100);
Otu001954	25	Bacteria(100);Bacteroidetes(100);Sphingobacteria(92);Sphingobacteriales(92);bacI(92);bacI-A(88);bacI-A2(84);unclassified(84);
Otu001955	160	Bacteria(100);Bacteroidetes(100);Sphingobacteriia(100);Sphingobacteriales(100);LiUU-11-161(100);unclassified(100);
Otu001956	26	Bacteria(100);Firmicutes(100);Negativicutes(100);Selenomonadales(100);Veillonellaceae(100);Pelosinus(100);
Otu001957	131	Bacteria(100);Bacteroidetes(100);Sphingobacteria(99);Sphingobacteriales(99);bacVI(99);unclassified(99);unclassified(99);unclassified(99);
Otu001958	13	Bacteria(100);Bacteroidetes(100);Sphingobacteria(100);Sphingobacteriales(100);bacVI(100);unclassified(100);unclassified(100);unclassified(100);
Otu001959	119	Bacteria(100);Bacteroidetes(100);Sphingobacteria(100);Sphingobacteriales(100);bacI(100);bacI-A(95);bacI-A2(94);unclassified(94);
Otu001960	13	Bacteria(100);Bacteroidetes(100);Sphingobacteria(85);Sphingobacteriales(85);bacI(85);unclassified(70);unclassified(70);unclassified(70);
Otu001961	25	Bacteria(100);Bacteroidetes(100);Sphingobacteriia(76);Sphingobacteriales(76);Saprospiraceae(76);Portibacter(76);unclassified(100);unclassified(100);
Otu001962	37	Bacteria(100);Bacteroidetes(100);Sphingobacteria(100);Sphingobacteriales(100);bacI(100);bacI-A(82);unclassified(82);unclassified(82);
Otu001963	21	Bacteria(100);Proteobacteria(100);Alphaproteobacteria(100);Rhodobacterales(100);Rhodobacteraceae(100);unclassified(100);
Otu001964	39	Bacteria(100);Proteobacteria(100);Gammaproteobacteria(100);Xanthomonadales(100);Xanthomonadaceae(100);Arenimonas(100);
Otu001965	21	Bacteria(100);Bacteroidetes(100);Sphingobacteria(100);Sphingobacteriales(100);bacVI(100);bacVI-A(96);Muci(96);unclassified(96);
Otu001966	12	Bacteria(100);Proteobacteria(100);Gammaproteobacteria(100);unclassified(100);unclassified(100);unclassified(100);
Otu001967	18	Bacteria(100);Proteobacteria(100);Betaproteobacteria(100);Burkholderiales(100);Burkholderiaceae(84);Lautropia(84);
Otu001968	60	Bacteria(100);Proteobacteria(100);Betaproteobacteria(100);Burkholderiales(97);Oxalobacteraceae(95);unclassified(94);unclassified(100);unclassified(100);
Otu001969	12	Bacteria(100);Proteobacteria(100);Betaproteobacteria(100);Burkholderiales(100);betI(100);betI-A(75);unclassified(67);unclassified(67);
Otu001970	11	Bacteria(100);Proteobacteria(100);Betaproteobacteria(100);Burkholderiales(100);betVII(100);betVII-B(100);betVII-B1(100);unclassified(100);
Otu001971	20	Bacteria(100);Bacteroidetes(100);Sphingobacteria(100);Sphingobacteriales(100);bacI(100);unclassified(95);unclassified(95);unclassified(95);
Otu001972	14	Bacteria(100);Bacteroidetes(100);Sphingobacteria(100);Sphingobacteriales(100);bacI(100);unclassified(100);unclassified(100);unclassified(100);
Otu001973	32	Bacteria(100);Bacteroidetes(100);Sphingobacteria(100);Sphingobacteriales(100);bacVI(100);bacVI-B(100);Pedo(100);unclassified(100);
Otu001974	25	Bacteria(100);Proteobacteria(100);Alphaproteobacteria(100);Rhizobiales(100);unclassified(100);unclassified(100);unclassified(100);unclassified(100);
Otu001975	15	Bacteria(100);Proteobacteria(100);Alphaproteobacteria(100);Rhodobacterales(100);Rhodobacteraceae(100);Rhodobacter(54);
Otu001976	23	Bacteria(100);Proteobacteria(100);Alphaproteobacteria(100);Rhizobiales(100);alfI(70);alfI-B(57);unclassified(100);unclassified(100);
Otu001977	12	Bacteria(100);Proteobacteria(100);Alphaproteobacteria(100);Rhodobacterales(100);Rhodobacteraceae(100);unclassified(92);
Otu001978	84	Bacteria(100);Proteobacteria(100);Betaproteobacteria(100);unclassified(98);unclassified(98);unclassified(98);
Otu001979	13	Bacteria(100);Proteobacteria(100);Betaproteobacteria(100);Burkholderiales(100);unclassified(100);unclassified(100);unclassified(100);unclassified(100);
Otu001980	23	Bacteria(100);Proteobacteria(100);Alphaproteobacteria(100);Rhodobacterales(100);Rhodobacteraceae(100);unclassified(66);
Otu001981	12	Bacteria(100);Actinobacteria(100);Actinobacteria(100);Actinomycetales(92);acI(92);unclassified(67);unclassified(67);unclassified(67);
Otu001982	11	Bacteria(100);Actinobacteria(100);Actinobacteria(100);Actinomycetales(82);acI(82);unclassified(64);unclassified(64);unclassified(64);
Otu001983	233	Bacteria(100);Actinobacteria(100);Actinobacteria(100);Frankiales(100);Sporichthyaceae(99);Sporichthya(98);
Otu001984	11	Bacteria(100);Actinobacteria(100);Actinobacteria(100);Actinomycetales(100);acI(100);acI-C(100);acI-C2(100);unclassified(100);
Otu001985	13	Bacteria(100);Proteobacteria(100);Betaproteobacteria(100);unclassified(54);unclassified(54);unclassified(54);unclassified(100);unclassified(100);
Otu001986	11	Bacteria(100);Proteobacteria(100);Betaproteobacteria(100);Burkholderiales(100);betI(100);unclassified(73);unclassified(73);unclassified(73);
Otu001987	31	Bacteria(100);Proteobacteria(100);Betaproteobacteria(100);Burkholderiales(100);betI(100);betI-A(97);unclassified(94);unclassified(94);
Otu001988	31	Bacteria(100);Proteobacteria(100);Betaproteobacteria(100);Burkholderiales(100);Burkholderiaceae(91);Lautropia(55);unclassified(100);unclassified(100);
Otu001989	27	Bacteria(100);Proteobacteria(100);Betaproteobacteria(100);Burkholderiales(71);betI(71);unclassified(63);unclassified(63);unclassified(63);
Otu001990	12	Bacteria(100);Proteobacteria(100);Betaproteobacteria(100);Burkholderiales(100);betI(100);betI-A(100);unclassified(59);unclassified(59);
Otu001991	13	Bacteria(100);Proteobacteria(100);Betaproteobacteria(100);Burkholderiales(100);betI(100);unclassified(100);unclassified(100);unclassified(100);
Otu001992	13	Bacteria(100);Proteobacteria(100);Betaproteobacteria(100);Burkholderiales(100);betI(100);betI-A(100);unclassified(100);unclassified(100);
Otu001993	11	Bacteria(100);Proteobacteria(100);Betaproteobacteria(100);Burkholderiales(100);betI(100);betI-A(100);Lhab-A4(73);unclassified(73);
Otu001994	11	Bacteria(100);Proteobacteria(100);Betaproteobacteria(100);Burkholderiales(100);betI(100);betI-A(100);Lhab-A2(64);unclassified(64);
Otu001995	12	Bacteria(100);Proteobacteria(100);Betaproteobacteria(100);Burkholderiales(100);betI(100);betI-A(92);unclassified(67);unclassified(67);
Otu001996	16	Bacteria(100);Proteobacteria(100);Betaproteobacteria(100);Burkholderiales(100);betII(100);Pnec(100);unclassified(63);unclassified(63);
Otu001997	154	Bacteria(100);Proteobacteria(100);Deltaproteobacteria(100);Myxococcales(100);Sandaracinaceae(100);unclassified(100);
Otu001998	47	Bacteria(100);Acidobacteria(100);Acidobacteria(100);Subgroup_6(100);unclassified(100);unclassified(100);
Otu001999	25	Bacteria(100);Proteobacteria(100);Deltaproteobacteria(100);Desulfuromonadales(100);unclassified(88);unclassified(88);
[truncated: 36,407 more rows]
