# Supplementary material for: Seasonal Succession Leads to Habitat-Dependent Differentiation in Ribosomal RNA:DNA Ratios among Freshwater Lake Bacteria
Source: Front Microbiol. 2016 Apr 29;7:606. doi: 10.3389/fmicb.2016.00606 (PMC4850342; doi:10.3389/fmicb.2016.00606)
Supplement: Supplementary file 1 [file Presentation1.ZIP › R_stuff_sup/Input_data/jgi16S40kitagger.trim.contigs.good.unique.good.filter.unique.precluster.pick.pick.an.unique_list.shared]

label	Group	numOtus	Otu000001	Otu000002	Otu000003	Otu000004	Otu000005	Otu000006	Otu000007	Otu000008	Otu000009	Otu000010	Otu000011	Otu000012	Otu000013	Otu000014	Otu000015	Otu000016	Otu000017	Otu000018	Otu000019	Otu000020	Otu000021	Otu000022	Otu000023	Otu000024	Otu000025	Otu000026	Otu000027	Otu000028	Otu000029	Otu000030	Otu000031	Otu000032	Otu000033	Otu000034	Otu000035	Otu000036	Otu000037	Otu000038	Otu000039	Otu000040	Otu000041	Otu000042	Otu000043	Otu000044	Otu000045	Otu000046	Otu000047	Otu000048	Otu000049	Otu000050	Otu000051	Otu000052	Otu000053	Otu000054	Otu000055	Otu000056	Otu000057	Otu000058	Otu000059	Otu000060	Otu000061	Otu000062	Otu000063	Otu000064	Otu000065	Otu000066	Otu000067	Otu000068	Otu000069	Otu000070	Otu000071	Otu000072	Otu000073	Otu000074	Otu000075	Otu000076	Otu000077	Otu000078	Otu000079	Otu000080	Otu000081	Otu000082	Otu000083	Otu000084	Otu000085	Otu000086	Otu000087	Otu000088	Otu000089	Otu000090	Otu000091	Otu000092	Otu000093	Otu000094	Otu000095	Otu000096	Otu000097	Otu000098	Otu000099	Otu000100	Otu000101	Otu000102	Otu000103	Otu000104	Otu000105	Otu000106	Otu000107	Otu000108	Otu000109	Otu000110	Otu000111	Otu000112	Otu000113	Otu000114	Otu000115	Otu000116	Otu000117	Otu000118	Otu000119	Otu000120	Otu000121	Otu000122	Otu000123	Otu000124	Otu000125	Otu000126	Otu000127	Otu000128	Otu000129	Otu000130	Otu000131	Otu000132	Otu000133	Otu000134	Otu000135	Otu000136	Otu000137	Otu000138	Otu000139	Otu000140	Otu000141	Otu000142	Otu000143	Otu000144	Otu000145	Otu000146	Otu000147	Otu000148	Otu000149	Otu000150	Otu000151	Otu000152	Otu000153	Otu000154	Otu000155	Otu000156	Otu000157	Otu000158	Otu000159	Otu000160	Otu000161	Otu000162	Otu000163	Otu000164	Otu000165	Otu000166	Otu000167	Otu000168	Otu000169	Otu000170	Otu000171	Otu000172	Otu000173	Otu000174	Otu000175	Otu000176	Otu000177	Otu000178	Otu000179	Otu000180	Otu000181	Otu000182	Otu000183	Otu000184	Otu000185	Otu000186	Otu000187	Otu000188	Otu000189	Otu000190	Otu000191	Otu000192	Otu000193	Otu000194	Otu000195	Otu000196	Otu000197	Otu000198	Otu000199	Otu000200	Otu000201	Otu000202	Otu000203	Otu000204	Otu000205	Otu000206	Otu000207	Otu000208	Otu000209	Otu000210	Otu000211	Otu000212	Otu000213	Otu000214	Otu000215	Otu000216	Otu000217	Otu000218	Otu000219	Otu000220	Otu000221	Otu000222	Otu000223	Otu000224	Otu000225	Otu000226	Otu000227	Otu000228	Otu000229	Otu000230	Otu000231	Otu000232	Otu000233	Otu000234	Otu000235	Otu000236	Otu000237	Otu000238	Otu000239	Otu000240	Otu000241	Otu000242	Otu000243	Otu000244	Otu000245	Otu000246	Otu000247	Otu000248	Otu000249	Otu000250	Otu000251	Otu000252	Otu000253	Otu000254	Otu000255	Otu000256	Otu000257	Otu000258	Otu000259	Otu000260	Otu000261	Otu000262	Otu000263	Otu000264	Otu000265	Otu000266	Otu000267	Otu000268	Otu000269	Otu000270	Otu000271	Otu000272	Otu000273	Otu000274	Otu000275	Otu000276	Otu000277	Otu000278	Otu000279	Otu000280	Otu000281	Otu000282	Otu000283	Otu000284	Otu000285	Otu000286	Otu000287	Otu000288	Otu000289	Otu000290	Otu000291	Otu000292	Otu000293	Otu000294	Otu000295	Otu000296	Otu000297	Otu000298	Otu000299	Otu000300	Otu000301	Otu000302	Otu000303	Otu000304	Otu000305	Otu000306	Otu000307	Otu000308	Otu000309	Otu000310	Otu000311	Otu000312	Otu000313	Otu000314	Otu000315	Otu000316	Otu000317	Otu000318	Otu000319	Otu000320	Otu000321	Otu000322	Otu000323	Otu000324	Otu000325	Otu000326	Otu000327	Otu000328	Otu000329	Otu000330	Otu000331	Otu000332	Otu000333	Otu000334	Otu000335	Otu000336	Otu000337	Otu000338	Otu000339	Otu000340	Otu000341	Otu000342	Otu000343	Otu000344	Otu000345	Otu000346	Otu000347	Otu000348	Otu000349	Otu000350	Otu000351	Otu000352	Otu000353	Otu000354	Otu000355	Otu000356	Otu000357	Otu000358	Otu000359	Otu000360	Otu000361	Otu000362	Otu000363	Otu000364	Otu000365	Otu000366	Otu000367	Otu000368	Otu000369	Otu000370	Otu000371	Otu000372	Otu000373	Otu000374	Otu000375	Otu000376	Otu000377	Otu000378	Otu000379	Otu000380	Otu000381	Otu000382	Otu000383	Otu000384	Otu000385	Otu000386	Otu000387	Otu000388	Otu000389	Otu000390	Otu000391	Otu000392	Otu000393	Otu000394	Otu000395	Otu000396	Otu000397	Otu000398	Otu000399	Otu000400	Otu000401	Otu000402	Otu000403	Otu000404	Otu000405	Otu000406	Otu000407	Otu000408	Otu000409	Otu000410	Otu000411	Otu000412	Otu000413	Otu000414	Otu000415	Otu000416	Otu000417	Otu000418	Otu000419	Otu000420	Otu000421	Otu000422	Otu000423	Otu000424	Otu000425	Otu000426	Otu000427	Otu000428	Otu000429	Otu000430	Otu000431	Otu000432	Otu000433	Otu000434	Otu000435	Otu000436	Otu000437	Otu000438	Otu000439	Otu000440	Otu000441	Otu000442	Otu000443	Otu000444	Otu000445	Otu000446	Otu000447	Otu000448	Otu000449	Otu000450	Otu000451	Otu000452	Otu000453	Otu000454	Otu000455	Otu000456	Otu000457	Otu000458	Otu000459	Otu000460	Otu000461	Otu000462	Otu000463	Otu000464	Otu000465	Otu000466	Otu000467	Otu000468	Otu000469	Otu000470	Otu000471	Otu000472	Otu000473	Otu000474	Otu000475	Otu000476	Otu000477	Otu000478	Otu000479	Otu000480	Otu000481	Otu000482	Otu000483	Otu000484	Otu000485	Otu000486	Otu000487	Otu000488	Otu000489	Otu000490	Otu000491	Otu000492	Otu000493	Otu000494	Otu000495	Otu000496	Otu000497	Otu000498	Otu000499	Otu000500	Otu000501	Otu000502	Otu000503	Otu000504	Otu000505	Otu000506	Otu000507	Otu000508	Otu000509	Otu000510	Otu000511	Otu000512	Otu000513	Otu000514	Otu000515	Otu000516	Otu000517	Otu000518	Otu000519	Otu000520	Otu000521	Otu000522	Otu000523	Otu000524	Otu000525	Otu000526	Otu000527	Otu000528	Otu000529	Otu000530	Otu000531	Otu000532	Otu000533	Otu000534	Otu000535	Otu000536	Otu000537	Otu000538	Otu000539	Otu000540	Otu000541	Otu000542	Otu000543	Otu000544	Otu000545	Otu000546	Otu000547	Otu000548	Otu000549	Otu000550	Otu000551	Otu000552	Otu000553	Otu000554	Otu000555	Otu000556	Otu000557	Otu000558	Otu000559	Otu000560	Otu000561	Otu000562	Otu000563	Otu000564	Otu000565	Otu000566	Otu000567	Otu000568	Otu000569	Otu000570	Otu000571	Otu000572	Otu000573	Otu000574	Otu000575	Otu000576	Otu000577	Otu000578	Otu000579	Otu000580	Otu000581	Otu000582	Otu000583	Otu000584	Otu000585	Otu000586	Otu000587	Otu000588	Otu000589	Otu000590	Otu000591	Otu000592	Otu000593	Otu000594	Otu000595	Otu000596	Otu000597	Otu000598	Otu000599	Otu000600	Otu000601	Otu000602	Otu000603	Otu000604	Otu000605	Otu000606	Otu000607	Otu000608	Otu000609	Otu000610	Otu000611	Otu000612	Otu000613	Otu000614	Otu000615	Otu000616	Otu000617	Otu000618	Otu000619	Otu000620	Otu000621	Otu000622	Otu000623	Otu000624	Otu000625	Otu000626	Otu000627	Otu000628	Otu000629	Otu000630	Otu000631	Otu000632	Otu000633	Otu000634	Otu000635	Otu000636	Otu000637	Otu000638	Otu000639	Otu000640	Otu000641	Otu000642	Otu000643	Otu000644	Otu000645	Otu000646	Otu000647	Otu000648	Otu000649	Otu000650	Otu000651	Otu000652	Otu000653	Otu000654	Otu000655	Otu000656	Otu000657	Otu000658	Otu000659	Otu000660	Otu000661	Otu000662	Otu000663	Otu000664	Otu000665	Otu000666	Otu000667	Otu000668	Otu000669	Otu000670	Otu000671	Otu000672	Otu000673	Otu000674	Otu000675	Otu000676	Otu000677	Otu000678	Otu000679	Otu000680	Otu000681	Otu000682	Otu000683	Otu000684	Otu000685	Otu000686	Otu000687	Otu000688	Otu000689	Otu000690	Otu000691	Otu000692	Otu000693	Otu000694	Otu000695	Otu000696	Otu000697	Otu000698	Otu000699	Otu000700	Otu000701	Otu000702	Otu000703	Otu000704	Otu000705	Otu000706	Otu000707	Otu000708	Otu000709	Otu000710	Otu000711	Otu000712	Otu000713	Otu000714	Otu000715	Otu000716	Otu000717	Otu000718	Otu000719	Otu000720	Otu000721	Otu000722	Otu000723	Otu000724	Otu000725	Otu000726	Otu000727	Otu000728	Otu000729	Otu000730	Otu000731	Otu000732	Otu000733	Otu000734	Otu000735	Otu000736	Otu000737	Otu000738	Otu000739	Otu000740	Otu000741	Otu000742	Otu000743	Otu000744	Otu000745	Otu000746	Otu000747	Otu000748	Otu000749	Otu000750	Otu000751	Otu000752	Otu000753	Otu000754	Otu000755	Otu000756	Otu000757	Otu000758	Otu000759	Otu000760	Otu000761	Otu000762	Otu000763	Otu000764	Otu000765	Otu000766	Otu000767	Otu000768	Otu000769	Otu000770	Otu000771	Otu000772	Otu000773	Otu000774	Otu000775	Otu000776	Otu000777	Otu000778	Otu000779	Otu000780	Otu000781	Otu000782	Otu000783	Otu000784	Otu000785	Otu000786	Otu000787	Otu000788	Otu000789	Otu000790	Otu000791	Otu000792	Otu000793	Otu000794	Otu000795	Otu000796	Otu000797	Otu000798	Otu000799	Otu000800	Otu000801	Otu000802	Otu000803	Otu000804	Otu000805	Otu000806	Otu000807	Otu000808	Otu000809	Otu000810	Otu000811	Otu000812	Otu000813	Otu000814	Otu000815	Otu000816	Otu000817	Otu000818	Otu000819	Otu000820	Otu000821	Otu000822	Otu000823	Otu000824	Otu000825	Otu000826	Otu000827	Otu000828	Otu000829	Otu000830	Otu000831	Otu000832	Otu000833	Otu000834	Otu000835	Otu000836	Otu000837	Otu000838	Otu000839	Otu000840	Otu000841	Otu000842	Otu000843	Otu000844	Otu000845	Otu000846	Otu000847	Otu000848	Otu000849	Otu000850	Otu000851	Otu000852	Otu000853	Otu000854	Otu000855	Otu000856	Otu000857	Otu000858	Otu000859	Otu000860	Otu000861	Otu000862	Otu000863	Otu000864	Otu000865	Otu000866	Otu000867	Otu000868	Otu000869	Otu000870	Otu000871	Otu000872	Otu000873	Otu000874	Otu000875	Otu000876	Otu000877	Otu000878	Otu000879	Otu000880	Otu000881	Otu000882	Otu000883	Otu000884	Otu000885	Otu000886	Otu000887	Otu000888	Otu000889	Otu000890	Otu000891	Otu000892	Otu000893	Otu000894	Otu000895	Otu000896	Otu000897	Otu000898	Otu000899	Otu000900	Otu000901	Otu000902	Otu000903	Otu000904	Otu000905	Otu000906	Otu000907	Otu000908	Otu000909	Otu000910	Otu000911	Otu000912	Otu000913	Otu000914	Otu000915	Otu000916	Otu000917	Otu000918	Otu000919	Otu000920	Otu000921	Otu000922	Otu000923	Otu000924	Otu000925	Otu000926	Otu000927	Otu000928	Otu000929	Otu000930	Otu000931	Otu000932	Otu000933	Otu000934	Otu000935	Otu000936	Otu000937	Otu000938	Otu000939	Otu000940	Otu000941	Otu000942	Otu000943	Otu000944	Otu000945	Otu000946	Otu000947	Otu000948	Otu000949	Otu000950	Otu000951	Otu000952	Otu000953	Otu000954	Otu000955	Otu000956	Otu000957	Otu000958	Otu000959	Otu000960	Otu000961	Otu000962	Otu000963	Otu000964	Otu000965	Otu000966	Otu000967	Otu000968	Otu000969	Otu000970	Otu000971	Otu000972	Otu000973	Otu000974	Otu000975	Otu000976	Otu000977	Otu000978	Otu000979	Otu000980	Otu000981	Otu000982	Otu000983	Otu000984	Otu000985	Otu000986	Otu000987	Otu000988	Otu000989	Otu000990	Otu000991	Otu000992	Otu000993	Otu000994	Otu000995	Otu000996	Otu000997	Otu000998	Otu000999	Otu001000	Otu001001	Otu001002	Otu001003	Otu001004	Otu001005	Otu001006	Otu001007	Otu001008	Otu001009	Otu001010	Otu001011	Otu001012	Otu001013	Otu001014	Otu001015	Otu001016	Otu001017	Otu001018	Otu001019	Otu001020	Otu001021	Otu001022	Otu001023	Otu001024	Otu001025	Otu001026	Otu001027	Otu001028	Otu001029	Otu001030	Otu001031	Otu001032	Otu001033	Otu001034	Otu001035	Otu001036	Otu001037	Otu001038	Otu001039	Otu001040	Otu001041	Otu001042	Otu001043	Otu001044	Otu001045	Otu001046	Otu001047	Otu001048	Otu001049	Otu001050	Otu001051	Otu001052	Otu001053	Otu001054	Otu001055	Otu001056	Otu001057	Otu001058	Otu001059	Otu001060	Otu001061	Otu001062	Otu001063	Otu001064	Otu001065	Otu001066	Otu001067	Otu001068	Otu001069	Otu001070	Otu001071	Otu001072	Otu001073	Otu001074	Otu001075	Otu001076	Otu001077	Otu001078	Otu001079	Otu001080	Otu001081	Otu001082	Otu001083	Otu001084	Otu001085	Otu001086	Otu001087	Otu001088	Otu001089	Otu001090	Otu001091	Otu001092	Otu001093	Otu001094	Otu001095	Otu001096	Otu001097	Otu001098	Otu001099	Otu001100	Otu001101	Otu001102	Otu001103	Otu001104	Otu001105	Otu001106	Otu001107	Otu001108	Otu001109	Otu001110	Otu001111	Otu001112	Otu001113	Otu001114	Otu001115	Otu001116	Otu001117	Otu001118	Otu001119	Otu001120	Otu001121	Otu001122	Otu001123	Otu001124	Otu001125	Otu001126	Otu001127	Otu001128	Otu001129	Otu001130	Otu001131	Otu001132	Otu001133	Otu001134	Otu001135	Otu001136	Otu001137	Otu001138	Otu001139	Otu001140	Otu001141	Otu001142	Otu001143	Otu001144	Otu001145	Otu001146	Otu001147	Otu001148	Otu001149	Otu001150	Otu001151	Otu001152	Otu001153	Otu001154	Otu001155	Otu001156	Otu001157	Otu001158	Otu001159	Otu001160	Otu001161	Otu001162	Otu001163	Otu001164	Otu001165	Otu001166	Otu001167	Otu001168	Otu001169	Otu001170	Otu001171	Otu001172	Otu001173	Otu001174	Otu001175	Otu001176	Otu001177	Otu001178	Otu001179	Otu001180	Otu001181	Otu001182	Otu001183	Otu001184	Otu001185	Otu001186	Otu001187	Otu001188	Otu001189	Otu001190	Otu001191	Otu001192	Otu001193	Otu001194	Otu001195	Otu001196	Otu001197	Otu001198	Otu001199	Otu001200	Otu001201	Otu001202	Otu001203	Otu001204	Otu001205	Otu001206	Otu001207	Otu001208	Otu001209	Otu001210	Otu001211	Otu001212	Otu001213	Otu001214	Otu001215	Otu001216	Otu001217	Otu001218	Otu001219	Otu001220	Otu001221	Otu001222	Otu001223	Otu001224	Otu001225	Otu001226	Otu001227	Otu001228	Otu001229	Otu001230	Otu001231	Otu001232	Otu001233	Otu001234	Otu001235	Otu001236	Otu001237	Otu001238	Otu001239	Otu001240	Otu001241	Otu001242	Otu001243	Otu001244	Otu001245	Otu001246	Otu001247	Otu001248	Otu001249	Otu001250	Otu001251	Otu001252	Otu001253	Otu001254	Otu001255	Otu001256	Otu001257	Otu001258	Otu001259	Otu001260	Otu001261	Otu001262	Otu001263	Otu001264	Otu001265	Otu001266	Otu001267	Otu001268	Otu001269	Otu001270	Otu001271	Otu001272	Otu001273	Otu001274	Otu001275	Otu001276	Otu001277	Otu001278	Otu001279	Otu001280	Otu001281	Otu001282	Otu001283	Otu001284	Otu001285	Otu001286	Otu001287	Otu001288	Otu001289	Otu001290	Otu001291	Otu001292	Otu001293	Otu001294	Otu001295	Otu001296	Otu001297	Otu001298	Otu001299	Otu001300	Otu001301	Otu001302	Otu001303	Otu001304	Otu001305	Otu001306	Otu001307	Otu001308	Otu001309	Otu001310	Otu001311	Otu001312	Otu001313	Otu001314	Otu001315	Otu001316	Otu001317	Otu001318	Otu001319	Otu001320	Otu001321	Otu001322	Otu001323	Otu001324	Otu001325	Otu001326	Otu001327	Otu001328	Otu001329	Otu001330	Otu001331	Otu001332	Otu001333	Otu001334	Otu001335	Otu001336	Otu001337	Otu001338	Otu001339	Otu001340	Otu001341	Otu001342	Otu001343	Otu001344	Otu001345	Otu001346	Otu001347	Otu001348	Otu001349	Otu001350	Otu001351	Otu001352	Otu001353	Otu001354	Otu001355	Otu001356	Otu001357	Otu001358	Otu001359	Otu001360	Otu001361	Otu001362	Otu001363	Otu001364	Otu001365	Otu001366	Otu001367	Otu001368	Otu001369	Otu001370	Otu001371	Otu001372	Otu001373	Otu001374	Otu001375	Otu001376	Otu001377	Otu001378	Otu001379	Otu001380	Otu001381	Otu001382	Otu001383	Otu001384	Otu001385	Otu001386	Otu001387	Otu001388	Otu001389	Otu001390	Otu001391	Otu001392	Otu001393	Otu001394	Otu001395	Otu001396	Otu001397	Otu001398	Otu001399	Otu001400	Otu001401	Otu001402	Otu001403	Otu001404	Otu001405	Otu001406	Otu001407	Otu001408	Otu001409	Otu001410	Otu001411	Otu001412	Otu001413	Otu001414	Otu001415	Otu001416	Otu001417	Otu001418	Otu001419	Otu001420	Otu001421	Otu001422	Otu001423	Otu001424	Otu001425	Otu001426	Otu001427	Otu001428	Otu001429	Otu001430	Otu001431	Otu001432	Otu001433	Otu001434	Otu001435	Otu001436	Otu001437	Otu001438	Otu001439	Otu001440	Otu001441	Otu001442	Otu001443	Otu001444	Otu001445	Otu001446	Otu001447	Otu001448	Otu001449	Otu001450	Otu001451	Otu001452	Otu001453	Otu001454	Otu001455	Otu001456	Otu001457	Otu001458	Otu001459	Otu001460	Otu001461	Otu001462	Otu001463	Otu001464	Otu001465	Otu001466	Otu001467	Otu001468	Otu001469	Otu001470	Otu001471	Otu001472	Otu001473	Otu001474	Otu001475	Otu001476	Otu001477	Otu001478	Otu001479	Otu001480	Otu001481	Otu001482	Otu001483	Otu001484	Otu001485	Otu001486	Otu001487	Otu001488	Otu001489	Otu001490	Otu001491	Otu001492	Otu001493	Otu001494	Otu001495	Otu001496	Otu001497	Otu001498	Otu001499	Otu001500	Otu001501	Otu001502	Otu001503	Otu001504	Otu001505	Otu001506	Otu001507	Otu001508	Otu001509	Otu001510	Otu001511	Otu001512	Otu001513	Otu001514	Otu001515	Otu001516	Otu001517	Otu001518	Otu001519	Otu001520	Otu001521	Otu001522	Otu001523	Otu001524	Otu001525	Otu001526	Otu001527	Otu001528	Otu001529	Otu001530	Otu001531	Otu001532	Otu001533	Otu001534	Otu001535	Otu001536	Otu001537	Otu001538	Otu001539	Otu001540	Otu001541	Otu001542	Otu001543	Otu001544	Otu001545	Otu001546	Otu001547	Otu001548	Otu001549	Otu001550	Otu001551	Otu001552	Otu001553	Otu001554	Otu001555	Otu001556	Otu001557	Otu001558	Otu001559	Otu001560	Otu001561	Otu001562	Otu001563	Otu001564	Otu001565	Otu001566	Otu001567	Otu001568	Otu001569	Otu001570	Otu001571	Otu001572	Otu001573	Otu001574	Otu001575	Otu001576	Otu001577	Otu001578	Otu001579	Otu001580	Otu001581	Otu001582	Otu001583	Otu001584	Otu001585	Otu001586	Otu001587	Otu001588	Otu001589	Otu001590	Otu001591	Otu001592	Otu001593	Otu001594	Otu001595	Otu001596	Otu001597	Otu001598	Otu001599	Otu001600	Otu001601	Otu001602	Otu001603	Otu001604	Otu001605	Otu001606	Otu001607	Otu001608	Otu001609	Otu001610	Otu001611	Otu001612	Otu001613	Otu001614	Otu001615	Otu001616	Otu001617	Otu001618	Otu001619	Otu001620	Otu001621	Otu001622	Otu001623	Otu001624	Otu001625	Otu001626	Otu001627	Otu001628	Otu001629	Otu001630	Otu001631	Otu001632	Otu001633	Otu001634	Otu001635	Otu001636	Otu001637	Otu001638	Otu001639	Otu001640	Otu001641	Otu001642	Otu001643	Otu001644	Otu001645	Otu001646	Otu001647	Otu001648	Otu001649	Otu001650	Otu001651	Otu001652	Otu001653	Otu001654	Otu001655	Otu001656	Otu001657	Otu001658	Otu001659	Otu001660	Otu001661	Otu001662	Otu001663	Otu001664	Otu001665	Otu001666	Otu001667	Otu001668	Otu001669	Otu001670	Otu001671	Otu001672	Otu001673	Otu001674	Otu001675	Otu001676	Otu001677	Otu001678	Otu001679	Otu001680	Otu001681	Otu001682	Otu001683	Otu001684	Otu001685	Otu001686	Otu001687	Otu001688	Otu001689	Otu001690	Otu001691	Otu001692	Otu001693	Otu001694	Otu001695	Otu001696	Otu001697	Otu001698	Otu001699	Otu001700	Otu001701	Otu001702	Otu001703	Otu001704	Otu001705	Otu001706	Otu001707	Otu001708	Otu001709	Otu001710	Otu001711	Otu001712	Otu001713	Otu001714	Otu001715	Otu001716	Otu001717	Otu001718	Otu001719	Otu001720	Otu001721	Otu001722	Otu001723	Otu001724	Otu001725	Otu001726	Otu001727	Otu001728	Otu001729	Otu001730	Otu001731	Otu001732	Otu001733	Otu001734	Otu001735	Otu001736	Otu001737	Otu001738	Otu001739	Otu001740	Otu001741	Otu001742	Otu001743	Otu001744	Otu001745	Otu001746	Otu001747	Otu001748	Otu001749	Otu001750	Otu001751	Otu001752	Otu001753	Otu001754	Otu001755	Otu001756	Otu001757	Otu001758	Otu001759	Otu001760	Otu001761	Otu001762	Otu001763	Otu001764	Otu001765	Otu001766	Otu001767	Otu001768	Otu001769	Otu001770	Otu001771	Otu001772	Otu001773	Otu001774	Otu001775	Otu001776	Otu001777	Otu001778	Otu001779	Otu001780	Otu001781	Otu001782	Otu001783	Otu001784	Otu001785	Otu001786	Otu001787	Otu001788	Otu001789	Otu001790	Otu001791	Otu001792	Otu001793	Otu001794	Otu001795	Otu001796	Otu001797	Otu001798	Otu001799	Otu001800	Otu001801	Otu001802	Otu001803	Otu001804	Otu001805	Otu001806	Otu001807	Otu001808	Otu001809	Otu001810	Otu001811	Otu001812	Otu001813	Otu001814	Otu001815	Otu001816	Otu001817	Otu001818	Otu001819	Otu001820	Otu001821	Otu001822	Otu001823	Otu001824	Otu001825	Otu001826	Otu001827	Otu001828	Otu001829	Otu001830	Otu001831	Otu001832	Otu001833	Otu001834	Otu001835	Otu001836	Otu001837	Otu001838	Otu001839	Otu001840	Otu001841	Otu001842	Otu001843	Otu001844	Otu001845	Otu001846	Otu001847	Otu001848	Otu001849	Otu001850	Otu001851	Otu001852	Otu001853	Otu001854	Otu001855	Otu001856	Otu001857	Otu001858	Otu001859	Otu001860	Otu001861	Otu001862	Otu001863	Otu001864	Otu001865	Otu001866	Otu001867	Otu001868	Otu001869	Otu001870	Otu001871	Otu001872	Otu001873	Otu001874	Otu001875	Otu001876	Otu001877	Otu001878	Otu001879	Otu001880	Otu001881	Otu001882	Otu001883	Otu001884	Otu001885	Otu001886	Otu001887	Otu001888	Otu001889	Otu001890	Otu001891	Otu001892	Otu001893	Otu001894	Otu001895	Otu001896	Otu001897	Otu001898	Otu001899	Otu001900	Otu001901	Otu001902	Otu001903	Otu001904	Otu001905	Otu001906	Otu001907	Otu001908	Otu001909	Otu001910	Otu001911	Otu001912	Otu001913	Otu001914	Otu001915	Otu001916	Otu001917	Otu001918	Otu001919	Otu001920	Otu001921	Otu001922	Otu001923	Otu001924	Otu001925	Otu001926	Otu001927	Otu001928	Otu001929	Otu001930	Otu001931	Otu001932	Otu001933	Otu001934	Otu001935	Otu001936	Otu001937	Otu001938	Otu001939	Otu001940	Otu001941	Otu001942	Otu001943	Otu001944	Otu001945	Otu001946	Otu001947	Otu001948	Otu001949	Otu001950	Otu001951	Otu001952	Otu001953	Otu001954	Otu001955	Otu001956	Otu001957	Otu001958	Otu001959	Otu001960	Otu001961	Otu001962	Otu001963	Otu001964	Otu001965	Otu001966	Otu001967	Otu001968	Otu001969	Otu001970	Otu001971	Otu001972	Otu001973	Otu001974	Otu001975	Otu001976	Otu001977	Otu001978	Otu001979	Otu001980	Otu001981	Otu001982	Otu001983	Otu001984	Otu001985	Otu001986	Otu001987	Otu001988	Otu001989	Otu001990	Otu001991	Otu001992	Otu001993	Otu001994	Otu001995	Otu001996	Otu001997	Otu001998	Otu001999	Otu002000	Otu002001	Otu002002	Otu002003	Otu002004	Otu002005	Otu002006	Otu002007	Otu002008	Otu002009	Otu002010	Otu002011	Otu002012	Otu002013	Otu002014	Otu002015	Otu002016	Otu002017	Otu002018	Otu002019	Otu002020	Otu002021	Otu002022	Otu002023	Otu002024	Otu002025	Otu002026	Otu002027	Otu002028	Otu002029	Otu002030	Otu002031	Otu002032	Otu002033	Otu002034	Otu002035	Otu002036	Otu002037	Otu002038	Otu002039	Otu002040	Otu002041	Otu002042	Otu002043	Otu002044	Otu002045	Otu002046	Otu002047	Otu002048	Otu002049	Otu002050	Otu002051	Otu002052	Otu002053	Otu002054	Otu002055	Otu002056	Otu002057	Otu002058	Otu002059	Otu002060	Otu002061	Otu002062	Otu002063	Otu002064	Otu002065	Otu002066	Otu002067	Otu002068	Otu002069	Otu002070	Otu002071	Otu002072	Otu002073	Otu002074	Otu002075	Otu002076	Otu002077	Otu002078	Otu002079	Otu002080	Otu002081	Otu002082	Otu002083	Otu002084	Otu002085	Otu002086	Otu002087	Otu002088	Otu002089	Otu002090	Otu002091	Otu002092	Otu002093	Otu002094	Otu002095	Otu002096	Otu002097	Otu002098	Otu002099	Otu002100	Otu002101	Otu002102	Otu002103	Otu002104	Otu002105	Otu002106	Otu002107	Otu002108	Otu002109	Otu002110	Otu002111	Otu002112	Otu002113	Otu002114	Otu002115	Otu002116	Otu002117	Otu002118	Otu002119	Otu002120	Otu002121	Otu002122	Otu002123	Otu002124	Otu002125	Otu002126	Otu002127	Otu002128	Otu002129	Otu002130	Otu002131	Otu002132	Otu002133	Otu002134	Otu002135	Otu002136	Otu002137	Otu002138	Otu002139	Otu002140	Otu002141	Otu002142	Otu002143	Otu002144	Otu002145	Otu002146	Otu002147	Otu002148	Otu002149	Otu002150	Otu002151	Otu002152	Otu002153	Otu002154	Otu002155	Otu002156	Otu002157	Otu002158	Otu002159	Otu002160	Otu002161	Otu002162	Otu002163	Otu002164	Otu002165	Otu002166	Otu002167	Otu002168	Otu002169	Otu002170	Otu002171	Otu002172	Otu002173	Otu002174	Otu002175	Otu002176	Otu002177	Otu002178	Otu002179	Otu002180	Otu002181	Otu002182	Otu002183	Otu002184	Otu002185	Otu002186	Otu002187	Otu002188	Otu002189	Otu002190	Otu002191	Otu002192	Otu002193	Otu002194	Otu002195	Otu002196	Otu002197	Otu002198	Otu002199	Otu002200	Otu002201	Otu002202	Otu002203	Otu002204	Otu002205	Otu002206	Otu002207	Otu002208	Otu002209	Otu002210	Otu002211	Otu002212	Otu002213	Otu002214	Otu002215	Otu002216	Otu002217	Otu002218	Otu002219	Otu002220	Otu002221	Otu002222	Otu002223	Otu002224	Otu002225	Otu002226	Otu002227	Otu002228	Otu002229	Otu002230	Otu002231	Otu002232	Otu002233	Otu002234	Otu002235	Otu002236	Otu002237	Otu002238	Otu002239	Otu002240	Otu002241	Otu002242	Otu002243	Otu002244	Otu002245	Otu002246	Otu002247	Otu002248	Otu002249	Otu002250	Otu002251	Otu002252	Otu002253	Otu002254	Otu002255	Otu002256	Otu002257	Otu002258	Otu002259	Otu002260	Otu002261	Otu002262	Otu002263	Otu002264	Otu002265	Otu002266	Otu002267	Otu002268	Otu002269	Otu002270	Otu002271	Otu002272	Otu002273	Otu002274	Otu002275	Otu002276	Otu002277	Otu002278	Otu002279	Otu002280	Otu002281	Otu002282	Otu002283	Otu002284	Otu002285	Otu002286	Otu002287	Otu002288	Otu002289	Otu002290	Otu002291	Otu002292	Otu002293	Otu002294	Otu002295	Otu002296	Otu002297	Otu002298	Otu002299	Otu002300	Otu002301	Otu002302	Otu002303	Otu002304	Otu002305	Otu002306	Otu002307	Otu002308	Otu002309	Otu002310	Otu002311	Otu002312	Otu002313	Otu002314	Otu002315	Otu002316	Otu002317	Otu002318	Otu002319	Otu002320	Otu002321	Otu002322	Otu002323	Otu002324	Otu002325	Otu002326	Otu002327	Otu002328	Otu002329	Otu002330	Otu002331	Otu002332	Otu002333	Otu002334	Otu002335	Otu002336	Otu002337	Otu002338	Otu002339	Otu002340	Otu002341	Otu002342	Otu002343	Otu002344	Otu002345	Otu002346	Otu002347	Otu002348	Otu002349	Otu002350	Otu002351	Otu002352	Otu002353	Otu002354	Otu002355	Otu002356	Otu002357	Otu002358	Otu002359	Otu002360	Otu002361	Otu002362	Otu002363	Otu002364	Otu002365	Otu002366	Otu002367	Otu002368	Otu002369	Otu002370	Otu002371	Otu002372	Otu002373	Otu002374	Otu002375	Otu002376	Otu002377	Otu002378	Otu002379	Otu002380	Otu002381	Otu002382	Otu002383	Otu002384	Otu002385	Otu002386	Otu002387	Otu002388	Otu002389	Otu002390	Otu002391	Otu002392	Otu002393	Otu002394	Otu002395	Otu002396	Otu002397	Otu002398	Otu002399	Otu002400	Otu002401	Otu002402	Otu002403	Otu002404	Otu002405	Otu002406	Otu002407	Otu002408	Otu002409	Otu002410	Otu002411	Otu002412	Otu002413	Otu002414	Otu002415	Otu002416	Otu002417	Otu002418	Otu002419	Otu002420	Otu002421	Otu002422	Otu002423	Otu002424	Otu002425	Otu002426	Otu002427	Otu002428	Otu002429	Otu002430	Otu002431	Otu002432	Otu002433	Otu002434	Otu002435	Otu002436	Otu002437	Otu002438	Otu002439	Otu002440	Otu002441	Otu002442	Otu002443	Otu002444	Otu002445	Otu002446	Otu002447	Otu002448	Otu002449	Otu002450	Otu002451	Otu002452	Otu002453	Otu002454	Otu002455	Otu002456	Otu002457	Otu002458	Otu002459	Otu002460	Otu002461	Otu002462	Otu002463	Otu002464	Otu002465	Otu002466	Otu002467	Otu002468	Otu002469	Otu002470	Otu002471	Otu002472	Otu002473	Otu002474	Otu002475	Otu002476	Otu002477	Otu002478	Otu002479	Otu002480	Otu002481	Otu002482	Otu002483	Otu002484	Otu002485	Otu002486	Otu002487	Otu002488	Otu002489	Otu002490	Otu002491	Otu002492	Otu002493	Otu002494	Otu002495	Otu002496	Otu002497	Otu002498	Otu002499	Otu002500	Otu002501	Otu002502	Otu002503	Otu002504	Otu002505	Otu002506	Otu002507	Otu002508	Otu002509	Otu002510	Otu002511	Otu002512	Otu002513	Otu002514	Otu002515	Otu002516	Otu002517	Otu002518	Otu002519	Otu002520	Otu002521	Otu002522	Otu002523	Otu002524	Otu002525	Otu002526	Otu002527	Otu002528	Otu002529	Otu002530	Otu002531	Otu002532	Otu002533	Otu002534	Otu002535	Otu002536	Otu002537	Otu002538	Otu002539	Otu002540	Otu002541	Otu002542	Otu002543	Otu002544	Otu002545	Otu002546	Otu002547	Otu002548	Otu002549	Otu002550	Otu002551	Otu002552	Otu002553	Otu002554	Otu002555	Otu002556	Otu002557	Otu002558	Otu002559	Otu002560	Otu002561	Otu002562	Otu002563	Otu002564	Otu002565	Otu002566	Otu002567	Otu002568	Otu002569	Otu002570	Otu002571	Otu002572	Otu002573	Otu002574	Otu002575	Otu002576	Otu002577	Otu002578	Otu002579	Otu002580	Otu002581	Otu002582	Otu002583	Otu002584	Otu002585	Otu002586	Otu002587	Otu002588	Otu002589	Otu002590	Otu002591	Otu002592	Otu002593	Otu002594	Otu002595	Otu002596	Otu002597	Otu002598	Otu002599	Otu002600	Otu002601	Otu002602	Otu002603	Otu002604	Otu002605	Otu002606	Otu002607	Otu002608	Otu002609	Otu002610	Otu002611	Otu002612	Otu002613	Otu002614	Otu002615	Otu002616	Otu002617	Otu002618	Otu002619	Otu002620	Otu002621	Otu002622	Otu002623	Otu002624	Otu002625	Otu002626	Otu002627	Otu002628	Otu002629	Otu002630	Otu002631	Otu002632	Otu002633	Otu002634	Otu002635	Otu002636	Otu002637	Otu002638	Otu002639	Otu002640	Otu002641	Otu002642	Otu002643	Otu002644	Otu002645	Otu002646	Otu002647	Otu002648	Otu002649	Otu002650	Otu002651	Otu002652	Otu002653	Otu002654	Otu002655	Otu002656	Otu002657	Otu002658	Otu002659	Otu002660	Otu002661	Otu002662	Otu002663	Otu002664	Otu002665	Otu002666	Otu002667	Otu002668	Otu002669	Otu002670	Otu002671	Otu002672	Otu002673	Otu002674	Otu002675	Otu002676	Otu002677	Otu002678	Otu002679	Otu002680	Otu002681	Otu002682	Otu002683	Otu002684	Otu002685	Otu002686	Otu002687	Otu002688	Otu002689	Otu002690	Otu002691	Otu002692	Otu002693	Otu002694	Otu002695	Otu002696	Otu002697	Otu002698	Otu002699	Otu002700	Otu002701	Otu002702	Otu002703	Otu002704	Otu002705	Otu002706	Otu002707	Otu002708	Otu002709	Otu002710	Otu002711	Otu002712	Otu002713	Otu002714	Otu002715	Otu002716	Otu002717	Otu002718	Otu002719	Otu002720	Otu002721	Otu002722	Otu002723	Otu002724	Otu002725	Otu002726	Otu002727	Otu002728	Otu002729	Otu002730	Otu002731	Otu002732	Otu002733	Otu002734	Otu002735	Otu002736	Otu002737	Otu002738	Otu002739	Otu002740	Otu002741	Otu002742	Otu002743	Otu002744	Otu002745	Otu002746	Otu002747	Otu002748	Otu002749	Otu002750	Otu002751	Otu002752	Otu002753	Otu002754	Otu002755	Otu002756	Otu002757	Otu002758	Otu002759	Otu002760	Otu002761	Otu002762	Otu002763	Otu002764	Otu002765	Otu002766	Otu002767	Otu002768	Otu002769	Otu002770	Otu002771	Otu002772	Otu002773	Otu002774	Otu002775	Otu002776	Otu002777	Otu002778	Otu002779	Otu002780	Otu002781	Otu002782	Otu002783	Otu002784	Otu002785	Otu002786	Otu002787	Otu002788	Otu002789	Otu002790	Otu002791	Otu002792	Otu002793	Otu002794	Otu002795	Otu002796	Otu002797	Otu002798	Otu002799	Otu002800	Otu002801	Otu002802	Otu002803	Otu002804	Otu002805	Otu002806	Otu002807	Otu002808	Otu002809	Otu002810	Otu002811	Otu002812	Otu002813	Otu002814	Otu002815	Otu002816	Otu002817	Otu002818	Otu002819	Otu002820	Otu002821	Otu002822	Otu002823	Otu002824	Otu002825	Otu002826	Otu002827	Otu002828	Otu002829	Otu002830	Otu002831	Otu002832	Otu002833	Otu002834	Otu002835	Otu002836	Otu002837	Otu002838	Otu002839	Otu002840	Otu002841	Otu002842	Otu002843	Otu002844	Otu002845	Otu002846	Otu002847	Otu002848	Otu002849	Otu002850	Otu002851	Otu002852	Otu002853	Otu002854	Otu002855	Otu002856	Otu002857	Otu002858	Otu002859	Otu002860	Otu002861	Otu002862	Otu002863	Otu002864	Otu002865	Otu002866	Otu002867	Otu002868	Otu002869	Otu002870	Otu002871	Otu002872	Otu002873	Otu002874	Otu002875	Otu002876	Otu002877	Otu002878	Otu002879	Otu002880	Otu002881	Otu002882	Otu002883	Otu002884	Otu002885	Otu002886	Otu002887	Otu002888	Otu002889	Otu002890	Otu002891	Otu002892	Otu002893	Otu002894	Otu002895	Otu002896	Otu002897	Otu002898	Otu002899	Otu002900	Otu002901	Otu002902	Otu002903	Otu002904	Otu002905	Otu002906	Otu002907	Otu002908	Otu002909	Otu002910	Otu002911	Otu002912	Otu002913	Otu002914	Otu002915	Otu002916	Otu002917	Otu002918	Otu002919	Otu002920	Otu002921	Otu002922	Otu002923	Otu002924	Otu002925	Otu002926	Otu002927	Otu002928	Otu002929	Otu002930	Otu002931	Otu002932	Otu002933	Otu002934	Otu002935	Otu002936	Otu002937	Otu002938	Otu002939	Otu002940	Otu002941	Otu002942	Otu002943	Otu002944	Otu002945	Otu002946	Otu002947	Otu002948	Otu002949	Otu002950	Otu002951	Otu002952	Otu002953	Otu002954	Otu002955	Otu002956	Otu002957	Otu002958	Otu002959	Otu002960	Otu002961	Otu002962	Otu002963	Otu002964	Otu002965	Otu002966	Otu002967	Otu002968	Otu002969	Otu002970	Otu002971	Otu002972	Otu002973	Otu002974	Otu002975	Otu002976	Otu002977	Otu002978	Otu002979	Otu002980	Otu002981	Otu002982	Otu002983	Otu002984	Otu002985	Otu002986	Otu002987	Otu002988	Otu002989	Otu002990	Otu002991	Otu002992	Otu002993	Otu002994	Otu002995	Otu002996	Otu002997	Otu002998	Otu002999	Otu003000	Otu003001	Otu003002	Otu003003	Otu003004	Otu003005	Otu003006	Otu003007	Otu003008	Otu003009	Otu003010	Otu003011	Otu003012	Otu003013	Otu003014	Otu003015	Otu003016	Otu003017	Otu003018	Otu003019	Otu003020	Otu003021	Otu003022	Otu003023	Otu003024	Otu003025	Otu003026	Otu003027	Otu003028	Otu003029	Otu003030	Otu003031	Otu003032	Otu003033	Otu003034	Otu003035	Otu003036	Otu003037	Otu003038	Otu003039	Otu003040	Otu003041	Otu003042	Otu003043	Otu003044	Otu003045	Otu003046	Otu003047	Otu003048	Otu003049	Otu003050	Otu003051	Otu003052	Otu003053	Otu003054	Otu003055	Otu003056	Otu003057	Otu003058	Otu003059	Otu003060	Otu003061	Otu003062	Otu003063	Otu003064	Otu003065	Otu003066	Otu003067	Otu003068	Otu003069	Otu003070	Otu003071	Otu003072	Otu003073	Otu003074	Otu003075	Otu003076	Otu003077	Otu003078	Otu003079	Otu003080	Otu003081	Otu003082	Otu003083	Otu003084	Otu003085	Otu003086	Otu003087	Otu003088	Otu003089	Otu003090	Otu003091	Otu003092	Otu003093	Otu003094	Otu003095	Otu003096	Otu003097	Otu003098	Otu003099	Otu003100	Otu003101	Otu003102	Otu003103	Otu003104	Otu003105	Otu003106	Otu003107	Otu003108	Otu003109	Otu003110	Otu003111	Otu003112	Otu003113	Otu003114	Otu003115	Otu003116	Otu003117	Otu003118	Otu003119	Otu003120	Otu003121	Otu003122	Otu003123	Otu003124	Otu003125	Otu003126	Otu003127	Otu003128	Otu003129	Otu003130	Otu003131	Otu003132	Otu003133	Otu003134	Otu003135	Otu003136	Otu003137	Otu003138	Otu003139	Otu003140	Otu003141	Otu003142	Otu003143	Otu003144	Otu003145	Otu003146	Otu003147	Otu003148	Otu003149	Otu003150	Otu003151	Otu003152	Otu003153	Otu003154	Otu003155	Otu003156	Otu003157	Otu003158	Otu003159	Otu003160	Otu003161	Otu003162	Otu003163	Otu003164	Otu003165	Otu003166	Otu003167	Otu003168	Otu003169	Otu003170	Otu003171	Otu003172	Otu003173	Otu003174	Otu003175	Otu003176	Otu003177	Otu003178	Otu003179	Otu003180	Otu003181	Otu003182	Otu003183	Otu003184	Otu003185	Otu003186	Otu003187	Otu003188	Otu003189	Otu003190	Otu003191	Otu003192	Otu003193	Otu003194	Otu003195	Otu003196	Otu003197	Otu003198	Otu003199	Otu003200	Otu003201	Otu003202	Otu003203	Otu003204	Otu003205	Otu003206	Otu003207	Otu003208	Otu003209	Otu003210	Otu003211	Otu003212	Otu003213	Otu003214	Otu003215	Otu003216	Otu003217	Otu003218	Otu003219	Otu003220	Otu003221	Otu003222	Otu003223	Otu003224	Otu003225	Otu003226	Otu003227	Otu003228	Otu003229	Otu003230	Otu003231	Otu003232	Otu003233	Otu003234	Otu003235	Otu003236	Otu003237	Otu003238	Otu003239	Otu003240	Otu003241	Otu003242	Otu003243	Otu003244	Otu003245	Otu003246	Otu003247	Otu003248	Otu003249	Otu003250	Otu003251	Otu003252	Otu003253	Otu003254	Otu003255	Otu003256	Otu003257	Otu003258	Otu003259	Otu003260	Otu003261	Otu003262	Otu003263	Otu003264	Otu003265	Otu003266	Otu003267	Otu003268	Otu003269	Otu003270	Otu003271	Otu003272	Otu003273	Otu003274	Otu003275	Otu003276	Otu003277	Otu003278	Otu003279	Otu003280	Otu003281	Otu003282	Otu003283	Otu003284	Otu003285	Otu003286	Otu003287	Otu003288	Otu003289	Otu003290	Otu003291	Otu003292	Otu003293	Otu003294	Otu003295	Otu003296	Otu003297	Otu003298	Otu003299	Otu003300	Otu003301	Otu003302	Otu003303	Otu003304	Otu003305	Otu003306	Otu003307	Otu003308	Otu003309	Otu003310	Otu003311	Otu003312	Otu003313	Otu003314	Otu003315	Otu003316	Otu003317	Otu003318	Otu003319	Otu003320	Otu003321	Otu003322	Otu003323	Otu003324	Otu003325	Otu003326	Otu003327	Otu003328	Otu003329	Otu003330	Otu003331	Otu003332	Otu003333	Otu003334	Otu003335	Otu003336	Otu003337	Otu003338	Otu003339	Otu003340	Otu003341	Otu003342	Otu003343	Otu003344	Otu003345	Otu003346	Otu003347	Otu003348	Otu003349	Otu003350	Otu003351	Otu003352	Otu003353	Otu003354	Otu003355	Otu003356	Otu003357	Otu003358	Otu003359	Otu003360	Otu003361	Otu003362	Otu003363	Otu003364	Otu003365	Otu003366	Otu003367	Otu003368	Otu003369	Otu003370	Otu003371	Otu003372	Otu003373	Otu003374	Otu003375	Otu003376	Otu003377	Otu003378	Otu003379	Otu003380	Otu003381	Otu003382	Otu003383	Otu003384	Otu003385	Otu003386	Otu003387	Otu003388	Otu003389	Otu003390	Otu003391	Otu003392	Otu003393	Otu003394	Otu003395	Otu003396	Otu003397	Otu003398	Otu003399	Otu003400	Otu003401	Otu003402	Otu003403	Otu003404	Otu003405	Otu003406	Otu003407	Otu003408	Otu003409	Otu003410	Otu003411	Otu003412	Otu003413	Otu003414	Otu003415	Otu003416	Otu003417	Otu003418	Otu003419	Otu003420	Otu003421	Otu003422	Otu003423	Otu003424	Otu003425	Otu003426	Otu003427	Otu003428	Otu003429	Otu003430	Otu003431	Otu003432	Otu003433	Otu003434	Otu003435	Otu003436	Otu003437	Otu003438	Otu003439	Otu003440	Otu003441	Otu003442	Otu003443	Otu003444	Otu003445	Otu003446	Otu003447	Otu003448	Otu003449	Otu003450	Otu003451	Otu003452	Otu003453	Otu003454	Otu003455	Otu003456	Otu003457	Otu003458	Otu003459	Otu003460	Otu003461	Otu003462	Otu003463	Otu003464	Otu003465	Otu003466	Otu003467	Otu003468	Otu003469	Otu003470	Otu003471	Otu003472	Otu003473	Otu003474	Otu003475	Otu003476	Otu003477	Otu003478	Otu003479	Otu003480	Otu003481	Otu003482	Otu003483	Otu003484	Otu003485	Otu003486	Otu003487	Otu003488	Otu003489	Otu003490	Otu003491	Otu003492	Otu003493	Otu003494	Otu003495	Otu003496	Otu003497	Otu003498	Otu003499	Otu003500	Otu003501	Otu003502	Otu003503	Otu003504	Otu003505	Otu003506	Otu003507	Otu003508	Otu003509	Otu003510	Otu003511	Otu003512	Otu003513	Otu003514	Otu003515	Otu003516	Otu003517	Otu003518	Otu003519	Otu003520	Otu003521	Otu003522	Otu003523	Otu003524	Otu003525	Otu003526	Otu003527	Otu003528	Otu003529	Otu003530	Otu003531	Otu003532	Otu003533	Otu003534	Otu003535	Otu003536	Otu003537	Otu003538	Otu003539	Otu003540	Otu003541	Otu003542	Otu003543	Otu003544	Otu003545	Otu003546	Otu003547	Otu003548	Otu003549	Otu003550	Otu003551	Otu003552	Otu003553	Otu003554	Otu003555	Otu003556	Otu003557	Otu003558	Otu003559	Otu003560	Otu003561	Otu003562	Otu003563	Otu003564	Otu003565	Otu003566	Otu003567	Otu003568	Otu003569	Otu003570	Otu003571	Otu003572	Otu003573	Otu003574	Otu003575	Otu003576	Otu003577	Otu003578	Otu003579	Otu003580	Otu003581	Otu003582	Otu003583	Otu003584	Otu003585	Otu003586	Otu003587	Otu003588	Otu003589	Otu003590	Otu003591	Otu003592	Otu003593	Otu003594	Otu003595	Otu003596	Otu003597	Otu003598	Otu003599	Otu003600	Otu003601	Otu003602	Otu003603	Otu003604	Otu003605	Otu003606	Otu003607	Otu003608	Otu003609	Otu003610	Otu003611	Otu003612	Otu003613	Otu003614	Otu003615	Otu003616	Otu003617	Otu003618	Otu003619	Otu003620	Otu003621	Otu003622	Otu003623	Otu003624	Otu003625	Otu003626	Otu003627	Otu003628	Otu003629	Otu003630	Otu003631	Otu003632	Otu003633	Otu003634	Otu003635	Otu003636	Otu003637	Otu003638	Otu003639	Otu003640	Otu003641	Otu003642	Otu003643	Otu003644	Otu003645	Otu003646	Otu003647	Otu003648	Otu003649	Otu003650	Otu003651	Otu003652	Otu003653	Otu003654	Otu003655	Otu003656	Otu003657	Otu003658	Otu003659	Otu003660	Otu003661	Otu003662	Otu003663	Otu003664	Otu003665	Otu003666	Otu003667	Otu003668	Otu003669	Otu003670	Otu003671	Otu003672	Otu003673	Otu003674	Otu003675	Otu003676	Otu003677	Otu003678	Otu003679	Otu003680	Otu003681	Otu003682	Otu003683	Otu003684	Otu003685	Otu003686	Otu003687	Otu003688	Otu003689	Otu003690	Otu003691	Otu003692	Otu003693	Otu003694	Otu003695	Otu003696	Otu003697	Otu003698	Otu003699	Otu003700	Otu003701	Otu003702	Otu003703	Otu003704	Otu003705	Otu003706	Otu003707	Otu003708	Otu003709	Otu003710	Otu003711	Otu003712	Otu003713	Otu003714	Otu003715	Otu003716	Otu003717	Otu003718	Otu003719	Otu003720	Otu003721	Otu003722	Otu003723	Otu003724	Otu003725	Otu003726	Otu003727	Otu003728	Otu003729	Otu003730	Otu003731	Otu003732	Otu003733	Otu003734	Otu003735	Otu003736	Otu003737	Otu003738	Otu003739	Otu003740	Otu003741	Otu003742	Otu003743	Otu003744	Otu003745	Otu003746	Otu003747	Otu003748	Otu003749	Otu003750	Otu003751	Otu003752	Otu003753	Otu003754	Otu003755	Otu003756	Otu003757	Otu003758	Otu003759	Otu003760	Otu003761	Otu003762	Otu003763	Otu003764	Otu003765	Otu003766	Otu003767	Otu003768	Otu003769	Otu003770	Otu003771	Otu003772	Otu003773	Otu003774	Otu003775	Otu003776	Otu003777	Otu003778	Otu003779	Otu003780	Otu003781	Otu003782	Otu003783	Otu003784	Otu003785	Otu003786	Otu003787	Otu003788	Otu003789	Otu003790	Otu003791	Otu003792	Otu003793	Otu003794	Otu003795	Otu003796	Otu003797	Otu003798	Otu003799	Otu003800	Otu003801	Otu003802	Otu003803	Otu003804	Otu003805	Otu003806	Otu003807	Otu003808	Otu003809	Otu003810	Otu003811	Otu003812	Otu003813	Otu003814	Otu003815	Otu003816	Otu003817	Otu003818	Otu003819	Otu003820	Otu003821	Otu003822	Otu003823	Otu003824	Otu003825	Otu003826	Otu003827	Otu003828	Otu003829	Otu003830	Otu003831	Otu003832	Otu003833	Otu003834	Otu003835	Otu003836	Otu003837	Otu003838	Otu003839	Otu003840	Otu003841	Otu003842	Otu003843	Otu003844	Otu003845	Otu003846	Otu003847	Otu003848	Otu003849	Otu003850	Otu003851	Otu003852	Otu003853	Otu003854	Otu003855	Otu003856	Otu003857	Otu003858	Otu003859	Otu003860	Otu003861	Otu003862	Otu003863	Otu003864	Otu003865	Otu003866	Otu003867	Otu003868	Otu003869	Otu003870	Otu003871	Otu003872	Otu003873	Otu003874	Otu003875	Otu003876	Otu003877	Otu003878	Otu003879	Otu003880	Otu003881	Otu003882	Otu003883	Otu003884	Otu003885	Otu003886	Otu003887	Otu003888	Otu003889	Otu003890	Otu003891	Otu003892	Otu003893	Otu003894	Otu003895	Otu003896	Otu003897	Otu003898	Otu003899	Otu003900	Otu003901	Otu003902	Otu003903	Otu003904	Otu003905	Otu003906	Otu003907	Otu003908	Otu003909	Otu003910	Otu003911	Otu003912	Otu003913	Otu003914	Otu003915	Otu003916	Otu003917	Otu003918	Otu003919	Otu003920	Otu003921	Otu003922	Otu003923	Otu003924	Otu003925	Otu003926	Otu003927	Otu003928	Otu003929	Otu003930	Otu003931	Otu003932	Otu003933	Otu003934	Otu003935	Otu003936	Otu003937	Otu003938	Otu003939	Otu003940	Otu003941	Otu003942	Otu003943	Otu003944	Otu003945	Otu003946	Otu003947	Otu003948	Otu003949	Otu003950	Otu003951	Otu003952	Otu003953	Otu003954	Otu003955	Otu003956	Otu003957	Otu003958	Otu003959	Otu003960	Otu003961	Otu003962	Otu003963	Otu003964	Otu003965	Otu003966	Otu003967	Otu003968	Otu003969	Otu003970	Otu003971	Otu003972	Otu003973	Otu003974	Otu003975	Otu003976	Otu003977	Otu003978	Otu003979	Otu003980	Otu003981	Otu003982	Otu003983	Otu003984	Otu003985	Otu003986	Otu003987	Otu003988	Otu003989	Otu003990	Otu003991	Otu003992	Otu003993	Otu003994	Otu003995	Otu003996	Otu003997	Otu003998	Otu003999	Otu004000	Otu004001	Otu004002	Otu004003	Otu004004	Otu004005	Otu004006	Otu004007	Otu004008	Otu004009	Otu004010	Otu004011	Otu004012	Otu004013	Otu004014	Otu004015	Otu004016	Otu004017	Otu004018	Otu004019	Otu004020	Otu004021	Otu004022	Otu004023	Otu004024	Otu004025	Otu004026	Otu004027	Otu004028	Otu004029	Otu004030	Otu004031	Otu004032	Otu004033	Otu004034	Otu004035	Otu004036	Otu004037	Otu004038	Otu004039	Otu004040	Otu004041	Otu004042	Otu004043	Otu004044	Otu004045	Otu004046	Otu004047	Otu004048	Otu004049	Otu004050	Otu004051	Otu004052	Otu004053	Otu004054	Otu004055	Otu004056	Otu004057	Otu004058	Otu004059	Otu004060	Otu004061	Otu004062	Otu004063	Otu004064	Otu004065	Otu004066	Otu004067	Otu004068	Otu004069	Otu004070	Otu004071	Otu004072	Otu004073	Otu004074	Otu004075	Otu004076	Otu004077	Otu004078	Otu004079	Otu004080	Otu004081	Otu004082	Otu004083	Otu004084	Otu004085	Otu004086	Otu004087	Otu004088	Otu004089	Otu004090	Otu004091	Otu004092	Otu004093	Otu004094	Otu004095	Otu004096	Otu004097	Otu004098	Otu004099	Otu004100	Otu004101	Otu004102	Otu004103	Otu004104	Otu004105	Otu004106	Otu004107	Otu004108	Otu004109	Otu004110	Otu004111	Otu004112	Otu004113	Otu004114	Otu004115	Otu004116	Otu004117	Otu004118	Otu004119	Otu004120	Otu004121	Otu004122	Otu004123	Otu004124	Otu004125	Otu004126	Otu004127	Otu004128	Otu004129	Otu004130	Otu004131	Otu004132	Otu004133	Otu004134	Otu004135	Otu004136	Otu004137	Otu004138	Otu004139	Otu004140	Otu004141	Otu004142	Otu004143	Otu004144	Otu004145	Otu004146	Otu004147	Otu004148	Otu004149	Otu004150	Otu004151	Otu004152	Otu004153	Otu004154	Otu004155	Otu004156	Otu004157	Otu004158	Otu004159	Otu004160	Otu004161	Otu004162	Otu004163	Otu004164	Otu004165	Otu004166	Otu004167	Otu004168	Otu004169	Otu004170	Otu004171	Otu004172	Otu004173	Otu004174	Otu004175	Otu004176	Otu004177	Otu004178	Otu004179	Otu004180	Otu004181	Otu004182	Otu004183	Otu004184	Otu004185	Otu004186	Otu004187	Otu004188	Otu004189	Otu004190	Otu004191	Otu004192	Otu004193	Otu004194	Otu004195	Otu004196	Otu004197	Otu004198	Otu004199	Otu004200	Otu004201	Otu004202	Otu004203	Otu004204	Otu004205	Otu004206	Otu004207	Otu004208	Otu004209	Otu004210	Otu004211	Otu004212	Otu004213	Otu004214	Otu004215	Otu004216	Otu004217	Otu004218	Otu004219	Otu004220	Otu004221	Otu004222	Otu004223	Otu004224	Otu004225	Otu004226	Otu004227	Otu004228	Otu004229	Otu004230	Otu004231	Otu004232	Otu004233	Otu004234	Otu004235	Otu004236	Otu004237	Otu004238	Otu004239	Otu004240	Otu004241	Otu004242	Otu004243	Otu004244	Otu004245	Otu004246	Otu004247	Otu004248	Otu004249	Otu004250	Otu004251	Otu004252	Otu004253	Otu004254	Otu004255	Otu004256	Otu004257	Otu004258	Otu004259	Otu004260	Otu004261	Otu004262	Otu004263	Otu004264	Otu004265	Otu004266	Otu004267	Otu004268	Otu004269	Otu004270	Otu004271	Otu004272	Otu004273	Otu004274	Otu004275	Otu004276	Otu004277	Otu004278	Otu004279	Otu004280	Otu004281	Otu004282	Otu004283	Otu004284	Otu004285	Otu004286	Otu004287	Otu004288	Otu004289	Otu004290	Otu004291	Otu004292	Otu004293	Otu004294	Otu004295	Otu004296	Otu004297	Otu004298	Otu004299	Otu004300	Otu004301	Otu004302	Otu004303	Otu004304	Otu004305	Otu004306	Otu004307	Otu004308	Otu004309	Otu004310	Otu004311	Otu004312	Otu004313	Otu004314	Otu004315	Otu004316	Otu004317	Otu004318	Otu004319	Otu004320	Otu004321	Otu004322	Otu004323	Otu004324	Otu004325	Otu004326	Otu004327	Otu004328	Otu004329	Otu004330	Otu004331	Otu004332	Otu004333	Otu004334	Otu004335	Otu004336	Otu004337	Otu004338	Otu004339	Otu004340	Otu004341	Otu004342	Otu004343	Otu004344	Otu004345	Otu004346	Otu004347	Otu004348	Otu004349	Otu004350	Otu004351	Otu004352	Otu004353	Otu004354	Otu004355	Otu004356	Otu004357	Otu004358	Otu004359	Otu004360	Otu004361	Otu004362	Otu004363	Otu004364	Otu004365	Otu004366	Otu004367	Otu004368	Otu004369	Otu004370	Otu004371	Otu004372	Otu004373	Otu004374	Otu004375	Otu004376	Otu004377	Otu004378	Otu004379	Otu004380	Otu004381	Otu004382	Otu004383	Otu004384	Otu004385	Otu004386	Otu004387	Otu004388	Otu004389	Otu004390	Otu004391	Otu004392	Otu004393	Otu004394	Otu004395	Otu004396	Otu004397	Otu004398	Otu004399	Otu004400	Otu004401	Otu004402	Otu004403	Otu004404	Otu004405	Otu004406	Otu004407	Otu004408	Otu004409	Otu004410	Otu004411	Otu004412	Otu004413	Otu004414	Otu004415	Otu004416	Otu004417	Otu004418	Otu004419	Otu004420	Otu004421	Otu004422	Otu004423	Otu004424	Otu004425	Otu004426	Otu004427	Otu004428	Otu004429	Otu004430	Otu004431	Otu004432	Otu004433	Otu004434	Otu004435	Otu004436	Otu004437	Otu004438	Otu004439	Otu004440	Otu004441	Otu004442	Otu004443	Otu004444	Otu004445	Otu004446	Otu004447	Otu004448	Otu004449	Otu004450	Otu004451	Otu004452	Otu004453	Otu004454	Otu004455	Otu004456	Otu004457	Otu004458	Otu004459	Otu004460	Otu004461	Otu004462	Otu004463	Otu004464	Otu004465	Otu004466	Otu004467	Otu004468	Otu004469	Otu004470	Otu004471	Otu004472	Otu004473	Otu004474	Otu004475	Otu004476	Otu004477	Otu004478	Otu004479	Otu004480	Otu004481	Otu004482	Otu004483	Otu004484	Otu004485	Otu004486	Otu004487	Otu004488	Otu004489	Otu004490	Otu004491	Otu004492	Otu004493	Otu004494	Otu004495	Otu004496	Otu004497	Otu004498	Otu004499	Otu004500	Otu004501	Otu004502	Otu004503	Otu004504	Otu004505	Otu004506	Otu004507	Otu004508	Otu004509	Otu004510	Otu004511	Otu004512	Otu004513	Otu004514	Otu004515	Otu004516	Otu004517	Otu004518	Otu004519	Otu004520	Otu004521	Otu004522	Otu004523	Otu004524	Otu004525	Otu004526	Otu004527	Otu004528	Otu004529	Otu004530	Otu004531	Otu004532	Otu004533	Otu004534	Otu004535	Otu004536	Otu004537	Otu004538	Otu004539	Otu004540	Otu004541	Otu004542	Otu004543	Otu004544	Otu004545	Otu004546	Otu004547	Otu004548	Otu004549	Otu004550	Otu004551	Otu004552	Otu004553	Otu004554	Otu004555	Otu004556	Otu004557	Otu004558	Otu004559	Otu004560	Otu004561	Otu004562	Otu004563	Otu004564	Otu004565	Otu004566	Otu004567	Otu004568	Otu004569	Otu004570	Otu004571	Otu004572	Otu004573	Otu004574	Otu004575	Otu004576	Otu004577	Otu004578	Otu004579	Otu004580	Otu004581	Otu004582	Otu004583	Otu004584	Otu004585	Otu004586	Otu004587	Otu004588	Otu004589	Otu004590	Otu004591	Otu004592	Otu004593	Otu004594	Otu004595	Otu004596	Otu004597	Otu004598	Otu004599	Otu004600	Otu004601	Otu004602	Otu004603	Otu004604	Otu004605	Otu004606	Otu004607	Otu004608	Otu004609	Otu004610	Otu004611	Otu004612	Otu004613	Otu004614	Otu004615	Otu004616	Otu004617	Otu004618	Otu004619	Otu004620	Otu004621	Otu004622	Otu004623	Otu004624	Otu004625	Otu004626	Otu004627	Otu004628	Otu004629	Otu004630	Otu004631	Otu004632	Otu004633	Otu004634	Otu004635	Otu004636	Otu004637	Otu004638	Otu004639	Otu004640	Otu004641	Otu004642	Otu004643	Otu004644	Otu004645	Otu004646	Otu004647	Otu004648	Otu004649	Otu004650	Otu004651	Otu004652	Otu004653	Otu004654	Otu004655	Otu004656	Otu004657	Otu004658	Otu004659	Otu004660	Otu004661	Otu004662	Otu004663	Otu004664	Otu004665	Otu004666	Otu004667	Otu004668	Otu004669	Otu004670	Otu004671	Otu004672	Otu004673	Otu004674	Otu004675	Otu004676	Otu004677	Otu004678	Otu004679	Otu004680	Otu004681	Otu004682	Otu004683	Otu004684	Otu004685	Otu004686	Otu004687	Otu004688	Otu004689	Otu004690	Otu004691	Otu004692	Otu004693	Otu004694	Otu004695	Otu004696	Otu004697	Otu004698	Otu004699	Otu004700	Otu004701	Otu004702	Otu004703	Otu004704	Otu004705	Otu004706	Otu004707	Otu004708	Otu004709	Otu004710	Otu004711	Otu004712	Otu004713	Otu004714	Otu004715	Otu004716	Otu004717	Otu004718	Otu004719	Otu004720	Otu004721	Otu004722	Otu004723	Otu004724	Otu004725	Otu004726	Otu004727	Otu004728	Otu004729	Otu004730	Otu004731	Otu004732	Otu004733	Otu004734	Otu004735	Otu004736	Otu004737	Otu004738	Otu004739	Otu004740	Otu004741	Otu004742	Otu004743	Otu004744	Otu004745	Otu004746	Otu004747	Otu004748	Otu004749	Otu004750	Otu004751	Otu004752	Otu004753	Otu004754	Otu004755	Otu004756	Otu004757	Otu004758	Otu004759	Otu004760	Otu004761	Otu004762	Otu004763	Otu004764	Otu004765	Otu004766	Otu004767	Otu004768	Otu004769	Otu004770	Otu004771	Otu004772	Otu004773	Otu004774	Otu004775	Otu004776	Otu004777	Otu004778	Otu004779	Otu004780	Otu004781	Otu004782	Otu004783	Otu004784	Otu004785	Otu004786	Otu004787	Otu004788	Otu004789	Otu004790	Otu004791	Otu004792	Otu004793	Otu004794	Otu004795	Otu004796	Otu004797	Otu004798	Otu004799	Otu004800	Otu004801	Otu004802	Otu004803	Otu004804	Otu004805	Otu004806	Otu004807	Otu004808	Otu004809	Otu004810	Otu004811	Otu004812	Otu004813	Otu004814	Otu004815	Otu004816	Otu004817	Otu004818	Otu004819	Otu004820	Otu004821	Otu004822	Otu004823	Otu004824	Otu004825	Otu004826	Otu004827	Otu004828	Otu004829	Otu004830	Otu004831	Otu004832	Otu004833	Otu004834	Otu004835	Otu004836	Otu004837	Otu004838	Otu004839	Otu004840	Otu004841	Otu004842	Otu004843	Otu004844	Otu004845	Otu004846	Otu004847	Otu004848	Otu004849	Otu004850	Otu004851	Otu004852	Otu004853	Otu004854	Otu004855	Otu004856	Otu004857	Otu004858	Otu004859	Otu004860	Otu004861	Otu004862	Otu004863	Otu004864	Otu004865	Otu004866	Otu004867	Otu004868	Otu004869	Otu004870	Otu004871	Otu004872	Otu004873	Otu004874	Otu004875	Otu004876	Otu004877	Otu004878	Otu004879	Otu004880	Otu004881	Otu004882	Otu004883	Otu004884	Otu004885	Otu004886	Otu004887	Otu004888	Otu004889	Otu004890	Otu004891	Otu004892	Otu004893	Otu004894	Otu004895	Otu004896	Otu004897	Otu004898	Otu004899	Otu004900	Otu004901	Otu004902	Otu004903	Otu004904	Otu004905	Otu004906	Otu004907	Otu004908	Otu004909	Otu004910	Otu004911	Otu004912	Otu004913	Otu004914	Otu004915	Otu004916	Otu004917	Otu004918	Otu004919	Otu004920	Otu004921	Otu004922	Otu004923	Otu004924	Otu004925	Otu004926	Otu004927	Otu004928	Otu004929	Otu004930	Otu004931	Otu004932	Otu004933	Otu004934	Otu004935	Otu004936	Otu004937	Otu004938	Otu004939	Otu004940	Otu004941	Otu004942	Otu004943	Otu004944	Otu004945	Otu004946	Otu004947	Otu004948	Otu004949	Otu004950	Otu004951	Otu004952	Otu004953	Otu004954	Otu004955	Otu004956	Otu004957	Otu004958	Otu004959	Otu004960	Otu004961	Otu004962	Otu004963	Otu004964	Otu004965	Otu004966	Otu004967	Otu004968	Otu004969	Otu004970	Otu004971	Otu004972	Otu004973	Otu004974	Otu004975	Otu004976	Otu004977	Otu004978	Otu004979	Otu004980	Otu004981	Otu004982	Otu004983	Otu004984	Otu004985	Otu004986	Otu004987	Otu004988	Otu004989	Otu004990	Otu004991	Otu004992	Otu004993	Otu004994	Otu004995	Otu004996	Otu004997	Otu004998	Otu004999	Otu005000	Otu005001	Otu005002	Otu005003	Otu005004	Otu005005	Otu005006	Otu005007	Otu005008	Otu005009	Otu005010	Otu005011	Otu005012	Otu005013	Otu005014	Otu005015	Otu005016	Otu005017	Otu005018	Otu005019	Otu005020	Otu005021	Otu005022	Otu005023	Otu005024	Otu005025	Otu005026	Otu005027	Otu005028	Otu005029	Otu005030	Otu005031	Otu005032	Otu005033	Otu005034	Otu005035	Otu005036	Otu005037	Otu005038	Otu005039	Otu005040	Otu005041	Otu005042	Otu005043	Otu005044	Otu005045	Otu005046	Otu005047	Otu005048	Otu005049	Otu005050	Otu005051	Otu005052	Otu005053	Otu005054	Otu005055	Otu005056	Otu005057	Otu005058	Otu005059	Otu005060	Otu005061	Otu005062	Otu005063	Otu005064	Otu005065	Otu005066	Otu005067	Otu005068	Otu005069	Otu005070	Otu005071	Otu005072	Otu005073	Otu005074	Otu005075	Otu005076	Otu005077	Otu005078	Otu005079	Otu005080	Otu005081	Otu005082	Otu005083	Otu005084	Otu005085	Otu005086	Otu005087	Otu005088	Otu005089	Otu005090	Otu005091	Otu005092	Otu005093	Otu005094	Otu005095	Otu005096	Otu005097	Otu005098	Otu005099	Otu005100	Otu005101	Otu005102	Otu005103	Otu005104	Otu005105	Otu005106	Otu005107	Otu005108	Otu005109	Otu005110	Otu005111	Otu005112	Otu005113	Otu005114	Otu005115	Otu005116	Otu005117	Otu005118	Otu005119	Otu005120	Otu005121	Otu005122	Otu005123	Otu005124	Otu005125	Otu005126	Otu005127	Otu005128	Otu005129	Otu005130	Otu005131	Otu005132	Otu005133	Otu005134	Otu005135	Otu005136	Otu005137	Otu005138	Otu005139	Otu005140	Otu005141	Otu005142	Otu005143	Otu005144	Otu005145	Otu005146	Otu005147	Otu005148	Otu005149	Otu005150	Otu005151	Otu005152	Otu005153	Otu005154	Otu005155	Otu005156	Otu005157	Otu005158	Otu005159	Otu005160	Otu005161	Otu005162	Otu005163	Otu005164	Otu005165	Otu005166	Otu005167	Otu005168	Otu005169	Otu005170	Otu005171	Otu005172	Otu005173	Otu005174	Otu005175	Otu005176	Otu005177	Otu005178	Otu005179	Otu005180	Otu005181	Otu005182	Otu005183	Otu005184	Otu005185	Otu005186	Otu005187	Otu005188	Otu005189	Otu005190	Otu005191	Otu005192	Otu005193	Otu005194	Otu005195	Otu005196	Otu005197	Otu005198	Otu005199	Otu005200	Otu005201	Otu005202	Otu005203	Otu005204	Otu005205	Otu005206	Otu005207	Otu005208	Otu005209	Otu005210	Otu005211	Otu005212	Otu005213	Otu005214	Otu005215	Otu005216	Otu005217	Otu005218	Otu005219	Otu005220	Otu005221	Otu005222	Otu005223	Otu005224	Otu005225	Otu005226	Otu005227	Otu005228	Otu005229	Otu005230	Otu005231	Otu005232	Otu005233	Otu005234	Otu005235	Otu005236	Otu005237	Otu005238	Otu005239	Otu005240	Otu005241	Otu005242	Otu005243	Otu005244	Otu005245	Otu005246	Otu005247	Otu005248	Otu005249	Otu005250	Otu005251	Otu005252	Otu005253	Otu005254	Otu005255	Otu005256	Otu005257	Otu005258	Otu005259	Otu005260	Otu005261	Otu005262	Otu005263	Otu005264	Otu005265	Otu005266	Otu005267	Otu005268	Otu005269	Otu005270	Otu005271	Otu005272	Otu005273	Otu005274	Otu005275	Otu005276	Otu005277	Otu005278	Otu005279	Otu005280	Otu005281	Otu005282	Otu005283	Otu005284	Otu005285	Otu005286	Otu005287	Otu005288	Otu005289	Otu005290	Otu005291	Otu005292	Otu005293	Otu005294	Otu005295	Otu005296	Otu005297	Otu005298	Otu005299	Otu005300	Otu005301	Otu005302	Otu005303	Otu005304	Otu005305	Otu005306	Otu005307	Otu005308	Otu005309	Otu005310	Otu005311	Otu005312	Otu005313	Otu005314	Otu005315	Otu005316	Otu005317	Otu005318	Otu005319	Otu005320	Otu005321	Otu005322	Otu005323	Otu005324	Otu005325	Otu005326	Otu005327	Otu005328	Otu005329	Otu005330	Otu005331	Otu005332	Otu005333	Otu005334	Otu005335	Otu005336	Otu005337	Otu005338	Otu005339	Otu005340	Otu005341	Otu005342	Otu005343	Otu005344	Otu005345	Otu005346	Otu005347	Otu005348	Otu005349	Otu005350	Otu005351	Otu005352	Otu005353	Otu005354	Otu005355	Otu005356	Otu005357	Otu005358	Otu005359	Otu005360	Otu005361	Otu005362	Otu005363	Otu005364	Otu005365	Otu005366	Otu005367	Otu005368	Otu005369	Otu005370	Otu005371	Otu005372	Otu005373	Otu005374	Otu005375	Otu005376	Otu005377	Otu005378	Otu005379	Otu005380	Otu005381	Otu005382	Otu005383	Otu005384	Otu005385	Otu005386	Otu005387	Otu005388	Otu005389	Otu005390	Otu005391	Otu005392	Otu005393	Otu005394	Otu005395	Otu005396	Otu005397	Otu005398	Otu005399	Otu005400	Otu005401	Otu005402	Otu005403	Otu005404	Otu005405	Otu005406	Otu005407	Otu005408	Otu005409	Otu005410	Otu005411	Otu005412	Otu005413	Otu005414	Otu005415	Otu005416	Otu005417	Otu005418	Otu005419	Otu005420	Otu005421	Otu005422	Otu005423	Otu005424	Otu005425	Otu005426	Otu005427	Otu005428	Otu005429	Otu005430	Otu005431	Otu005432	Otu005433	Otu005434	Otu005435	Otu005436	Otu005437	Otu005438	Otu005439	Otu005440	Otu005441	Otu005442	Otu005443	Otu005444	Otu005445	Otu005446	Otu005447	Otu005448	Otu005449	Otu005450	Otu005451	Otu005452	Otu005453	Otu005454	Otu005455	Otu005456	Otu005457	Otu005458	Otu005459	Otu005460	Otu005461	Otu005462	Otu005463	Otu005464	Otu005465	Otu005466	Otu005467	Otu005468	Otu005469	Otu005470	Otu005471	Otu005472	Otu005473	Otu005474	Otu005475	Otu005476	Otu005477	Otu005478	Otu005479	Otu005480	Otu005481	Otu005482	Otu005483	Otu005484	Otu005485	Otu005486	Otu005487	Otu005488	Otu005489	Otu005490	Otu005491	Otu005492	Otu005493	Otu005494	Otu005495	Otu005496	Otu005497	Otu005498	Otu005499	Otu005500	Otu005501	Otu005502	Otu005503	Otu005504	Otu005505	Otu005506	Otu005507	Otu005508	Otu005509	Otu005510	Otu005511	Otu005512	Otu005513	Otu005514	Otu005515	Otu005516	Otu005517	Otu005518	Otu005519	Otu005520	Otu005521	Otu005522	Otu005523	Otu005524	Otu005525	Otu005526	Otu005527	Otu005528	Otu005529	Otu005530	Otu005531	Otu005532	Otu005533	Otu005534	Otu005535	Otu005536	Otu005537	Otu005538	Otu005539	Otu005540	Otu005541	Otu005542	Otu005543	Otu005544	Otu005545	Otu005546	Otu005547	Otu005548	Otu005549	Otu005550	Otu005551	Otu005552	Otu005553	Otu005554	Otu005555	Otu005556	Otu005557	Otu005558	Otu005559	Otu005560	Otu005561	Otu005562	Otu005563	Otu005564	Otu005565	Otu005566	Otu005567	Otu005568	Otu005569	Otu005570	Otu005571	Otu005572	Otu005573	Otu005574	Otu005575	Otu005576	Otu005577	Otu005578	Otu005579	Otu005580	Otu005581	Otu005582	Otu005583	Otu005584	Otu005585	Otu005586	Otu005587	Otu005588	Otu005589	Otu005590	Otu005591	Otu005592	Otu005593	Otu005594	Otu005595	Otu005596	Otu005597	Otu005598	Otu005599	Otu005600	Otu005601	Otu005602	Otu005603	Otu005604	Otu005605	Otu005606	Otu005607	Otu005608	Otu005609	Otu005610	Otu005611	Otu005612	Otu005613	Otu005614	Otu005615	Otu005616	Otu005617	Otu005618	Otu005619	Otu005620	Otu005621	Otu005622	Otu005623	Otu005624	Otu005625	Otu005626	Otu005627	Otu005628	Otu005629	Otu005630	Otu005631	Otu005632	Otu005633	Otu005634	Otu005635	Otu005636	Otu005637	Otu005638	Otu005639	Otu005640	Otu005641	Otu005642	Otu005643	Otu005644	Otu005645	Otu005646	Otu005647	Otu005648	Otu005649	Otu005650	Otu005651	Otu005652	Otu005653	Otu005654	Otu005655	Otu005656	Otu005657	Otu005658	Otu005659	Otu005660	Otu005661	Otu005662	Otu005663	Otu005664	Otu005665	Otu005666	Otu005667	Otu005668	Otu005669	Otu005670	Otu005671	Otu005672	Otu005673	Otu005674	Otu005675	Otu005676	Otu005677	Otu005678	Otu005679	Otu005680	Otu005681	Otu005682	Otu005683	Otu005684	Otu005685	Otu005686	Otu005687	Otu005688	Otu005689	Otu005690	Otu005691	Otu005692	Otu005693	Otu005694	Otu005695	Otu005696	Otu005697	Otu005698	Otu005699	Otu005700	Otu005701	Otu005702	Otu005703	Otu005704	Otu005705	Otu005706	Otu005707	Otu005708	Otu005709	Otu005710	Otu005711	Otu005712	Otu005713	Otu005714	Otu005715	Otu005716	Otu005717	Otu005718	Otu005719	Otu005720	Otu005721	Otu005722	Otu005723	Otu005724	Otu005725	Otu005726	Otu005727	Otu005728	Otu005729	Otu005730	Otu005731	Otu005732	Otu005733	Otu005734	Otu005735	Otu005736	Otu005737	Otu005738	Otu005739	Otu005740	Otu005741	Otu005742	Otu005743	Otu005744	Otu005745	Otu005746	Otu005747	Otu005748	Otu005749	Otu005750	Otu005751	Otu005752	Otu005753	Otu005754	Otu005755	Otu005756	Otu005757	Otu005758	Otu005759	Otu005760	Otu005761	Otu005762	Otu005763	Otu005764	Otu005765	Otu005766	Otu005767	Otu005768	Otu005769	Otu005770	Otu005771	Otu005772	Otu005773	Otu005774	Otu005775	Otu005776	Otu005777	Otu005778	Otu005779	Otu005780	Otu005781	Otu005782	Otu005783	Otu005784	Otu005785	Otu005786	Otu005787	Otu005788	Otu005789	Otu005790	Otu005791	Otu005792	Otu005793	Otu005794	Otu005795	Otu005796	Otu005797	Otu005798	Otu005799	Otu005800	Otu005801	Otu005802	Otu005803	Otu005804	Otu005805	Otu005806	Otu005807	Otu005808	Otu005809	Otu005810	Otu005811	Otu005812	Otu005813	Otu005814	Otu005815	Otu005816	Otu005817	Otu005818	Otu005819	Otu005820	Otu005821	Otu005822	Otu005823	Otu005824	Otu005825	Otu005826	Otu005827	Otu005828	Otu005829	Otu005830	Otu005831	Otu005832	Otu005833	Otu005834	Otu005835	Otu005836	Otu005837	Otu005838	Otu005839	Otu005840	Otu005841	Otu005842	Otu005843	Otu005844	Otu005845	Otu005846	Otu005847	Otu005848	Otu005849	Otu005850	Otu005851	Otu005852	Otu005853	Otu005854	Otu005855	Otu005856	Otu005857	Otu005858	Otu005859	Otu005860	Otu005861	Otu005862	Otu005863	Otu005864	Otu005865	Otu005866	Otu005867	Otu005868	Otu005869	Otu005870	Otu005871	Otu005872	Otu005873	Otu005874	Otu005875	Otu005876	Otu005877	Otu005878	Otu005879	Otu005880	Otu005881	Otu005882	Otu005883	Otu005884	Otu005885	Otu005886	Otu005887	Otu005888	Otu005889	Otu005890	Otu005891	Otu005892	Otu005893	Otu005894	Otu005895	Otu005896	Otu005897	Otu005898	Otu005899	Otu005900	Otu005901	Otu005902	Otu005903	Otu005904	Otu005905	Otu005906	Otu005907	Otu005908	Otu005909	Otu005910	Otu005911	Otu005912	Otu005913	Otu005914	Otu005915	Otu005916	Otu005917	Otu005918	Otu005919	Otu005920	Otu005921	Otu005922	Otu005923	Otu005924	Otu005925	Otu005926	Otu005927	Otu005928	Otu005929	Otu005930	Otu005931	Otu005932	Otu005933	Otu005934	Otu005935	Otu005936	Otu005937	Otu005938	Otu005939	Otu005940	Otu005941	Otu005942	Otu005943	Otu005944	Otu005945	Otu005946	Otu005947	Otu005948	Otu005949	Otu005950	Otu005951	Otu005952	Otu005953	Otu005954	Otu005955	Otu005956	Otu005957	Otu005958	Otu005959	Otu005960	Otu005961	Otu005962	Otu005963	Otu005964	Otu005965	Otu005966	Otu005967	Otu005968	Otu005969	Otu005970	Otu005971	Otu005972	Otu005973	Otu005974	Otu005975	Otu005976	Otu005977	Otu005978	Otu005979	Otu005980	Otu005981	Otu005982	Otu005983	Otu005984	Otu005985	Otu005986	Otu005987	Otu005988	Otu005989	Otu005990	Otu005991	Otu005992	Otu005993	Otu005994	Otu005995	Otu005996	Otu005997	Otu005998	Otu005999	Otu006000	Otu006001	Otu006002	Otu006003	Otu006004	Otu006005	Otu006006	Otu006007	Otu006008	Otu006009	Otu006010	Otu006011	Otu006012	Otu006013	Otu006014	Otu006015	Otu006016	Otu006017	Otu006018	Otu006019	Otu006020	Otu006021	Otu006022	Otu006023	Otu006024	Otu006025	Otu006026	Otu006027	Otu006028	Otu006029	Otu006030	Otu006031	Otu006032	Otu006033	Otu006034	Otu006035	Otu006036	Otu006037	Otu006038	Otu006039	Otu006040	Otu006041	Otu006042	Otu006043	Otu006044	Otu006045	Otu006046	Otu006047	Otu006048	Otu006049	Otu006050	Otu006051	Otu006052	Otu006053	Otu006054	Otu006055	Otu006056	Otu006057	Otu006058	Otu006059	Otu006060	Otu006061	Otu006062	Otu006063	Otu006064	Otu006065	Otu006066	Otu006067	Otu006068	Otu006069	Otu006070	Otu006071	Otu006072	Otu006073	Otu006074	Otu006075	Otu006076	Otu006077	Otu006078	Otu006079	Otu006080	Otu006081	Otu006082	Otu006083	Otu006084	Otu006085	Otu006086	Otu006087	Otu006088	Otu006089	Otu006090	Otu006091	Otu006092	Otu006093	Otu006094	Otu006095	Otu006096	Otu006097	Otu006098	Otu006099	Otu006100	Otu006101	Otu006102	Otu006103	Otu006104	Otu006105	Otu006106	Otu006107	Otu006108	Otu006109	Otu006110	Otu006111	Otu006112	Otu006113	Otu006114	Otu006115	Otu006116	Otu006117	Otu006118	Otu006119	Otu006120	Otu006121	Otu006122	Otu006123	Otu006124	Otu006125	Otu006126	Otu006127	Otu006128	Otu006129	Otu006130	Otu006131	Otu006132	Otu006133	Otu006134	Otu006135	Otu006136	Otu006137	Otu006138	Otu006139	Otu006140	Otu006141	Otu006142	Otu006143	Otu006144	Otu006145	Otu006146	Otu006147	Otu006148	Otu006149	Otu006150	Otu006151	Otu006152	Otu006153	Otu006154	Otu006155	Otu006156	Otu006157	Otu006158	Otu006159	Otu006160	Otu006161	Otu006162	Otu006163	Otu006164	Otu006165	Otu006166	Otu006167	Otu006168	Otu006169	Otu006170	Otu006171	Otu006172	Otu006173	Otu006174	Otu006175	Otu006176	Otu006177	Otu006178	Otu006179	Otu006180	Otu006181	Otu006182	Otu006183	Otu006184	Otu006185	Otu006186	Otu006187	Otu006188	Otu006189	Otu006190	Otu006191	Otu006192	Otu006193	Otu006194	Otu006195	Otu006196	Otu006197	Otu006198	Otu006199	Otu006200	Otu006201	Otu006202	Otu006203	Otu006204	Otu006205	Otu006206	Otu006207	Otu006208	Otu006209	Otu006210	Otu006211	Otu006212	Otu006213	Otu006214	Otu006215	Otu006216	Otu006217	Otu006218	Otu006219	Otu006220	Otu006221	Otu006222	Otu006223	Otu006224	Otu006225	Otu006226	Otu006227	Otu006228	Otu006229	Otu006230	Otu006231	Otu006232	Otu006233	Otu006234	Otu006235	Otu006236	Otu006237	Otu006238	Otu006239	Otu006240	Otu006241	Otu006242	Otu006243	Otu006244	Otu006245	Otu006246	Otu006247	Otu006248	Otu006249	Otu006250	Otu006251	Otu006252	Otu006253	Otu006254	Otu006255	Otu006256	Otu006257	Otu006258	Otu006259	Otu006260	Otu006261	Otu006262	Otu006263	Otu006264	Otu006265	Otu006266	Otu006267	Otu006268	Otu006269	Otu006270	Otu006271	Otu006272	Otu006273	Otu006274	Otu006275	Otu006276	Otu006277	Otu006278	Otu006279	Otu006280	Otu006281	Otu006282	Otu006283	Otu006284	Otu006285	Otu006286	Otu006287	Otu006288	Otu006289	Otu006290	Otu006291	Otu006292	Otu006293	Otu006294	Otu006295	Otu006296	Otu006297	Otu006298	Otu006299	Otu006300	Otu006301	Otu006302	Otu006303	Otu006304	Otu006305	Otu006306	Otu006307	Otu006308	Otu006309	Otu006310	Otu006311	Otu006312	Otu006313	Otu006314	Otu006315	Otu006316	Otu006317	Otu006318	Otu006319	Otu006320	Otu006321	Otu006322	Otu006323	Otu006324	Otu006325	Otu006326	Otu006327	Otu006328	Otu006329	Otu006330	Otu006331	Otu006332	Otu006333	Otu006334	Otu006335	Otu006336	Otu006337	Otu006338	Otu006339	Otu006340	Otu006341	Otu006342	Otu006343	Otu006344	Otu006345	Otu006346	Otu006347	Otu006348	Otu006349	Otu006350	Otu006351	Otu006352	Otu006353	Otu006354	Otu006355	Otu006356	Otu006357	Otu006358	Otu006359	Otu006360	Otu006361	Otu006362	Otu006363	Otu006364	Otu006365	Otu006366	Otu006367	Otu006368	Otu006369	Otu006370	Otu006371	Otu006372	Otu006373	Otu006374	Otu006375	Otu006376	Otu006377	Otu006378	Otu006379	Otu006380	Otu006381	Otu006382	Otu006383	Otu006384	Otu006385	Otu006386	Otu006387	Otu006388	Otu006389	Otu006390	Otu006391	Otu006392	Otu006393	Otu006394	Otu006395	Otu006396	Otu006397	Otu006398	Otu006399	Otu006400	Otu006401	Otu006402	Otu006403	Otu006404	Otu006405	Otu006406	Otu006407	Otu006408	Otu006409	Otu006410	Otu006411	Otu006412	Otu006413	Otu006414	Otu006415	Otu006416	Otu006417	Otu006418	Otu006419	Otu006420	Otu006421	Otu006422	Otu006423	Otu006424	Otu006425	Otu006426	Otu006427	Otu006428	Otu006429	Otu006430	Otu006431	Otu006432	Otu006433	Otu006434	Otu006435	Otu006436	Otu006437	Otu006438	Otu006439	Otu006440	Otu006441	Otu006442	Otu006443	Otu006444	Otu006445	Otu006446	Otu006447	Otu006448	Otu006449	Otu006450	Otu006451	Otu006452	Otu006453	Otu006454	Otu006455	Otu006456	Otu006457	Otu006458	Otu006459	Otu006460	Otu006461	Otu006462	Otu006463	Otu006464	Otu006465	Otu006466	Otu006467	Otu006468	Otu006469	Otu006470	Otu006471	Otu006472	Otu006473	Otu006474	Otu006475	Otu006476	Otu006477	Otu006478	Otu006479	Otu006480	Otu006481	Otu006482	Otu006483	Otu006484	Otu006485	Otu006486	Otu006487	Otu006488	Otu006489	Otu006490	Otu006491	Otu006492	Otu006493	Otu006494	Otu006495	Otu006496	Otu006497	Otu006498	Otu006499	Otu006500	Otu006501	Otu006502	Otu006503	Otu006504	Otu006505	Otu006506	Otu006507	Otu006508	Otu006509	Otu006510	Otu006511	Otu006512	Otu006513	Otu006514	Otu006515	Otu006516	Otu006517	Otu006518	Otu006519	Otu006520	Otu006521	Otu006522	Otu006523	Otu006524	Otu006525	Otu006526	Otu006527	Otu006528	Otu006529	Otu006530	Otu006531	Otu006532	Otu006533	Otu006534	Otu006535	Otu006536	Otu006537	Otu006538	Otu006539	Otu006540	Otu006541	Otu006542	Otu006543	Otu006544	Otu006545	Otu006546	Otu006547	Otu006548	Otu006549	Otu006550	Otu006551	Otu006552	Otu006553	Otu006554	Otu006555	Otu006556	Otu006557	Otu006558	Otu006559	Otu006560	Otu006561	Otu006562	Otu006563	Otu006564	Otu006565	Otu006566	Otu006567	Otu006568	Otu006569	Otu006570	Otu006571	Otu006572	Otu006573	Otu006574	Otu006575	Otu006576	Otu006577	Otu006578	Otu006579	Otu006580	Otu006581	Otu006582	Otu006583	Otu006584	Otu006585	Otu006586	Otu006587	Otu006588	Otu006589	Otu006590	Otu006591	Otu006592	Otu006593	Otu006594	Otu006595	Otu006596	Otu006597	Otu006598	Otu006599	Otu006600	Otu006601	Otu006602	Otu006603	Otu006604	Otu006605	Otu006606	Otu006607	Otu006608	Otu006609	Otu006610	Otu006611	Otu006612	Otu006613	Otu006614	Otu006615	Otu006616	Otu006617	Otu006618	Otu006619	Otu006620	Otu006621	Otu006622	Otu006623	Otu006624	Otu006625	Otu006626	Otu006627	Otu006628	Otu006629	Otu006630	Otu006631	Otu006632	Otu006633	Otu006634	Otu006635	Otu006636	Otu006637	Otu006638	Otu006639	Otu006640	Otu006641	Otu006642	Otu006643	Otu006644	Otu006645	Otu006646	Otu006647	Otu006648	Otu006649	Otu006650	Otu006651	Otu006652	Otu006653	Otu006654	Otu006655	Otu006656	Otu006657	Otu006658	Otu006659	Otu006660	Otu006661	Otu006662	Otu006663	Otu006664	Otu006665	Otu006666	Otu006667	Otu006668	Otu006669	Otu006670	Otu006671	Otu006672	Otu006673	Otu006674	Otu006675	Otu006676	Otu006677	Otu006678	Otu006679	Otu006680	Otu006681	Otu006682	Otu006683	Otu006684	Otu006685	Otu006686	Otu006687	Otu006688	Otu006689	Otu006690	Otu006691	Otu006692	Otu006693	Otu006694	Otu006695	Otu006696	Otu006697	Otu006698	Otu006699	Otu006700	Otu006701	Otu006702	Otu006703	Otu006704	Otu006705	Otu006706	Otu006707	Otu006708	Otu006709	Otu006710	Otu006711	Otu006712	Otu006713	Otu006714	Otu006715	Otu006716	Otu006717	Otu006718	Otu006719	Otu006720	Otu006721	Otu006722	Otu006723	Otu006724	Otu006725	Otu006726	Otu006727	Otu006728	Otu006729	Otu006730	Otu006731	Otu006732	Otu006733	Otu006734	Otu006735	Otu006736	Otu006737	Otu006738	Otu006739	Otu006740	Otu006741	Otu006742	Otu006743	Otu006744	Otu006745	Otu006746	Otu006747	Otu006748	Otu006749	Otu006750	Otu006751	Otu006752	Otu006753	Otu006754	Otu006755	Otu006756	Otu006757	Otu006758	Otu006759	Otu006760	Otu006761	Otu006762	Otu006763	Otu006764	Otu006765	Otu006766	Otu006767	Otu006768	Otu006769	Otu006770	Otu006771	Otu006772	Otu006773	Otu006774	Otu006775	Otu006776	Otu006777	Otu006778	Otu006779	Otu006780	Otu006781	Otu006782	Otu006783	Otu006784	Otu006785	Otu006786	Otu006787	Otu006788	Otu006789	Otu006790	Otu006791	Otu006792	Otu006793	Otu006794	Otu006795	Otu006796	Otu006797	Otu006798	Otu006799	Otu006800	Otu006801	Otu006802	Otu006803	Otu006804	Otu006805	Otu006806	Otu006807	Otu006808	Otu006809	Otu006810	Otu006811	Otu006812	Otu006813	Otu006814	Otu006815	Otu006816	Otu006817	Otu006818	Otu006819	Otu006820	Otu006821	Otu006822	Otu006823	Otu006824	Otu006825	Otu006826	Otu006827	Otu006828	Otu006829	Otu006830	Otu006831	Otu006832	Otu006833	Otu006834	Otu006835	Otu006836	Otu006837	Otu006838	Otu006839	Otu006840	Otu006841	Otu006842	Otu006843	Otu006844	Otu006845	Otu006846	Otu006847	Otu006848	Otu006849	Otu006850	Otu006851	Otu006852	Otu006853	Otu006854	Otu006855	Otu006856	Otu006857	Otu006858	Otu006859	Otu006860	Otu006861	Otu006862	Otu006863	Otu006864	Otu006865	Otu006866	Otu006867	Otu006868	Otu006869	Otu006870	Otu006871	Otu006872	Otu006873	Otu006874	Otu006875	Otu006876	Otu006877	Otu006878	Otu006879	Otu006880	Otu006881	Otu006882	Otu006883	Otu006884	Otu006885	Otu006886	Otu006887	Otu006888	Otu006889	Otu006890	Otu006891	Otu006892	Otu006893	Otu006894	Otu006895	Otu006896	Otu006897	Otu006898	Otu006899	Otu006900	Otu006901	Otu006902	Otu006903	Otu006904	Otu006905	Otu006906	Otu006907	Otu006908	Otu006909	Otu006910	Otu006911	Otu006912	Otu006913	Otu006914	Otu006915	Otu006916	Otu006917	Otu006918	Otu006919	Otu006920	Otu006921	Otu006922	Otu006923	Otu006924	Otu006925	Otu006926	Otu006927	Otu006928	Otu006929	Otu006930	Otu006931	Otu006932	Otu006933	Otu006934	Otu006935	Otu006936	Otu006937	Otu006938	Otu006939	Otu006940	Otu006941	Otu006942	Otu006943	Otu006944	Otu006945	Otu006946	Otu006947	Otu006948	Otu006949	Otu006950	Otu006951	Otu006952	Otu006953	Otu006954	Otu006955	Otu006956	Otu006957	Otu006958	Otu006959	Otu006960	Otu006961	Otu006962	Otu006963	Otu006964	Otu006965	Otu006966	Otu006967	Otu006968	Otu006969	Otu006970	Otu006971	Otu006972	Otu006973	Otu006974	Otu006975	Otu006976	Otu006977	Otu006978	Otu006979	Otu006980	Otu006981	Otu006982	Otu006983	Otu006984	Otu006985	Otu006986	Otu006987	Otu006988	Otu006989	Otu006990	Otu006991	Otu006992	Otu006993	Otu006994	Otu006995	Otu006996	Otu006997	Otu006998	Otu006999	Otu007000	Otu007001	Otu007002	Otu007003	Otu007004	Otu007005	Otu007006	Otu007007	Otu007008	Otu007009	Otu007010	Otu007011	Otu007012	Otu007013	Otu007014	Otu007015	Otu007016	Otu007017	Otu007018	Otu007019	Otu007020	Otu007021	Otu007022	Otu007023	Otu007024	Otu007025	Otu007026	Otu007027	Otu007028	Otu007029	Otu007030	Otu007031	Otu007032	Otu007033	Otu007034	Otu007035	Otu007036	Otu007037	Otu007038	Otu007039	Otu007040	Otu007041	Otu007042	Otu007043	Otu007044	Otu007045	Otu007046	Otu007047	Otu007048	Otu007049	Otu007050	Otu007051	Otu007052	Otu007053	Otu007054	Otu007055	Otu007056	Otu007057	Otu007058	Otu007059	Otu007060	Otu007061	Otu007062	Otu007063	Otu007064	Otu007065	Otu007066	Otu007067	Otu007068	Otu007069	Otu007070	Otu007071	Otu007072	Otu007073	Otu007074	Otu007075	Otu007076	Otu007077	Otu007078	Otu007079	Otu007080	Otu007081	Otu007082	Otu007083	Otu007084	Otu007085	Otu007086	Otu007087	Otu007088	Otu007089	Otu007090	Otu007091	Otu007092	Otu007093	Otu007094	Otu007095	Otu007096	Otu007097	Otu007098	Otu007099	Otu007100	Otu007101	Otu007102	Otu007103	Otu007104	Otu007105	Otu007106	Otu007107	Otu007108	Otu007109	Otu007110	Otu007111	Otu007112	Otu007113	Otu007114	Otu007115	Otu007116	Otu007117	Otu007118	Otu007119	Otu007120	Otu007121	Otu007122	Otu007123	Otu007124	Otu007125	Otu007126	Otu007127	Otu007128	Otu007129	Otu007130	Otu007131	Otu007132	Otu007133	Otu007134	Otu007135	Otu007136	Otu007137	Otu007138	Otu007139	Otu007140	Otu007141	Otu007142	Otu007143	Otu007144	Otu007145	Otu007146	Otu007147	Otu007148	Otu007149	Otu007150	Otu007151	Otu007152	Otu007153	Otu007154	Otu007155	Otu007156	Otu007157	Otu007158	Otu007159	Otu007160	Otu007161	Otu007162	Otu007163	Otu007164	Otu007165	Otu007166	Otu007167	Otu007168	Otu007169	Otu007170	Otu007171	Otu007172	Otu007173	Otu007174	Otu007175	Otu007176	Otu007177	Otu007178	Otu007179	Otu007180	Otu007181	Otu007182	Otu007183	Otu007184	Otu007185	Otu007186	Otu007187	Otu007188	Otu007189	Otu007190	Otu007191	Otu007192	Otu007193	Otu007194	Otu007195	Otu007196	Otu007197	Otu007198	Otu007199	Otu007200	Otu007201	Otu007202	Otu007203	Otu007204	Otu007205	Otu007206	Otu007207	Otu007208	Otu007209	Otu007210	Otu007211	Otu007212	Otu007213	Otu007214	Otu007215	Otu007216	Otu007217	Otu007218	Otu007219	Otu007220	Otu007221	Otu007222	Otu007223	Otu007224	Otu007225	Otu007226	Otu007227	Otu007228	Otu007229	Otu007230	Otu007231	Otu007232	Otu007233	Otu007234	Otu007235	Otu007236	Otu007237	Otu007238	Otu007239	Otu007240	Otu007241	Otu007242	Otu007243	Otu007244	Otu007245	Otu007246	Otu007247	Otu007248	Otu007249	Otu007250	Otu007251	Otu007252	Otu007253	Otu007254	Otu007255	Otu007256	Otu007257	Otu007258	Otu007259	Otu007260	Otu007261	Otu007262	Otu007263	Otu007264	Otu007265	Otu007266	Otu007267	Otu007268	Otu007269	Otu007270	Otu007271	Otu007272	Otu007273	Otu007274	Otu007275	Otu007276	Otu007277	Otu007278	Otu007279	Otu007280	Otu007281	Otu007282	Otu007283	Otu007284	Otu007285	Otu007286	Otu007287	Otu007288	Otu007289	Otu007290	Otu007291	Otu007292	Otu007293	Otu007294	Otu007295	Otu007296	Otu007297	Otu007298	Otu007299	Otu007300	Otu007301	Otu007302	Otu007303	Otu007304	Otu007305	Otu007306	Otu007307	Otu007308	Otu007309	Otu007310	Otu007311	Otu007312	Otu007313	Otu007314	Otu007315	Otu007316	Otu007317	Otu007318	Otu007319	Otu007320	Otu007321	Otu007322	Otu007323	Otu007324	Otu007325	Otu007326	Otu007327	Otu007328	Otu007329	Otu007330	Otu007331	Otu007332	Otu007333	Otu007334	Otu007335	Otu007336	Otu007337	Otu007338	Otu007339	Otu007340	Otu007341	Otu007342	Otu007343	Otu007344	Otu007345	Otu007346	Otu007347	Otu007348	Otu007349	Otu007350	Otu007351	Otu007352	Otu007353	Otu007354	Otu007355	Otu007356	Otu007357	Otu007358	Otu007359	Otu007360	Otu007361	Otu007362	Otu007363	Otu007364	Otu007365	Otu007366	Otu007367	Otu007368	Otu007369	Otu007370	Otu007371	Otu007372	Otu007373	Otu007374	Otu007375	Otu007376	Otu007377	Otu007378	Otu007379	Otu007380	Otu007381	Otu007382	Otu007383	Otu007384	Otu007385	Otu007386	Otu007387	Otu007388	Otu007389	Otu007390	Otu007391	Otu007392	Otu007393	Otu007394	Otu007395	Otu007396	Otu007397	Otu007398	Otu007399	Otu007400	Otu007401	Otu007402	Otu007403	Otu007404	Otu007405	Otu007406	Otu007407	Otu007408	Otu007409	Otu007410	Otu007411	Otu007412	Otu007413	Otu007414	Otu007415	Otu007416	Otu007417	Otu007418	Otu007419	Otu007420	Otu007421	Otu007422	Otu007423	Otu007424	Otu007425	Otu007426	Otu007427	Otu007428	Otu007429	Otu007430	Otu007431	Otu007432	Otu007433	Otu007434	Otu007435	Otu007436	Otu007437	Otu007438	Otu007439	Otu007440	Otu007441	Otu007442	Otu007443	Otu007444	Otu007445	Otu007446	Otu007447	Otu007448	Otu007449	Otu007450	Otu007451	Otu007452	Otu007453	Otu007454	Otu007455	Otu007456	Otu007457	Otu007458	Otu007459	Otu007460	Otu007461	Otu007462	Otu007463	Otu007464	Otu007465	Otu007466	Otu007467	Otu007468	Otu007469	Otu007470	Otu007471	Otu007472	Otu007473	Otu007474	Otu007475	Otu007476	Otu007477	Otu007478	Otu007479	Otu007480	Otu007481	Otu007482	Otu007483	Otu007484	Otu007485	Otu007486	Otu007487	Otu007488	Otu007489	Otu007490	Otu007491	Otu007492	Otu007493	Otu007494	Otu007495	Otu007496	Otu007497	Otu007498	Otu007499	Otu007500	Otu007501	Otu007502	Otu007503	Otu007504	Otu007505	Otu007506	Otu007507	Otu007508	Otu007509	Otu007510	Otu007511	Otu007512	Otu007513	Otu007514	Otu007515	Otu007516	Otu007517	Otu007518	Otu007519	Otu007520	Otu007521	Otu007522	Otu007523	Otu007524	Otu007525	Otu007526	Otu007527	Otu007528	Otu007529	Otu007530	Otu007531	Otu007532	Otu007533	Otu007534	Otu007535	Otu007536	Otu007537	Otu007538	Otu007539	Otu007540	Otu007541	Otu007542	Otu007543	Otu007544	Otu007545	Otu007546	Otu007547	Otu007548	Otu007549	Otu007550	Otu007551	Otu007552	Otu007553	Otu007554	Otu007555	Otu007556	Otu007557	Otu007558	Otu007559	Otu007560	Otu007561	Otu007562	Otu007563	Otu007564	Otu007565	Otu007566	Otu007567	Otu007568	Otu007569	Otu007570	Otu007571	Otu007572	Otu007573	Otu007574	Otu007575	Otu007576	Otu007577	Otu007578	Otu007579	Otu007580	Otu007581	Otu007582	Otu007583	Otu007584	Otu007585	Otu007586	Otu007587	Otu007588	Otu007589	Otu007590	Otu007591	Otu007592	Otu007593	Otu007594	Otu007595	Otu007596	Otu007597	Otu007598	Otu007599	Otu007600	Otu007601	Otu007602	Otu007603	Otu007604	Otu007605	Otu007606	Otu007607	Otu007608	Otu007609	Otu007610	Otu007611	Otu007612	Otu007613	Otu007614	Otu007615	Otu007616	Otu007617	Otu007618	Otu007619	Otu007620	Otu007621	Otu007622	Otu007623	Otu007624	Otu007625	Otu007626	Otu007627	Otu007628	Otu007629	Otu007630	Otu007631	Otu007632	Otu007633	Otu007634	Otu007635	Otu007636	Otu007637	Otu007638	Otu007639	Otu007640	Otu007641	Otu007642	Otu007643	Otu007644	Otu007645	Otu007646	Otu007647	Otu007648	Otu007649	Otu007650	Otu007651	Otu007652	Otu007653	Otu007654	Otu007655	Otu007656	Otu007657	Otu007658	Otu007659	Otu007660	Otu007661	Otu007662	Otu007663	Otu007664	Otu007665	Otu007666	Otu007667	Otu007668	Otu007669	Otu007670	Otu007671	Otu007672	Otu007673	Otu007674	Otu007675	Otu007676	Otu007677	Otu007678	Otu007679	Otu007680	Otu007681	Otu007682	Otu007683	Otu007684	Otu007685	Otu007686	Otu007687	Otu007688	Otu007689	Otu007690	Otu007691	Otu007692	Otu007693	Otu007694	Otu007695	Otu007696	Otu007697	Otu007698	Otu007699	Otu007700	Otu007701	Otu007702	Otu007703	Otu007704	Otu007705	Otu007706	Otu007707	Otu007708	Otu007709	Otu007710	Otu007711	Otu007712	Otu007713	Otu007714	Otu007715	Otu007716	Otu007717	Otu007718	Otu007719	Otu007720	Otu007721	Otu007722	Otu007723	Otu007724	Otu007725	Otu007726	Otu007727	Otu007728	Otu007729	Otu007730	Otu007731	Otu007732	Otu007733	Otu007734	Otu007735	Otu007736	Otu007737	Otu007738	Otu007739	Otu007740	Otu007741	Otu007742	Otu007743	Otu007744	Otu007745	Otu007746	Otu007747	Otu007748	Otu007749	Otu007750	Otu007751	Otu007752	Otu007753	Otu007754	Otu007755	Otu007756	Otu007757	Otu007758	Otu007759	Otu007760	Otu007761	Otu007762	Otu007763	Otu007764	Otu007765	Otu007766	Otu007767	Otu007768	Otu007769	Otu007770	Otu007771	Otu007772	Otu007773	Otu007774	Otu007775	Otu007776	Otu007777	Otu007778	Otu007779	Otu007780	Otu007781	Otu007782	Otu007783	Otu007784	Otu007785	Otu007786	Otu007787	Otu007788	Otu007789	Otu007790	Otu007791	Otu007792	Otu007793	Otu007794	Otu007795	Otu007796	Otu007797	Otu007798	Otu007799	Otu007800	Otu007801	Otu007802	Otu007803	Otu007804	Otu007805	Otu007806	Otu007807	Otu007808	Otu007809	Otu007810	Otu007811	Otu007812	Otu007813	Otu007814	Otu007815	Otu007816	Otu007817	Otu007818	Otu007819	Otu007820	Otu007821	Otu007822	Otu007823	Otu007824	Otu007825	Otu007826	Otu007827	Otu007828	Otu007829	Otu007830	Otu007831	Otu007832	Otu007833	Otu007834	Otu007835	Otu007836	Otu007837	Otu007838	Otu007839	Otu007840	Otu007841	Otu007842	Otu007843	Otu007844	Otu007845	Otu007846	Otu007847	Otu007848	Otu007849	Otu007850	Otu007851	Otu007852	Otu007853	Otu007854	Otu007855	Otu007856	Otu007857	Otu007858	Otu007859	Otu007860	Otu007861	Otu007862	Otu007863	Otu007864	Otu007865	Otu007866	Otu007867	Otu007868	Otu007869	Otu007870	Otu007871	Otu007872	Otu007873	Otu007874	Otu007875	Otu007876	Otu007877	Otu007878	Otu007879	Otu007880	Otu007881	Otu007882	Otu007883	Otu007884	Otu007885	Otu007886	Otu007887	Otu007888	Otu007889	Otu007890	Otu007891	Otu007892	Otu007893	Otu007894	Otu007895	Otu007896	Otu007897	Otu007898	Otu007899	Otu007900	Otu007901	Otu007902	Otu007903	Otu007904	Otu007905	Otu007906	Otu007907	Otu007908	Otu007909	Otu007910	Otu007911	Otu007912	Otu007913	Otu007914	Otu007915	Otu007916	Otu007917	Otu007918	Otu007919	Otu007920	Otu007921	Otu007922	Otu007923	Otu007924	Otu007925	Otu007926	Otu007927	Otu007928	Otu007929	Otu007930	Otu007931	Otu007932	Otu007933	Otu007934	Otu007935	Otu007936	Otu007937	Otu007938	Otu007939	Otu007940	Otu007941	Otu007942	Otu007943	Otu007944	Otu007945	Otu007946	Otu007947	Otu007948	Otu007949	Otu007950	Otu007951	Otu007952	Otu007953	Otu007954	Otu007955	Otu007956	Otu007957	Otu007958	Otu007959	Otu007960	Otu007961	Otu007962	Otu007963	Otu007964	Otu007965	Otu007966	Otu007967	Otu007968	Otu007969	Otu007970	Otu007971	Otu007972	Otu007973	Otu007974	Otu007975	Otu007976	Otu007977	Otu007978	Otu007979	Otu007980	Otu007981	Otu007982	Otu007983	Otu007984	Otu007985	Otu007986	Otu007987	Otu007988	Otu007989	Otu007990	Otu007991	Otu007992	Otu007993	Otu007994	Otu007995	Otu007996	Otu007997	Otu007998	Otu007999	Otu008000	Otu008001	Otu008002	Otu008003	Otu008004	Otu008005	Otu008006	Otu008007	Otu008008	Otu008009	Otu008010	Otu008011	Otu008012	Otu008013	Otu008014	Otu008015	Otu008016	Otu008017	Otu008018	Otu008019	Otu008020	Otu008021	Otu008022	Otu008023	Otu008024	Otu008025	Otu008026	Otu008027	Otu008028	Otu008029	Otu008030	Otu008031	Otu008032	Otu008033	Otu008034	Otu008035	Otu008036	Otu008037	Otu008038	Otu008039	Otu008040	Otu008041	Otu008042	Otu008043	Otu008044	Otu008045	Otu008046	Otu008047	Otu008048	Otu008049	Otu008050	Otu008051	Otu008052	Otu008053	Otu008054	Otu008055	Otu008056	Otu008057	Otu008058	Otu008059	Otu008060	Otu008061	Otu008062	Otu008063	Otu008064	Otu008065	Otu008066	Otu008067	Otu008068	Otu008069	Otu008070	Otu008071	Otu008072	Otu008073	Otu008074	Otu008075	Otu008076	Otu008077	Otu008078	Otu008079	Otu008080	Otu008081	Otu008082	Otu008083	Otu008084	Otu008085	Otu008086	Otu008087	Otu008088	Otu008089	Otu008090	Otu008091	Otu008092	Otu008093	Otu008094	Otu008095	Otu008096	Otu008097	Otu008098	Otu008099	Otu008100	Otu008101	Otu008102	Otu008103	Otu008104	Otu008105	Otu008106	Otu008107	Otu008108	Otu008109	Otu008110	Otu008111	Otu008112	Otu008113	Otu008114	Otu008115	Otu008116	Otu008117	Otu008118	Otu008119	Otu008120	Otu008121	Otu008122	Otu008123	Otu008124	Otu008125	Otu008126	Otu008127	Otu008128	Otu008129	Otu008130	Otu008131	Otu008132	Otu008133	Otu008134	Otu008135	Otu008136	Otu008137	Otu008138	Otu008139	Otu008140	Otu008141	Otu008142	Otu008143	Otu008144	Otu008145	Otu008146	Otu008147	Otu008148	Otu008149	Otu008150	Otu008151	Otu008152	Otu008153	Otu008154	Otu008155	Otu008156	Otu008157	Otu008158	Otu008159	Otu008160	Otu008161	Otu008162	Otu008163	Otu008164	Otu008165	Otu008166	Otu008167	Otu008168	Otu008169	Otu008170	Otu008171	Otu008172	Otu008173	Otu008174	Otu008175	Otu008176	Otu008177	Otu008178	Otu008179	Otu008180	Otu008181	Otu008182	Otu008183	Otu008184	Otu008185	Otu008186	Otu008187	Otu008188	Otu008189	Otu008190	Otu008191	Otu008192	Otu008193	Otu008194	Otu008195	Otu008196	Otu008197	Otu008198	Otu008199	Otu008200	Otu008201	Otu008202	Otu008203	Otu008204	Otu008205	Otu008206	Otu008207	Otu008208	Otu008209	Otu008210	Otu008211	Otu008212	Otu008213	Otu008214	Otu008215	Otu008216	Otu008217	Otu008218	Otu008219	Otu008220	Otu008221	Otu008222	Otu008223	Otu008224	Otu008225	Otu008226	Otu008227	Otu008228	Otu008229	Otu008230	Otu008231	Otu008232	Otu008233	Otu008234	Otu008235	Otu008236	Otu008237	Otu008238	Otu008239	Otu008240	Otu008241	Otu008242	Otu008243	Otu008244	Otu008245	Otu008246	Otu008247	Otu008248	Otu008249	Otu008250	Otu008251	Otu008252	Otu008253	Otu008254	Otu008255	Otu008256	Otu008257	Otu008258	Otu008259	Otu008260	Otu008261	Otu008262	Otu008263	Otu008264	Otu008265	Otu008266	Otu008267	Otu008268	Otu008269	Otu008270	Otu008271	Otu008272	Otu008273	Otu008274	Otu008275	Otu008276	Otu008277	Otu008278	Otu008279	Otu008280	Otu008281	Otu008282	Otu008283	Otu008284	Otu008285	Otu008286	Otu008287	Otu008288	Otu008289	Otu008290	Otu008291	Otu008292	Otu008293	Otu008294	Otu008295	Otu008296	Otu008297	Otu008298	Otu008299	Otu008300	Otu008301	Otu008302	Otu008303	Otu008304	Otu008305	Otu008306	Otu008307	Otu008308	Otu008309	Otu008310	Otu008311	Otu008312	Otu008313	Otu008314	Otu008315	Otu008316	Otu008317	Otu008318	Otu008319	Otu008320	Otu008321	Otu008322	Otu008323	Otu008324	Otu008325	Otu008326	Otu008327	Otu008328	Otu008329	Otu008330	Otu008331	Otu008332	Otu008333	Otu008334	Otu008335	Otu008336	Otu008337	Otu008338	Otu008339	Otu008340	Otu008341	Otu008342	Otu008343	Otu008344	Otu008345	Otu008346	Otu008347	Otu008348	Otu008349	Otu008350	Otu008351	Otu008352	Otu008353	Otu008354	Otu008355	Otu008356	Otu008357	Otu008358	Otu008359	Otu008360	Otu008361	Otu008362	Otu008363	Otu008364	Otu008365	Otu008366	Otu008367	Otu008368	Otu008369	Otu008370	Otu008371	Otu008372	Otu008373	Otu008374	Otu008375	Otu008376	Otu008377	Otu008378	Otu008379	Otu008380	Otu008381	Otu008382	Otu008383	Otu008384	Otu008385	Otu008386	Otu008387	Otu008388	Otu008389	Otu008390	Otu008391	Otu008392	Otu008393	Otu008394	Otu008395	Otu008396	Otu008397	Otu008398	Otu008399	Otu008400	Otu008401	Otu008402	Otu008403	Otu008404	Otu008405	Otu008406	Otu008407	Otu008408	Otu008409	Otu008410	Otu008411	Otu008412	Otu008413	Otu008414	Otu008415	Otu008416	Otu008417	Otu008418	Otu008419	Otu008420	Otu008421	Otu008422	Otu008423	Otu008424	Otu008425	Otu008426	Otu008427	Otu008428	Otu008429	Otu008430	Otu008431	Otu008432	Otu008433	Otu008434	Otu008435	Otu008436	Otu008437	Otu008438	Otu008439	Otu008440	Otu008441	Otu008442	Otu008443	Otu008444	Otu008445	Otu008446	Otu008447	Otu008448	Otu008449	Otu008450	Otu008451	Otu008452	Otu008453	Otu008454	Otu008455	Otu008456	Otu008457	Otu008458	Otu008459	Otu008460	Otu008461	Otu008462	Otu008463	Otu008464	Otu008465	Otu008466	Otu008467	Otu008468	Otu008469	Otu008470	Otu008471	Otu008472	Otu008473	Otu008474	Otu008475	Otu008476	Otu008477	Otu008478	Otu008479	Otu008480	Otu008481	Otu008482	Otu008483	Otu008484	Otu008485	Otu008486	Otu008487	Otu008488	Otu008489	Otu008490	Otu008491	Otu008492	Otu008493	Otu008494	Otu008495	Otu008496	Otu008497	Otu008498	Otu008499	Otu008500	Otu008501	Otu008502	Otu008503	Otu008504	Otu008505	Otu008506	Otu008507	Otu008508	Otu008509	Otu008510	Otu008511	Otu008512	Otu008513	Otu008514	Otu008515	Otu008516	Otu008517	Otu008518	Otu008519	Otu008520	Otu008521	Otu008522	Otu008523	Otu008524	Otu008525	Otu008526	Otu008527	Otu008528	Otu008529	Otu008530	Otu008531	Otu008532	Otu008533	Otu008534	Otu008535	Otu008536	Otu008537	Otu008538	Otu008539	Otu008540	Otu008541	Otu008542	Otu008543	Otu008544	Otu008545	Otu008546	Otu008547	Otu008548	Otu008549	Otu008550	Otu008551	Otu008552	Otu008553	Otu008554	Otu008555	Otu008556	Otu008557	Otu008558	Otu008559	Otu008560	Otu008561	Otu008562	Otu008563	Otu008564	Otu008565	Otu008566	Otu008567	Otu008568	Otu008569	Otu008570	Otu008571	Otu008572	Otu008573	Otu008574	Otu008575	Otu008576	Otu008577	Otu008578	Otu008579	Otu008580	Otu008581	Otu008582	Otu008583	Otu008584	Otu008585	Otu008586	Otu008587	Otu008588	Otu008589	Otu008590	Otu008591	Otu008592	Otu008593	Otu008594	Otu008595	Otu008596	Otu008597	Otu008598	Otu008599	Otu008600	Otu008601	Otu008602	Otu008603	Otu008604	Otu008605	Otu008606	Otu008607	Otu008608	Otu008609	Otu008610	Otu008611	Otu008612	Otu008613	Otu008614	Otu008615	Otu008616	Otu008617	Otu008618	Otu008619	Otu008620	Otu008621	Otu008622	Otu008623	Otu008624	Otu008625	Otu008626	Otu008627	Otu008628	Otu008629	Otu008630	Otu008631	Otu008632	Otu008633	Otu008634	Otu008635	Otu008636	Otu008637	Otu008638	Otu008639	Otu008640	Otu008641	Otu008642	Otu008643	Otu008644	Otu008645	Otu008646	Otu008647	Otu008648	Otu008649	Otu008650	Otu008651	Otu008652	Otu008653	Otu008654	Otu008655	Otu008656	Otu008657	Otu008658	Otu008659	Otu008660	Otu008661	Otu008662	Otu008663	Otu008664	Otu008665	Otu008666	Otu008667	Otu008668	Otu008669	Otu008670	Otu008671	Otu008672	Otu008673	Otu008674	Otu008675	Otu008676	Otu008677	Otu008678	Otu008679	Otu008680	Otu008681	Otu008682	Otu008683	Otu008684	Otu008685	Otu008686	Otu008687	Otu008688	Otu008689	Otu008690	Otu008691	Otu008692	Otu008693	Otu008694	Otu008695	Otu008696	Otu008697	Otu008698	Otu008699	Otu008700	Otu008701	Otu008702	Otu008703	Otu008704	Otu008705	Otu008706	Otu008707	Otu008708	Otu008709	Otu008710	Otu008711	Otu008712	Otu008713	Otu008714	Otu008715	Otu008716	Otu008717	Otu008718	Otu008719	Otu008720	Otu008721	Otu008722	Otu008723	Otu008724	Otu008725	Otu008726	Otu008727	Otu008728	Otu008729	Otu008730	Otu008731	Otu008732	Otu008733	Otu008734	Otu008735	Otu008736	Otu008737	Otu008738	Otu008739	Otu008740	Otu008741	Otu008742	Otu008743	Otu008744	Otu008745	Otu008746	Otu008747	Otu008748	Otu008749	Otu008750	Otu008751	Otu008752	Otu008753	Otu008754	Otu008755	Otu008756	Otu008757	Otu008758	Otu008759	Otu008760	Otu008761	Otu008762	Otu008763	Otu008764	Otu008765	Otu008766	Otu008767	Otu008768	Otu008769	Otu008770	Otu008771	Otu008772	Otu008773	Otu008774	Otu008775	Otu008776	Otu008777	Otu008778	Otu008779	Otu008780	Otu008781	Otu008782	Otu008783	Otu008784	Otu008785	Otu008786	Otu008787	Otu008788	Otu008789	Otu008790	Otu008791	Otu008792	Otu008793	Otu008794	Otu008795	Otu008796	Otu008797	Otu008798	Otu008799	Otu008800	Otu008801	Otu008802	Otu008803	Otu008804	Otu008805	Otu008806	Otu008807	Otu008808	Otu008809	Otu008810	Otu008811	Otu008812	Otu008813	Otu008814	Otu008815	Otu008816	Otu008817	Otu008818	Otu008819	Otu008820	Otu008821	Otu008822	Otu008823	Otu008824	Otu008825	Otu008826	Otu008827	Otu008828	Otu008829	Otu008830	Otu008831	Otu008832	Otu008833	Otu008834	Otu008835	Otu008836	Otu008837	Otu008838	Otu008839	Otu008840	Otu008841	Otu008842	Otu008843	Otu008844	Otu008845	Otu008846	Otu008847	Otu008848	Otu008849	Otu008850	Otu008851	Otu008852	Otu008853	Otu008854	Otu008855	Otu008856	Otu008857	Otu008858	Otu008859	Otu008860	Otu008861	Otu008862	Otu008863	Otu008864	Otu008865	Otu008866	Otu008867	Otu008868	Otu008869	Otu008870	Otu008871	Otu008872	Otu008873	Otu008874	Otu008875	Otu008876	Otu008877	Otu008878	Otu008879	Otu008880	Otu008881	Otu008882	Otu008883	Otu008884	Otu008885	Otu008886	Otu008887	Otu008888	Otu008889	Otu008890	Otu008891	Otu008892	Otu008893	Otu008894	Otu008895	Otu008896	Otu008897	Otu008898	Otu008899	Otu008900	Otu008901	Otu008902	Otu008903	Otu008904	Otu008905	Otu008906	Otu008907	Otu008908	Otu008909	Otu008910	Otu008911	Otu008912	Otu008913	Otu008914	Otu008915	Otu008916	Otu008917	Otu008918	Otu008919	Otu008920	Otu008921	Otu008922	Otu008923	Otu008924	Otu008925	Otu008926	Otu008927	Otu008928	Otu008929	Otu008930	Otu008931	Otu008932	Otu008933	Otu008934	Otu008935	Otu008936	Otu008937	Otu008938	Otu008939	Otu008940	Otu008941	Otu008942	Otu008943	Otu008944	Otu008945	Otu008946	Otu008947	Otu008948	Otu008949	Otu008950	Otu008951	Otu008952	Otu008953	Otu008954	Otu008955	Otu008956	Otu008957	Otu008958	Otu008959	Otu008960	Otu008961	Otu008962	Otu008963	Otu008964	Otu008965	Otu008966	Otu008967	Otu008968	Otu008969	Otu008970	Otu008971	Otu008972	Otu008973	Otu008974	Otu008975	Otu008976	Otu008977	Otu008978	Otu008979	Otu008980	Otu008981	Otu008982	Otu008983	Otu008984	Otu008985	Otu008986	Otu008987	Otu008988	Otu008989	Otu008990	Otu008991	Otu008992	Otu008993	Otu008994	Otu008995	Otu008996	Otu008997	Otu008998	Otu008999	Otu009000	Otu009001	Otu009002	Otu009003	Otu009004	Otu009005	Otu009006	Otu009007	Otu009008	Otu009009	Otu009010	Otu009011	Otu009012	Otu009013	Otu009014	Otu009015	Otu009016	Otu009017	Otu009018	Otu009019	Otu009020	Otu009021	Otu009022	Otu009023	Otu009024	Otu009025	Otu009026	Otu009027	Otu009028	Otu009029	Otu009030	Otu009031	Otu009032	Otu009033	Otu009034	Otu009035	Otu009036	Otu009037	Otu009038	Otu009039	Otu009040	Otu009041	Otu009042	Otu009043	Otu009044	Otu009045	Otu009046	Otu009047	Otu009048	Otu009049	Otu009050	Otu009051	Otu009052	Otu009053	Otu009054	Otu009055	Otu009056	Otu009057	Otu009058	Otu009059	Otu009060	Otu009061	Otu009062	Otu009063	Otu009064	Otu009065	Otu009066	Otu009067	Otu009068	Otu009069	Otu009070	Otu009071	Otu009072	Otu009073	Otu009074	Otu009075	Otu009076	Otu009077	Otu009078	Otu009079	Otu009080	Otu009081	Otu009082	Otu009083	Otu009084	Otu009085	Otu009086	Otu009087	Otu009088	Otu009089	Otu009090	Otu009091	Otu009092	Otu009093	Otu009094	Otu009095	Otu009096	Otu009097	Otu009098	Otu009099	Otu009100	Otu009101	Otu009102	Otu009103	Otu009104	Otu009105	Otu009106	Otu009107	Otu009108	Otu009109	Otu009110	Otu009111	Otu009112	Otu009113	Otu009114	Otu009115	Otu009116	Otu009117	Otu009118	Otu009119	Otu009120	Otu009121	Otu009122	Otu009123	Otu009124	Otu009125	Otu009126	Otu009127	Otu009128	Otu009129	Otu009130	Otu009131	Otu009132	Otu009133	Otu009134	Otu009135	Otu009136	Otu009137	Otu009138	Otu009139	Otu009140	Otu009141	Otu009142	Otu009143	Otu009144	Otu009145	Otu009146	Otu009147	Otu009148	Otu009149	Otu009150	Otu009151	Otu009152	Otu009153	Otu009154	Otu009155	Otu009156	Otu009157	Otu009158	Otu009159	Otu009160	Otu009161	Otu009162	Otu009163	Otu009164	Otu009165	Otu009166	Otu009167	Otu009168	Otu009169	Otu009170	Otu009171	Otu009172	Otu009173	Otu009174	Otu009175	Otu009176	Otu009177	Otu009178	Otu009179	Otu009180	Otu009181	Otu009182	Otu009183	Otu009184	Otu009185	Otu009186	Otu009187	Otu009188	Otu009189	Otu009190	Otu009191	Otu009192	Otu009193	Otu009194	Otu009195	Otu009196	Otu009197	Otu009198	Otu009199	Otu009200	Otu009201	Otu009202	Otu009203	Otu009204	Otu009205	Otu009206	Otu009207	Otu009208	Otu009209	Otu009210	Otu009211	Otu009212	Otu009213	Otu009214	Otu009215	Otu009216	Otu009217	Otu009218	Otu009219	Otu009220	Otu009221	Otu009222	Otu009223	Otu009224	Otu009225	Otu009226	Otu009227	Otu009228	Otu009229	Otu009230	Otu009231	Otu009232	Otu009233	Otu009234	Otu009235	Otu009236	Otu009237	Otu009238	Otu009239	Otu009240	Otu009241	Otu009242	Otu009243	Otu009244	Otu009245	Otu009246	Otu009247	Otu009248	Otu009249	Otu009250	Otu009251	Otu009252	Otu009253	Otu009254	Otu009255	Otu009256	Otu009257	Otu009258	Otu009259	Otu009260	Otu009261	Otu009262	Otu009263	Otu009264	Otu009265	Otu009266	Otu009267	Otu009268	Otu009269	Otu009270	Otu009271	Otu009272	Otu009273	Otu009274	Otu009275	Otu009276	Otu009277	Otu009278	Otu009279	Otu009280	Otu009281	Otu009282	Otu009283	Otu009284	Otu009285	Otu009286	Otu009287	Otu009288	Otu009289	Otu009290	Otu009291	Otu009292	Otu009293	Otu009294	Otu009295	Otu009296	Otu009297	Otu009298	Otu009299	Otu009300	Otu009301	Otu009302	Otu009303	Otu009304	Otu009305	Otu009306	Otu009307	Otu009308	Otu009309	Otu009310	Otu009311	Otu009312	Otu009313	Otu009314	Otu009315	Otu009316	Otu009317	Otu009318	Otu009319	Otu009320	Otu009321	Otu009322	Otu009323	Otu009324	Otu009325	Otu009326	Otu009327	Otu009328	Otu009329	Otu009330	Otu009331	Otu009332	Otu009333	Otu009334	Otu009335	Otu009336	Otu009337	Otu009338	Otu009339	Otu009340	Otu009341	Otu009342	Otu009343	Otu009344	Otu009345	Otu009346	Otu009347	Otu009348	Otu009349	Otu009350	Otu009351	Otu009352	Otu009353	Otu009354	Otu009355	Otu009356	Otu009357	Otu009358	Otu009359	Otu009360	Otu009361	Otu009362	Otu009363	Otu009364	Otu009365	Otu009366	Otu009367	Otu009368	Otu009369	Otu009370	Otu009371	Otu009372	Otu009373	Otu009374	Otu009375	Otu009376	Otu009377	Otu009378	Otu009379	Otu009380	Otu009381	Otu009382	Otu009383	Otu009384	Otu009385	Otu009386	Otu009387	Otu009388	Otu009389	Otu009390	Otu009391	Otu009392	Otu009393	Otu009394	Otu009395	Otu009396	Otu009397	Otu009398	Otu009399	Otu009400	Otu009401	Otu009402	Otu009403	Otu009404	Otu009405	Otu009406	Otu009407	Otu009408	Otu009409	Otu009410	Otu009411	Otu009412	Otu009413	Otu009414	Otu009415	Otu009416	Otu009417	Otu009418	Otu009419	Otu009420	Otu009421	Otu009422	Otu009423	Otu009424	Otu009425	Otu009426	Otu009427	Otu009428	Otu009429	Otu009430	Otu009431	Otu009432	Otu009433	Otu009434	Otu009435	Otu009436	Otu009437	Otu009438	Otu009439	Otu009440	Otu009441	Otu009442	Otu009443	Otu009444	Otu009445	Otu009446	Otu009447	Otu009448	Otu009449	Otu009450	Otu009451	Otu009452	Otu009453	Otu009454	Otu009455	Otu009456	Otu009457	Otu009458	Otu009459	Otu009460	Otu009461	Otu009462	Otu009463	Otu009464	Otu009465	Otu009466	Otu009467	Otu009468	Otu009469	Otu009470	Otu009471	Otu009472	Otu009473	Otu009474	Otu009475	Otu009476	Otu009477	Otu009478	Otu009479	Otu009480	Otu009481	Otu009482	Otu009483	Otu009484	Otu009485	Otu009486	Otu009487	Otu009488	Otu009489	Otu009490	Otu009491	Otu009492	Otu009493	Otu009494	Otu009495	Otu009496	Otu009497	Otu009498	Otu009499	Otu009500	Otu009501	Otu009502	Otu009503	Otu009504	Otu009505	Otu009506	Otu009507	Otu009508	Otu009509	Otu009510	Otu009511	Otu009512	Otu009513	Otu009514	Otu009515	Otu009516	Otu009517	Otu009518	Otu009519	Otu009520	Otu009521	Otu009522	Otu009523	Otu009524	Otu009525	Otu009526	Otu009527	Otu009528	Otu009529	Otu009530	Otu009531	Otu009532	Otu009533	Otu009534	Otu009535	Otu009536	Otu009537	Otu009538	Otu009539	Otu009540	Otu009541	Otu009542	Otu009543	Otu009544	Otu009545	Otu009546	Otu009547	Otu009548	Otu009549	Otu009550	Otu009551	Otu009552	Otu009553	Otu009554	Otu009555	Otu009556	Otu009557	Otu009558	Otu009559	Otu009560	Otu009561	Otu009562	Otu009563	Otu009564	Otu009565	Otu009566	Otu009567	Otu009568	Otu009569	Otu009570	Otu009571	Otu009572	Otu009573	Otu009574	Otu009575	Otu009576	Otu009577	Otu009578	Otu009579	Otu009580	Otu009581	Otu009582	Otu009583	Otu009584	Otu009585	Otu009586	Otu009587	Otu009588	Otu009589	Otu009590	Otu009591	Otu009592	Otu009593	Otu009594	Otu009595	Otu009596	Otu009597	Otu009598	Otu009599	Otu009600	Otu009601	Otu009602	Otu009603	Otu009604	Otu009605	Otu009606	Otu009607	Otu009608	Otu009609	Otu009610	Otu009611	Otu009612	Otu009613	Otu009614	Otu009615	Otu009616	Otu009617	Otu009618	Otu009619	Otu009620	Otu009621	Otu009622	Otu009623	Otu009624	Otu009625	Otu009626	Otu009627	Otu009628	Otu009629	Otu009630	Otu009631	Otu009632	Otu009633	Otu009634	Otu009635	Otu009636	Otu009637	Otu009638	Otu009639	Otu009640	Otu009641	Otu009642	Otu009643	Otu009644	Otu009645	Otu009646	Otu009647	Otu009648	Otu009649	Otu009650	Otu009651	Otu009652	Otu009653	Otu009654	Otu009655	Otu009656	Otu009657	Otu009658	Otu009659	Otu009660	Otu009661	Otu009662	Otu009663	Otu009664	Otu009665	Otu009666	Otu009667	Otu009668	Otu009669	Otu009670	Otu009671	Otu009672	Otu009673	Otu009674	Otu009675	Otu009676	Otu009677	Otu009678	Otu009679	Otu009680	Otu009681	Otu009682	Otu009683	Otu009684	Otu009685	Otu009686	Otu009687	Otu009688	Otu009689	Otu009690	Otu009691	Otu009692	Otu009693	Otu009694	Otu009695	Otu009696	Otu009697	Otu009698	Otu009699	Otu009700	Otu009701	Otu009702	Otu009703	Otu009704	Otu009705	Otu009706	Otu009707	Otu009708	Otu009709	Otu009710	Otu009711	Otu009712	Otu009713	Otu009714	Otu009715	Otu009716	Otu009717	Otu009718	Otu009719	Otu009720	Otu009721	Otu009722	Otu009723	Otu009724	Otu009725	Otu009726	Otu009727	Otu009728	Otu009729	Otu009730	Otu009731	Otu009732	Otu009733	Otu009734	Otu009735	Otu009736	Otu009737	Otu009738	Otu009739	Otu009740	Otu009741	Otu009742	Otu009743	Otu009744	Otu009745	Otu009746	Otu009747	Otu009748	Otu009749	Otu009750	Otu009751	Otu009752	Otu009753	Otu009754	Otu009755	Otu009756	Otu009757	Otu009758	Otu009759	Otu009760	Otu009761	Otu009762	Otu009763	Otu009764	Otu009765	Otu009766	Otu009767	Otu009768	Otu009769	Otu009770	Otu009771	Otu009772	Otu009773	Otu009774	Otu009775	Otu009776	Otu009777	Otu009778	Otu009779	Otu009780	Otu009781	Otu009782	Otu009783	Otu009784	Otu009785	Otu009786	Otu009787	Otu009788	Otu009789	Otu009790	Otu009791	Otu009792	Otu009793	Otu009794	Otu009795	Otu009796	Otu009797	Otu009798	Otu009799	Otu009800	Otu009801	Otu009802	Otu009803	Otu009804	Otu009805	Otu009806	Otu009807	Otu009808	Otu009809	Otu009810	Otu009811	Otu009812	Otu009813	Otu009814	Otu009815	Otu009816	Otu009817	Otu009818	Otu009819	Otu009820	Otu009821	Otu009822	Otu009823	Otu009824	Otu009825	Otu009826	Otu009827	Otu009828	Otu009829	Otu009830	Otu009831	Otu009832	Otu009833	Otu009834	Otu009835	Otu009836	Otu009837	Otu009838	Otu009839	Otu009840	Otu009841	Otu009842	Otu009843	Otu009844	Otu009845	Otu009846	Otu009847	Otu009848	Otu009849	Otu009850	Otu009851	Otu009852	Otu009853	Otu009854	Otu009855	Otu009856	Otu009857	Otu009858	Otu009859	Otu009860	Otu009861	Otu009862	Otu009863	Otu009864	Otu009865	Otu009866	Otu009867	Otu009868	Otu009869	Otu009870	Otu009871	Otu009872	Otu009873	Otu009874	Otu009875	Otu009876	Otu009877	Otu009878	Otu009879	Otu009880	Otu009881	Otu009882	Otu009883	Otu009884	Otu009885	Otu009886	Otu009887	Otu009888	Otu009889	Otu009890	Otu009891	Otu009892	Otu009893	Otu009894	Otu009895	Otu009896	Otu009897	Otu009898	Otu009899	Otu009900	Otu009901	Otu009902	Otu009903	Otu009904	Otu009905	Otu009906	Otu009907	Otu009908	Otu009909	Otu009910	Otu009911	Otu009912	Otu009913	Otu009914	Otu009915	Otu009916	Otu009917	Otu009918	Otu009919	Otu009920	Otu009921	Otu009922	Otu009923	Otu009924	Otu009925	Otu009926	Otu009927	Otu009928	Otu009929	Otu009930	Otu009931	Otu009932	Otu009933	Otu009934	Otu009935	Otu009936	Otu009937	Otu009938	Otu009939	Otu009940	Otu009941	Otu009942	Otu009943	Otu009944	Otu009945	Otu009946	Otu009947	Otu009948	Otu009949	Otu009950	Otu009951	Otu009952	Otu009953	Otu009954	Otu009955	Otu009956	Otu009957	Otu009958	Otu009959	Otu009960	Otu009961	Otu009962	Otu009963	Otu009964	Otu009965	Otu009966	Otu009967	Otu009968	Otu009969	Otu009970	Otu009971	Otu009972	Otu009973	Otu009974	Otu009975	Otu009976	Otu009977	Otu009978	Otu009979	Otu009980	Otu009981	Otu009982	Otu009983	Otu009984	Otu009985	Otu009986	Otu009987	Otu009988	Otu009989	Otu009990	Otu009991	Otu009992	Otu009993	Otu009994	Otu009995	Otu009996	Otu009997	Otu009998	Otu009999	Otu010000	Otu010001	Otu010002	Otu010003	Otu010004	Otu010005	Otu010006	Otu010007	Otu010008	Otu010009	Otu010010	Otu010011	Otu010012	Otu010013	Otu010014	Otu010015	Otu010016	Otu010017	Otu010018	Otu010019	Otu010020	Otu010021	Otu010022	Otu010023	Otu010024	Otu010025	Otu010026	Otu010027	Otu010028	Otu010029	Otu010030	Otu010031	Otu010032	Otu010033	Otu010034	Otu010035	Otu010036	Otu010037	Otu010038	Otu010039	Otu010040	Otu010041	Otu010042	Otu010043	Otu010044	Otu010045	Otu010046	Otu010047	Otu010048	Otu010049	Otu010050	Otu010051	Otu010052	Otu010053	Otu010054	Otu010055	Otu010056	Otu010057	Otu010058	Otu010059	Otu010060	Otu010061	Otu010062	Otu010063	Otu010064	Otu010065	Otu010066	Otu010067	Otu010068	Otu010069	Otu010070	Otu010071	Otu010072	Otu010073	Otu010074	Otu010075	Otu010076	Otu010077	Otu010078	Otu010079	Otu010080	Otu010081	Otu010082	Otu010083	Otu010084	Otu010085	Otu010086	Otu010087	Otu010088	Otu010089	Otu010090	Otu010091	Otu010092	Otu010093	Otu010094	Otu010095	Otu010096	Otu010097	Otu010098	Otu010099	Otu010100	Otu010101	Otu010102	Otu010103	Otu010104	Otu010105	Otu010106	Otu010107	Otu010108	Otu010109	Otu010110	Otu010111	Otu010112	Otu010113	Otu010114	Otu010115	Otu010116	Otu010117	Otu010118	Otu010119	Otu010120	Otu010121	Otu010122	Otu010123	Otu010124	Otu010125	Otu010126	Otu010127	Otu010128	Otu010129	Otu010130	Otu010131	Otu010132	Otu010133	Otu010134	Otu010135	Otu010136	Otu010137	Otu010138	Otu010139	Otu010140	Otu010141	Otu010142	Otu010143	Otu010144	Otu010145	Otu010146	Otu010147	Otu010148	Otu010149	Otu010150	Otu010151	Otu010152	Otu010153	Otu010154	Otu010155	Otu010156	Otu010157	Otu010158	Otu010159	Otu010160	Otu010161	Otu010162	Otu010163	Otu010164	Otu010165	Otu010166	Otu010167	Otu010168	Otu010169	Otu010170	Otu010171	Otu010172	Otu010173	Otu010174	Otu010175	Otu010176	Otu010177	Otu010178	Otu010179	Otu010180	Otu010181	Otu010182	Otu010183	Otu010184	Otu010185	Otu010186	Otu010187	Otu010188	Otu010189	Otu010190	Otu010191	Otu010192	Otu010193	Otu010194	Otu010195	Otu010196	Otu010197	Otu010198	Otu010199	Otu010200	Otu010201	Otu010202	Otu010203	Otu010204	Otu010205	Otu010206	Otu010207	Otu010208	Otu010209	Otu010210	Otu010211	Otu010212	Otu010213	Otu010214	Otu010215	Otu010216	Otu010217	Otu010218	Otu010219	Otu010220	Otu010221	Otu010222	Otu010223	Otu010224	Otu010225	Otu010226	Otu010227	Otu010228	Otu010229	Otu010230	Otu010231	Otu010232	Otu010233	Otu010234	Otu010235	Otu010236	Otu010237	Otu010238	Otu010239	Otu010240	Otu010241	Otu010242	Otu010243	Otu010244	Otu010245	Otu010246	Otu010247	Otu010248	Otu010249	Otu010250	Otu010251	Otu010252	Otu010253	Otu010254	Otu010255	Otu010256	Otu010257	Otu010258	Otu010259	Otu010260	Otu010261	Otu010262	Otu010263	Otu010264	Otu010265	Otu010266	Otu010267	Otu010268	Otu010269	Otu010270	Otu010271	Otu010272	Otu010273	Otu010274	Otu010275	Otu010276	Otu010277	Otu010278	Otu010279	Otu010280	Otu010281	Otu010282	Otu010283	Otu010284	Otu010285	Otu010286	Otu010287	Otu010288	Otu010289	Otu010290	Otu010291	Otu010292	Otu010293	Otu010294	Otu010295	Otu010296	Otu010297	Otu010298	Otu010299	Otu010300	Otu010301	Otu010302	Otu010303	Otu010304	Otu010305	Otu010306	Otu010307	Otu010308	Otu010309	Otu010310	Otu010311	Otu010312	Otu010313	Otu010314	Otu010315	Otu010316	Otu010317	Otu010318	Otu010319	Otu010320	Otu010321	Otu010322	Otu010323	Otu010324	Otu010325	Otu010326	Otu010327	Otu010328	Otu010329	Otu010330	Otu010331	Otu010332	Otu010333	Otu010334	Otu010335	Otu010336	Otu010337	Otu010338	Otu010339	Otu010340	Otu010341	Otu010342	Otu010343	Otu010344	Otu010345	Otu010346	Otu010347	Otu010348	Otu010349	Otu010350	Otu010351	Otu010352	Otu010353	Otu010354	Otu010355	Otu010356	Otu010357	Otu010358	Otu010359	Otu010360	Otu010361	Otu010362	Otu010363	Otu010364	Otu010365	Otu010366	Otu010367	Otu010368	Otu010369	Otu010370	Otu010371	Otu010372	Otu010373	Otu010374	Otu010375	Otu010376	Otu010377	Otu010378	Otu010379	Otu010380	Otu010381	Otu010382	Otu010383	Otu010384	Otu010385	Otu010386	Otu010387	Otu010388	Otu010389	Otu010390	Otu010391	Otu010392	Otu010393	Otu010394	Otu010395	Otu010396	Otu010397	Otu010398	Otu010399	Otu010400	Otu010401	Otu010402	Otu010403	Otu010404	Otu010405	Otu010406	Otu010407	Otu010408	Otu010409	Otu010410	Otu010411	Otu010412	Otu010413	Otu010414	Otu010415	Otu010416	Otu010417	Otu010418	Otu010419	Otu010420	Otu010421	Otu010422	Otu010423	Otu010424	Otu010425	Otu010426	Otu010427	Otu010428	Otu010429	Otu010430	Otu010431	Otu010432	Otu010433	Otu010434	Otu010435	Otu010436	Otu010437	Otu010438	Otu010439	Otu010440	Otu010441	Otu010442	Otu010443	Otu010444	Otu010445	Otu010446	Otu010447	Otu010448	Otu010449	Otu010450	Otu010451	Otu010452	Otu010453	Otu010454	Otu010455	Otu010456	Otu010457	Otu010458	Otu010459	Otu010460	Otu010461	Otu010462	Otu010463	Otu010464	Otu010465	Otu010466	Otu010467	Otu010468	Otu010469	Otu010470	Otu010471	Otu010472	Otu010473	Otu010474	Otu010475	Otu010476	Otu010477	Otu010478	Otu010479	Otu010480	Otu010481	Otu010482	Otu010483	Otu010484	Otu010485	Otu010486	Otu010487	Otu010488	Otu010489	Otu010490	Otu010491	Otu010492	Otu010493	Otu010494	Otu010495	Otu010496	Otu010497	Otu010498	Otu010499	Otu010500	Otu010501	Otu010502	Otu010503	Otu010504	Otu010505	Otu010506	Otu010507	Otu010508	Otu010509	Otu010510	Otu010511	Otu010512	Otu010513	Otu010514	Otu010515	Otu010516	Otu010517	Otu010518	Otu010519	Otu010520	Otu010521	Otu010522	Otu010523	Otu010524	Otu010525	Otu010526	Otu010527	Otu010528	Otu010529	Otu010530	Otu010531	Otu010532	Otu010533	Otu010534	Otu010535	Otu010536	Otu010537	Otu010538	Otu010539	Otu010540	Otu010541	Otu010542	Otu010543	Otu010544	Otu010545	Otu010546	Otu010547	Otu010548	Otu010549	Otu010550	Otu010551	Otu010552	Otu010553	Otu010554	Otu010555	Otu010556	Otu010557	Otu010558	Otu010559	Otu010560	Otu010561	Otu010562	Otu010563	Otu010564	Otu010565	Otu010566	Otu010567	Otu010568	Otu010569	Otu010570	Otu010571	Otu010572	Otu010573	Otu010574	Otu010575	Otu010576	Otu010577	Otu010578	Otu010579	Otu010580	Otu010581	Otu010582	Otu010583	Otu010584	Otu010585	Otu010586	Otu010587	Otu010588	Otu010589	Otu010590	Otu010591	Otu010592	Otu010593	Otu010594	Otu010595	Otu010596	Otu010597	Otu010598	Otu010599	Otu010600	Otu010601	Otu010602	Otu010603	Otu010604	Otu010605	Otu010606	Otu010607	Otu010608	Otu010609	Otu010610	Otu010611	Otu010612	Otu010613	Otu010614	Otu010615	Otu010616	Otu010617	Otu010618	Otu010619	Otu010620	Otu010621	Otu010622	Otu010623	Otu010624	Otu010625	Otu010626	Otu010627	Otu010628	Otu010629	Otu010630	Otu010631	Otu010632	Otu010633	Otu010634	Otu010635	Otu010636	Otu010637	Otu010638	Otu010639	Otu010640	Otu010641	Otu010642	Otu010643	Otu010644	Otu010645	Otu010646	Otu010647	Otu010648	Otu010649	Otu010650	Otu010651	Otu010652	Otu010653	Otu010654	Otu010655	Otu010656	Otu010657	Otu010658	Otu010659	Otu010660	Otu010661	Otu010662	Otu010663	Otu010664	Otu010665	Otu010666	Otu010667	Otu010668	Otu010669	Otu010670	Otu010671	Otu010672	Otu010673	Otu010674	Otu010675	Otu010676	Otu010677	Otu010678	Otu010679	Otu010680	Otu010681	Otu010682	Otu010683	Otu010684	Otu010685	Otu010686	Otu010687	Otu010688	Otu010689	Otu010690	Otu010691	Otu010692	Otu010693	Otu010694	Otu010695	Otu010696	Otu010697	Otu010698	Otu010699	Otu010700	Otu010701	Otu010702	Otu010703	Otu010704	Otu010705	Otu010706	Otu010707	Otu010708	Otu010709	Otu010710	Otu010711	Otu010712	Otu010713	Otu010714	Otu010715	Otu010716	Otu010717	Otu010718	Otu010719	Otu010720	Otu010721	Otu010722	Otu010723	Otu010724	Otu010725	Otu010726	Otu010727	Otu010728	Otu010729	Otu010730	Otu010731	Otu010732	Otu010733	Otu010734	Otu010735	Otu010736	Otu010737	Otu010738	Otu010739	Otu010740	Otu010741	Otu010742	Otu010743	Otu010744	Otu010745	Otu010746	Otu010747	Otu010748	Otu010749	Otu010750	Otu010751	Otu010752	Otu010753	Otu010754	Otu010755	Otu010756	Otu010757	Otu010758	Otu010759	Otu010760	Otu010761	Otu010762	Otu010763	Otu010764	Otu010765	Otu010766	Otu010767	Otu010768	Otu010769	Otu010770	Otu010771	Otu010772	Otu010773	Otu010774	Otu010775	Otu010776	Otu010777	Otu010778	Otu010779	Otu010780	Otu010781	Otu010782	Otu010783	Otu010784	Otu010785	Otu010786	Otu010787	Otu010788	Otu010789	Otu010790	Otu010791	Otu010792	Otu010793	Otu010794	Otu010795	Otu010796	Otu010797	Otu010798	Otu010799	Otu010800	Otu010801	Otu010802	Otu010803	Otu010804	Otu010805	Otu010806	Otu010807	Otu010808	Otu010809	Otu010810	Otu010811	Otu010812	Otu010813	Otu010814	Otu010815	Otu010816	Otu010817	Otu010818	Otu010819	Otu010820	Otu010821	Otu010822	Otu010823	Otu010824	Otu010825	Otu010826	Otu010827	Otu010828	Otu010829	Otu010830	Otu010831	Otu010832	Otu010833	Otu010834	Otu010835	Otu010836	Otu010837	Otu010838	Otu010839	Otu010840	Otu010841	Otu010842	Otu010843	Otu010844	Otu010845	Otu010846	Otu010847	Otu010848	Otu010849	Otu010850	Otu010851	Otu010852	Otu010853	Otu010854	Otu010855	Otu010856	Otu010857	Otu010858	Otu010859	Otu010860	Otu010861	Otu010862	Otu010863	Otu010864	Otu010865	Otu010866	Otu010867	Otu010868	Otu010869	Otu010870	Otu010871	Otu010872	Otu010873	Otu010874	Otu010875	Otu010876	Otu010877	Otu010878	Otu010879	Otu010880	Otu010881	Otu010882	Otu010883	Otu010884	Otu010885	Otu010886	Otu010887	Otu010888	Otu010889	Otu010890	Otu010891	Otu010892	Otu010893	Otu010894	Otu010895	Otu010896	Otu010897	Otu010898	Otu010899	Otu010900	Otu010901	Otu010902	Otu010903	Otu010904	Otu010905	Otu010906	Otu010907	Otu010908	Otu010909	Otu010910	Otu010911	Otu010912	Otu010913	Otu010914	Otu010915	Otu010916	Otu010917	Otu010918	Otu010919	Otu010920	Otu010921	Otu010922	Otu010923	Otu010924	Otu010925	Otu010926	Otu010927	Otu010928	Otu010929	Otu010930	Otu010931	Otu010932	Otu010933	Otu010934	Otu010935	Otu010936	Otu010937	Otu010938	Otu010939	Otu010940	Otu010941	Otu010942	Otu010943	Otu010944	Otu010945	Otu010946	Otu010947	Otu010948	Otu010949	Otu010950	Otu010951	Otu010952	Otu010953	Otu010954	Otu010955	Otu010956	Otu010957	Otu010958	Otu010959	Otu010960	Otu010961	Otu010962	Otu010963	Otu010964	Otu010965	Otu010966	Otu010967	Otu010968	Otu010969	Otu010970	Otu010971	Otu010972	Otu010973	Otu010974	Otu010975	Otu010976	Otu010977	Otu010978	Otu010979	Otu010980	Otu010981	Otu010982	Otu010983	Otu010984	Otu010985	Otu010986	Otu010987	Otu010988	Otu010989	Otu010990	Otu010991	Otu010992	Otu010993	Otu010994	Otu010995	Otu010996	Otu010997	Otu010998	Otu010999	Otu011000	Otu011001	Otu011002	Otu011003	Otu011004	Otu011005	Otu011006	Otu011007	Otu011008	Otu011009	Otu011010	Otu011011	Otu011012	Otu011013	Otu011014	Otu011015	Otu011016	Otu011017	Otu011018	Otu011019	Otu011020	Otu011021	Otu011022	Otu011023	Otu011024	Otu011025	Otu011026	Otu011027	Otu011028	Otu011029	Otu011030	Otu011031	Otu011032	Otu011033	Otu011034	Otu011035	Otu011036	Otu011037	Otu011038	Otu011039	Otu011040	Otu011041	Otu011042	Otu011043	Otu011044	Otu011045	Otu011046	Otu011047	Otu011048	Otu011049	Otu011050	Otu011051	Otu011052	Otu011053	Otu011054	Otu011055	Otu011056	Otu011057	Otu011058	Otu011059	Otu011060	Otu011061	Otu011062	Otu011063	Otu011064	Otu011065	Otu011066	Otu011067	Otu011068	Otu011069	Otu011070	Otu011071	Otu011072	Otu011073	Otu011074	Otu011075	Otu011076	Otu011077	Otu011078	Otu011079	Otu011080	Otu011081	Otu011082	Otu011083	Otu011084	Otu011085	Otu011086	Otu011087	Otu011088	Otu011089	Otu011090	Otu011091	Otu011092	Otu011093	Otu011094	Otu011095	Otu011096	Otu011097	Otu011098	Otu011099	Otu011100	Otu011101	Otu011102	Otu011103	Otu011104	Otu011105	Otu011106	Otu011107	Otu011108	Otu011109	Otu011110	Otu011111	Otu011112	Otu011113	Otu011114	Otu011115	Otu011116	Otu011117	Otu011118	Otu011119	Otu011120	Otu011121	Otu011122	Otu011123	Otu011124	Otu011125	Otu011126	Otu011127	Otu011128	Otu011129	Otu011130	Otu011131	Otu011132	Otu011133	Otu011134	Otu011135	Otu011136	Otu011137	Otu011138	Otu011139	Otu011140	Otu011141	Otu011142	Otu011143	Otu011144	Otu011145	Otu011146	Otu011147	Otu011148	Otu011149	Otu011150	Otu011151	Otu011152	Otu011153	Otu011154	Otu011155	Otu011156	Otu011157	Otu011158	Otu011159	Otu011160	Otu011161	Otu011162	Otu011163	Otu011164	Otu011165	Otu011166	Otu011167	Otu011168	Otu011169	Otu011170	Otu011171	Otu011172	Otu011173	Otu011174	Otu011175	Otu011176	Otu011177	Otu011178	Otu011179	Otu011180	Otu011181	Otu011182	Otu011183	Otu011184	Otu011185	Otu011186	Otu011187	Otu011188	Otu011189	Otu011190	Otu011191	Otu011192	Otu011193	Otu011194	Otu011195	Otu011196	Otu011197	Otu011198	Otu011199	Otu011200	Otu011201	Otu011202	Otu011203	Otu011204	Otu011205	Otu011206	Otu011207	Otu011208	Otu011209	Otu011210	Otu011211	Otu011212	Otu011213	Otu011214	Otu011215	Otu011216	Otu011217	Otu011218	Otu011219	Otu011220	Otu011221	Otu011222	Otu011223	Otu011224	Otu011225	Otu011226	Otu011227	Otu011228	Otu011229	Otu011230	Otu011231	Otu011232	Otu011233	Otu011234	Otu011235	Otu011236	Otu011237	Otu011238	Otu011239	Otu011240	Otu011241	Otu011242	Otu011243	Otu011244	Otu011245	Otu011246	Otu011247	Otu011248	Otu011249	Otu011250	Otu011251	Otu011252	Otu011253	Otu011254	Otu011255	Otu011256	Otu011257	Otu011258	Otu011259	Otu011260	Otu011261	Otu011262	Otu011263	Otu011264	Otu011265	Otu011266	Otu011267	Otu011268	Otu011269	Otu011270	Otu011271	Otu011272	Otu011273	Otu011274	Otu011275	Otu011276	Otu011277	Otu011278	Otu011279	Otu011280	Otu011281	Otu011282	Otu011283	Otu011284	Otu011285	Otu011286	Otu011287	Otu011288	Otu011289	Otu011290	Otu011291	Otu011292	Otu011293	Otu011294	Otu011295	Otu011296	Otu011297	Otu011298	Otu011299	Otu011300	Otu011301	Otu011302	Otu011303	Otu011304	Otu011305	Otu011306	Otu011307	Otu011308	Otu011309	Otu011310	Otu011311	Otu011312	Otu011313	Otu011314	Otu011315	Otu011316	Otu011317	Otu011318	Otu011319	Otu011320	Otu011321	Otu011322	Otu011323	Otu011324	Otu011325	Otu011326	Otu011327	Otu011328	Otu011329	Otu011330	Otu011331	Otu011332	Otu011333	Otu011334	Otu011335	Otu011336	Otu011337	Otu011338	Otu011339	Otu011340	Otu011341	Otu011342	Otu011343	Otu011344	Otu011345	Otu011346	Otu011347	Otu011348	Otu011349	Otu011350	Otu011351	Otu011352	Otu011353	Otu011354	Otu011355	Otu011356	Otu011357	Otu011358	Otu011359	Otu011360	Otu011361	Otu011362	Otu011363	Otu011364	Otu011365	Otu011366	Otu011367	Otu011368	Otu011369	Otu011370	Otu011371	Otu011372	Otu011373	Otu011374	Otu011375	Otu011376	Otu011377	Otu011378	Otu011379	Otu011380	Otu011381	Otu011382	Otu011383	Otu011384	Otu011385	Otu011386	Otu011387	Otu011388	Otu011389	Otu011390	Otu011391	Otu011392	Otu011393	Otu011394	Otu011395	Otu011396	Otu011397	Otu011398	Otu011399	Otu011400	Otu011401	Otu011402	Otu011403	Otu011404	Otu011405	Otu011406	Otu011407	Otu011408	Otu011409	Otu011410	Otu011411	Otu011412	Otu011413	Otu011414	Otu011415	Otu011416	Otu011417	Otu011418	Otu011419	Otu011420	Otu011421	Otu011422	Otu011423	Otu011424	Otu011425	Otu011426	Otu011427	Otu011428	Otu011429	Otu011430	Otu011431	Otu011432	Otu011433	Otu011434	Otu011435	Otu011436	Otu011437	Otu011438	Otu011439	Otu011440	Otu011441	Otu011442	Otu011443	Otu011444	Otu011445	Otu011446	Otu011447	Otu011448	Otu011449	Otu011450	Otu011451	Otu011452	Otu011453	Otu011454	Otu011455	Otu011456	Otu011457	Otu011458	Otu011459	Otu011460	Otu011461	Otu011462	Otu011463	Otu011464	Otu011465	Otu011466	Otu011467	Otu011468	Otu011469	Otu011470	Otu011471	Otu011472	Otu011473	Otu011474	Otu011475	Otu011476	Otu011477	Otu011478	Otu011479	Otu011480	Otu011481	Otu011482	Otu011483	Otu011484	Otu011485	Otu011486	Otu011487	Otu011488	Otu011489	Otu011490	Otu011491	Otu011492	Otu011493	Otu011494	Otu011495	Otu011496	Otu011497	Otu011498	Otu011499	Otu011500	Otu011501	Otu011502	Otu011503	Otu011504	Otu011505	Otu011506	Otu011507	Otu011508	Otu011509	Otu011510	Otu011511	Otu011512	Otu011513	Otu011514	Otu011515	Otu011516	Otu011517	Otu011518	Otu011519	Otu011520	Otu011521	Otu011522	Otu011523	Otu011524	Otu011525	Otu011526	Otu011527	Otu011528	Otu011529	Otu011530	Otu011531	Otu011532	Otu011533	Otu011534	Otu011535	Otu011536	Otu011537	Otu011538	Otu011539	Otu011540	Otu011541	Otu011542	Otu011543	Otu011544	Otu011545	Otu011546	Otu011547	Otu011548	Otu011549	Otu011550	Otu011551	Otu011552	Otu011553	Otu011554	Otu011555	Otu011556	Otu011557	Otu011558	Otu011559	Otu011560	Otu011561	Otu011562	Otu011563	Otu011564	Otu011565	Otu011566	Otu011567	Otu011568	Otu011569	Otu011570	Otu011571	Otu011572	Otu011573	Otu011574	Otu011575	Otu011576	Otu011577	Otu011578	Otu011579	Otu011580	Otu011581	Otu011582	Otu011583	Otu011584	Otu011585	Otu011586	Otu011587	Otu011588	Otu011589	Otu011590	Otu011591	Otu011592	Otu011593	Otu011594	Otu011595	Otu011596	Otu011597	Otu011598	Otu011599	Otu011600	Otu011601	Otu011602	Otu011603	Otu011604	Otu011605	Otu011606	Otu011607	Otu011608	Otu011609	Otu011610	Otu011611	Otu011612	Otu011613	Otu011614	Otu011615	Otu011616	Otu011617	Otu011618	Otu011619	Otu011620	Otu011621	Otu011622	Otu011623	Otu011624	Otu011625	Otu011626	Otu011627	Otu011628	Otu011629	Otu011630	Otu011631	Otu011632	Otu011633	Otu011634	Otu011635	Otu011636	Otu011637	Otu011638	Otu011639	Otu011640	Otu011641	Otu011642	Otu011643	Otu011644	Otu011645	Otu011646	Otu011647	Otu011648	Otu011649	Otu011650	Otu011651	Otu011652	Otu011653	Otu011654	Otu011655	Otu011656	Otu011657	Otu011658	Otu011659	Otu011660	Otu011661	Otu011662	Otu011663	Otu011664	Otu011665	Otu011666	Otu011667	Otu011668	Otu011669	Otu011670	Otu011671	Otu011672	Otu011673	Otu011674	Otu011675	Otu011676	Otu011677	Otu011678	Otu011679	Otu011680	Otu011681	Otu011682	Otu011683	Otu011684	Otu011685	Otu011686	Otu011687	Otu011688	Otu011689	Otu011690	Otu011691	Otu011692	Otu011693	Otu011694	Otu011695	Otu011696	Otu011697	Otu011698	Otu011699	Otu011700	Otu011701	Otu011702	Otu011703	Otu011704	Otu011705	Otu011706	Otu011707	Otu011708	Otu011709	Otu011710	Otu011711	Otu011712	Otu011713	Otu011714	Otu011715	Otu011716	Otu011717	Otu011718	Otu011719	Otu011720	Otu011721	Otu011722	Otu011723	Otu011724	Otu011725	Otu011726	Otu011727	Otu011728	Otu011729	Otu011730	Otu011731	Otu011732	Otu011733	Otu011734	Otu011735	Otu011736	Otu011737	Otu011738	Otu011739	Otu011740	Otu011741	Otu011742	Otu011743	Otu011744	Otu011745	Otu011746	Otu011747	Otu011748	Otu011749	Otu011750	Otu011751	Otu011752	Otu011753	Otu011754	Otu011755	Otu011756	Otu011757	Otu011758	Otu011759	Otu011760	Otu011761	Otu011762	Otu011763	Otu011764	Otu011765	Otu011766	Otu011767	Otu011768	Otu011769	Otu011770	Otu011771	Otu011772	Otu011773	Otu011774	Otu011775	Otu011776	Otu011777	Otu011778	Otu011779	Otu011780	Otu011781	Otu011782	Otu011783	Otu011784	Otu011785	Otu011786	Otu011787	Otu011788	Otu011789	Otu011790	Otu011791	Otu011792	Otu011793	Otu011794	Otu011795	Otu011796	Otu011797	Otu011798	Otu011799	Otu011800	Otu011801	Otu011802	Otu011803	Otu011804	Otu011805	Otu011806	Otu011807	Otu011808	Otu011809	Otu011810	Otu011811	Otu011812	Otu011813	Otu011814	Otu011815	Otu011816	Otu011817	Otu011818	Otu011819	Otu011820	Otu011821	Otu011822	Otu011823	Otu011824	Otu011825	Otu011826	Otu011827	Otu011828	Otu011829	Otu011830	Otu011831	Otu011832	Otu011833	Otu011834	Otu011835	Otu011836	Otu011837	Otu011838	Otu011839	Otu011840	Otu011841	Otu011842	Otu011843	Otu011844	Otu011845	Otu011846	Otu011847	Otu011848	Otu011849	Otu011850	Otu011851	Otu011852	Otu011853	Otu011854	Otu011855	Otu011856	Otu011857	Otu011858	Otu011859	Otu011860	Otu011861	Otu011862	Otu011863	Otu011864	Otu011865	Otu011866	Otu011867	Otu011868	Otu011869	Otu011870	Otu011871	Otu011872	Otu011873	Otu011874	Otu011875	Otu011876	Otu011877	Otu011878	Otu011879	Otu011880	Otu011881	Otu011882	Otu011883	Otu011884	Otu011885	Otu011886	Otu011887	Otu011888	Otu011889	Otu011890	Otu011891	Otu011892	Otu011893	Otu011894	Otu011895	Otu011896	Otu011897	Otu011898	Otu011899	Otu011900	Otu011901	Otu011902	Otu011903	Otu011904	Otu011905	Otu011906	Otu011907	Otu011908	Otu011909	Otu011910	Otu011911	Otu011912	Otu011913	Otu011914	Otu011915	Otu011916	Otu011917	Otu011918	Otu011919	Otu011920	Otu011921	Otu011922	Otu011923	Otu011924	Otu011925	Otu011926	Otu011927	Otu011928	Otu011929	Otu011930	Otu011931	Otu011932	Otu011933	Otu011934	Otu011935	Otu011936	Otu011937	Otu011938	Otu011939	Otu011940	Otu011941	Otu011942	Otu011943	Otu011944	Otu011945	Otu011946	Otu011947	Otu011948	Otu011949	Otu011950	Otu011951	Otu011952	Otu011953	Otu011954	Otu011955	Otu011956	Otu011957	Otu011958	Otu011959	Otu011960	Otu011961	Otu011962	Otu011963	Otu011964	Otu011965	Otu011966	Otu011967	Otu011968	Otu011969	Otu011970	Otu011971	Otu011972	Otu011973	Otu011974	Otu011975	Otu011976	Otu011977	Otu011978	Otu011979	Otu011980	Otu011981	Otu011982	Otu011983	Otu011984	Otu011985	Otu011986	Otu011987	Otu011988	Otu011989	Otu011990	Otu011991	Otu011992	Otu011993	Otu011994	Otu011995	Otu011996	Otu011997	Otu011998	Otu011999	Otu012000	Otu012001	Otu012002	Otu012003	Otu012004	Otu012005	Otu012006	Otu012007	Otu012008	Otu012009	Otu012010	Otu012011	Otu012012	Otu012013	Otu012014	Otu012015	Otu012016	Otu012017	Otu012018	Otu012019	Otu012020	Otu012021	Otu012022	Otu012023	Otu012024	Otu012025	Otu012026	Otu012027	Otu012028	Otu012029	Otu012030	Otu012031	Otu012032	Otu012033	Otu012034	Otu012035	Otu012036	Otu012037	Otu012038	Otu012039	Otu012040	Otu012041	Otu012042	Otu012043	Otu012044	Otu012045	Otu012046	Otu012047	Otu012048	Otu012049	Otu012050	Otu012051	Otu012052	Otu012053	Otu012054	Otu012055	Otu012056	Otu012057	Otu012058	Otu012059	Otu012060	Otu012061	Otu012062	Otu012063	Otu012064	Otu012065	Otu012066	Otu012067	Otu012068	Otu012069	Otu012070	Otu012071	Otu012072	Otu012073	Otu012074	Otu012075	Otu012076	Otu012077	Otu012078	Otu012079	Otu012080	Otu012081	Otu012082	Otu012083	Otu012084	Otu012085	Otu012086	Otu012087	Otu012088	Otu012089	Otu012090	Otu012091	Otu012092	Otu012093	Otu012094	Otu012095	Otu012096	Otu012097	Otu012098	Otu012099	Otu012100	Otu012101	Otu012102	Otu012103	Otu012104	Otu012105	Otu012106	Otu012107	Otu012108	Otu012109	Otu012110	Otu012111	Otu012112	Otu012113	Otu012114	Otu012115	Otu012116	Otu012117	Otu012118	Otu012119	Otu012120	Otu012121	Otu012122	Otu012123	Otu012124	Otu012125	Otu012126	Otu012127	Otu012128	Otu012129	Otu012130	Otu012131	Otu012132	Otu012133	Otu012134	Otu012135	Otu012136	Otu012137	Otu012138	Otu012139	Otu012140	Otu012141	Otu012142	Otu012143	Otu012144	Otu012145	Otu012146	Otu012147	Otu012148	Otu012149	Otu012150	Otu012151	Otu012152	Otu012153	Otu012154	Otu012155	Otu012156	Otu012157	Otu012158	Otu012159	Otu012160	Otu012161	Otu012162	Otu012163	Otu012164	Otu012165	Otu012166	Otu012167	Otu012168	Otu012169	Otu012170	Otu012171	Otu012172	Otu012173	Otu012174	Otu012175	Otu012176	Otu012177	Otu012178	Otu012179	Otu012180	Otu012181	Otu012182	Otu012183	Otu012184	Otu012185	Otu012186	Otu012187	Otu012188	Otu012189	Otu012190	Otu012191	Otu012192	Otu012193	Otu012194	Otu012195	Otu012196	Otu012197	Otu012198	Otu012199	Otu012200	Otu012201	Otu012202	Otu012203	Otu012204	Otu012205	Otu012206	Otu012207	Otu012208	Otu012209	Otu012210	Otu012211	Otu012212	Otu012213	Otu012214	Otu012215	Otu012216	Otu012217	Otu012218	Otu012219	Otu012220	Otu012221	Otu012222	Otu012223	Otu012224	Otu012225	Otu012226	Otu012227	Otu012228	Otu012229	Otu012230	Otu012231	Otu012232	Otu012233	Otu012234	Otu012235	Otu012236	Otu012237	Otu012238	Otu012239	Otu012240	Otu012241	Otu012242	Otu012243	Otu012244	Otu012245	Otu012246	Otu012247	Otu012248	Otu012249	Otu012250	Otu012251	Otu012252	Otu012253	Otu012254	Otu012255	Otu012256	Otu012257	Otu012258	Otu012259	Otu012260	Otu012261	Otu012262	Otu012263	Otu012264	Otu012265	Otu012266	Otu012267	Otu012268	Otu012269	Otu012270	Otu012271	Otu012272	Otu012273	Otu012274	Otu012275	Otu012276	Otu012277	Otu012278	Otu012279	Otu012280	Otu012281	Otu012282	Otu012283	Otu012284	Otu012285	Otu012286	Otu012287	Otu012288	Otu012289	Otu012290	Otu012291	Otu012292	Otu012293	Otu012294	Otu012295	Otu012296	Otu012297	Otu012298	Otu012299	Otu012300	Otu012301	Otu012302	Otu012303	Otu012304	Otu012305	Otu012306	Otu012307	Otu012308	Otu012309	Otu012310	Otu012311	Otu012312	Otu012313	Otu012314	Otu012315	Otu012316	Otu012317	Otu012318	Otu012319	Otu012320	Otu012321	Otu012322	Otu012323	Otu012324	Otu012325	Otu012326	Otu012327	Otu012328	Otu012329	Otu012330	Otu012331	Otu012332	Otu012333	Otu012334	Otu012335	Otu012336	Otu012337	Otu012338	Otu012339	Otu012340	Otu012341	Otu012342	Otu012343	Otu012344	Otu012345	Otu012346	Otu012347	Otu012348	Otu012349	Otu012350	Otu012351	Otu012352	Otu012353	Otu012354	Otu012355	Otu012356	Otu012357	Otu012358	Otu012359	Otu012360	Otu012361	Otu012362	Otu012363	Otu012364	Otu012365	Otu012366	Otu012367	Otu012368	Otu012369	Otu012370	Otu012371	Otu012372	Otu012373	Otu012374	Otu012375	Otu012376	Otu012377	Otu012378	Otu012379	Otu012380	Otu012381	Otu012382	Otu012383	Otu012384	Otu012385	Otu012386	Otu012387	Otu012388	Otu012389	Otu012390	Otu012391	Otu012392	Otu012393	Otu012394	Otu012395	Otu012396	Otu012397	Otu012398	Otu012399	Otu012400	Otu012401	Otu012402	Otu012403	Otu012404	Otu012405	Otu012406	Otu012407	Otu012408	Otu012409	Otu012410	Otu012411	Otu012412	Otu012413	Otu012414	Otu012415	Otu012416	Otu012417	Otu012418	Otu012419	Otu012420	Otu012421	Otu012422	Otu012423	Otu012424	Otu012425	Otu012426	Otu012427	Otu012428	Otu012429	Otu012430	Otu012431	Otu012432	Otu012433	Otu012434	Otu012435	Otu012436	Otu012437	Otu012438	Otu012439	Otu012440	Otu012441	Otu012442	Otu012443	Otu012444	Otu012445	Otu012446	Otu012447	Otu012448	Otu012449	Otu012450	Otu012451	Otu012452	Otu012453	Otu012454	Otu012455	Otu012456	Otu012457	Otu012458	Otu012459	Otu012460	Otu012461	Otu012462	Otu012463	Otu012464	Otu012465	Otu012466	Otu012467	Otu012468	Otu012469	Otu012470	Otu012471	Otu012472	Otu012473	Otu012474	Otu012475	Otu012476	Otu012477	Otu012478	Otu012479	Otu012480	Otu012481	Otu012482	Otu012483	Otu012484	Otu012485	Otu012486	Otu012487	Otu012488	Otu012489	Otu012490	Otu012491	Otu012492	Otu012493	Otu012494	Otu012495	Otu012496	Otu012497	Otu012498	Otu012499	Otu012500	Otu012501	Otu012502	Otu012503	Otu012504	Otu012505	Otu012506	Otu012507	Otu012508	Otu012509	Otu012510	Otu012511	Otu012512	Otu012513	Otu012514	Otu012515	Otu012516	Otu012517	Otu012518	Otu012519	Otu012520	Otu012521	Otu012522	Otu012523	Otu012524	Otu012525	Otu012526	Otu012527	Otu012528	Otu012529	Otu012530	Otu012531	Otu012532	Otu012533	Otu012534	Otu012535	Otu012536	Otu012537	Otu012538	Otu012539	Otu012540	Otu012541	Otu012542	Otu012543	Otu012544	Otu012545	Otu012546	Otu012547	Otu012548	Otu012549	Otu012550	Otu012551	Otu012552	Otu012553	Otu012554	Otu012555	Otu012556	Otu012557	Otu012558	Otu012559	Otu012560	Otu012561	Otu012562	Otu012563	Otu012564	Otu012565	Otu012566	Otu012567	Otu012568	Otu012569	Otu012570	Otu012571	Otu012572	Otu012573	Otu012574	Otu012575	Otu012576	Otu012577	Otu012578	Otu012579	Otu012580	Otu012581	Otu012582	Otu012583	Otu012584	Otu012585	Otu012586	Otu012587	Otu012588	Otu012589	Otu012590	Otu012591	Otu012592	Otu012593	Otu012594	Otu012595	Otu012596	Otu012597	Otu012598	Otu012599	Otu012600	Otu012601	Otu012602	Otu012603	Otu012604	Otu012605	Otu012606	Otu012607	Otu012608	Otu012609	Otu012610	Otu012611	Otu012612	Otu012613	Otu012614	Otu012615	Otu012616	Otu012617	Otu012618	Otu012619	Otu012620	Otu012621	Otu012622	Otu012623	Otu012624	Otu012625	Otu012626	Otu012627	Otu012628	Otu012629	Otu012630	Otu012631	Otu012632	Otu012633	Otu012634	Otu012635	Otu012636	Otu012637	Otu012638	Otu012639	Otu012640	Otu012641	Otu012642	Otu012643	Otu012644	Otu012645	Otu012646	Otu012647	Otu012648	Otu012649	Otu012650	Otu012651	Otu012652	Otu012653	Otu012654	Otu012655	Otu012656	Otu012657	Otu012658	Otu012659	Otu012660	Otu012661	Otu012662	Otu012663	Otu012664	Otu012665	Otu012666	Otu012667	Otu012668	Otu012669	Otu012670	Otu012671	Otu012672	Otu012673	Otu012674	Otu012675	Otu012676	Otu012677	Otu012678	Otu012679	Otu012680	Otu012681	Otu012682	Otu012683	Otu012684	Otu012685	Otu012686	Otu012687	Otu012688	Otu012689	Otu012690	Otu012691	Otu012692	Otu012693	Otu012694	Otu012695	Otu012696	Otu012697	Otu012698	Otu012699	Otu012700	Otu012701	Otu012702	Otu012703	Otu012704	Otu012705	Otu012706	Otu012707	Otu012708	Otu012709	Otu012710	Otu012711	Otu012712	Otu012713	Otu012714	Otu012715	Otu012716	Otu012717	Otu012718	Otu012719	Otu012720	Otu012721	Otu012722	Otu012723	Otu012724	Otu012725	Otu012726	Otu012727	Otu012728	Otu012729	Otu012730	Otu012731	Otu012732	Otu012733	Otu012734	Otu012735	Otu012736	Otu012737	Otu012738	Otu012739	Otu012740	Otu012741	Otu012742	Otu012743	Otu012744	Otu012745	Otu012746	Otu012747	Otu012748	Otu012749	Otu012750	Otu012751	Otu012752	Otu012753	Otu012754	Otu012755	Otu012756	Otu012757	Otu012758	Otu012759	Otu012760	Otu012761	Otu012762	Otu012763	Otu012764	Otu012765	Otu012766	Otu012767	Otu012768	Otu012769	Otu012770	Otu012771	Otu012772	Otu012773	Otu012774	Otu012775	Otu012776	Otu012777	Otu012778	Otu012779	Otu012780	Otu012781	Otu012782	Otu012783	Otu012784	Otu012785	Otu012786	Otu012787	Otu012788	Otu012789	Otu012790	Otu012791	Otu012792	Otu012793	Otu012794	Otu012795	Otu012796	Otu012797	Otu012798	Otu012799	Otu012800	Otu012801	Otu012802	Otu012803	Otu012804	Otu012805	Otu012806	Otu012807	Otu012808	Otu012809	Otu012810	Otu012811	Otu012812	Otu012813	Otu012814	Otu012815	Otu012816	Otu012817	Otu012818	Otu012819	Otu012820	Otu012821	Otu012822	Otu012823	Otu012824	Otu012825	Otu012826	Otu012827	Otu012828	Otu012829	Otu012830	Otu012831	Otu012832	Otu012833	Otu012834	Otu012835	Otu012836	Otu012837	Otu012838	Otu012839	Otu012840	Otu012841	Otu012842	Otu012843	Otu012844	Otu012845	Otu012846	Otu012847	Otu012848	Otu012849	Otu012850	Otu012851	Otu012852	Otu012853	Otu012854	Otu012855	Otu012856	Otu012857	Otu012858	Otu012859	Otu012860	Otu012861	Otu012862	Otu012863	Otu012864	Otu012865	Otu012866	Otu012867	Otu012868	Otu012869	Otu012870	Otu012871	Otu012872	Otu012873	Otu012874	Otu012875	Otu012876	Otu012877	Otu012878	Otu012879	Otu012880	Otu012881	Otu012882	Otu012883	Otu012884	Otu012885	Otu012886	Otu012887	Otu012888	Otu012889	Otu012890	Otu012891	Otu012892	Otu012893	Otu012894	Otu012895	Otu012896	Otu012897	Otu012898	Otu012899	Otu012900	Otu012901	Otu012902	Otu012903	Otu012904	Otu012905	Otu012906	Otu012907	Otu012908	Otu012909	Otu012910	Otu012911	Otu012912	Otu012913	Otu012914	Otu012915	Otu012916	Otu012917	Otu012918	Otu012919	Otu012920	Otu012921	Otu012922	Otu012923	Otu012924	Otu012925	Otu012926	Otu012927	Otu012928	Otu012929	Otu012930	Otu012931	Otu012932	Otu012933	Otu012934	Otu012935	Otu012936	Otu012937	Otu012938	Otu012939	Otu012940	Otu012941	Otu012942	Otu012943	Otu012944	Otu012945	Otu012946	Otu012947	Otu012948	Otu012949	Otu012950	Otu012951	Otu012952	Otu012953	Otu012954	Otu012955	Otu012956	Otu012957	Otu012958	Otu012959	Otu012960	Otu012961	Otu012962	Otu012963	Otu012964	Otu012965	Otu012966	Otu012967	Otu012968	Otu012969	Otu012970	Otu012971	Otu012972	Otu012973	Otu012974	Otu012975	Otu012976	Otu012977	Otu012978	Otu012979	Otu012980	Otu012981	Otu012982	Otu012983	Otu012984	Otu012985	Otu012986	Otu012987	Otu012988	Otu012989	Otu012990	Otu012991	Otu012992	Otu012993	Otu012994	Otu012995	Otu012996	Otu012997	Otu012998	Otu012999	Otu013000	Otu013001	Otu013002	Otu013003	Otu013004	Otu013005	Otu013006	Otu013007	Otu013008	Otu013009	Otu013010	Otu013011	Otu013012	Otu013013	Otu013014	Otu013015	Otu013016	Otu013017	Otu013018	Otu013019	Otu013020	Otu013021	Otu013022	Otu013023	Otu013024	Otu013025	Otu013026	Otu013027	Otu013028	Otu013029	Otu013030	Otu013031	Otu013032	Otu013033	Otu013034	Otu013035	Otu013036	Otu013037	Otu013038	Otu013039	Otu013040	Otu013041	Otu013042	Otu013043	Otu013044	Otu013045	Otu013046	Otu013047	Otu013048	Otu013049	Otu013050	Otu013051	Otu013052	Otu013053	Otu013054	Otu013055	Otu013056	Otu013057	Otu013058	Otu013059	Otu013060	Otu013061	Otu013062	Otu013063	Otu013064	Otu013065	Otu013066	Otu013067	Otu013068	Otu013069	Otu013070	Otu013071	Otu013072	Otu013073	Otu013074	Otu013075	Otu013076	Otu013077	Otu013078	Otu013079	Otu013080	Otu013081	Otu013082	Otu013083	Otu013084	Otu013085	Otu013086	Otu013087	Otu013088	Otu013089	Otu013090	Otu013091	Otu013092	Otu013093	Otu013094	Otu013095	Otu013096	Otu013097	Otu013098	Otu013099	Otu013100	Otu013101	Otu013102	Otu013103	Otu013104	Otu013105	Otu013106	Otu013107	Otu013108	Otu013109	Otu013110	Otu013111	Otu013112	Otu013113	Otu013114	Otu013115	Otu013116	Otu013117	Otu013118	Otu013119	Otu013120	Otu013121	Otu013122	Otu013123	Otu013124	Otu013125	Otu013126	Otu013127	Otu013128	Otu013129	Otu013130	Otu013131	Otu013132	Otu013133	Otu013134	Otu013135	Otu013136	Otu013137	Otu013138	Otu013139	Otu013140	Otu013141	Otu013142	Otu013143	Otu013144	Otu013145	Otu013146	Otu013147	Otu013148	Otu013149	Otu013150	Otu013151	Otu013152	Otu013153	Otu013154	Otu013155	Otu013156	Otu013157	Otu013158	Otu013159	Otu013160	Otu013161	Otu013162	Otu013163	Otu013164	Otu013165	Otu013166	Otu013167	Otu013168	Otu013169	Otu013170	Otu013171	Otu013172	Otu013173	Otu013174	Otu013175	Otu013176	Otu013177	Otu013178	Otu013179	Otu013180	Otu013181	Otu013182	Otu013183	Otu013184	Otu013185	Otu013186	Otu013187	Otu013188	Otu013189	Otu013190	Otu013191	Otu013192	Otu013193	Otu013194	Otu013195	Otu013196	Otu013197	Otu013198	Otu013199	Otu013200	Otu013201	Otu013202	Otu013203	Otu013204	Otu013205	Otu013206	Otu013207	Otu013208	Otu013209	Otu013210	Otu013211	Otu013212	Otu013213	Otu013214	Otu013215	Otu013216	Otu013217	Otu013218	Otu013219	Otu013220	Otu013221	Otu013222	Otu013223	Otu013224	Otu013225	Otu013226	Otu013227	Otu013228	Otu013229	Otu013230	Otu013231	Otu013232	Otu013233	Otu013234	Otu013235	Otu013236	Otu013237	Otu013238	Otu013239	Otu013240	Otu013241	Otu013242	Otu013243	Otu013244	Otu013245	Otu013246	Otu013247	Otu013248	Otu013249	Otu013250	Otu013251	Otu013252	Otu013253	Otu013254	Otu013255	Otu013256	Otu013257	Otu013258	Otu013259	Otu013260	Otu013261	Otu013262	Otu013263	Otu013264	Otu013265	Otu013266	Otu013267	Otu013268	Otu013269	Otu013270	Otu013271	Otu013272	Otu013273	Otu013274	Otu013275	Otu013276	Otu013277	Otu013278	Otu013279	Otu013280	Otu013281	Otu013282	Otu013283	Otu013284	Otu013285	Otu013286	Otu013287	Otu013288	Otu013289	Otu013290	Otu013291	Otu013292	Otu013293	Otu013294	Otu013295	Otu013296	Otu013297	Otu013298	Otu013299	Otu013300	Otu013301	Otu013302	Otu013303	Otu013304	Otu013305	Otu013306	Otu013307	Otu013308	Otu013309	Otu013310	Otu013311	Otu013312	Otu013313	Otu013314	Otu013315	Otu013316	Otu013317	Otu013318	Otu013319	Otu013320	Otu013321	Otu013322	Otu013323	Otu013324	Otu013325	Otu013326	Otu013327	Otu013328	Otu013329	Otu013330	Otu013331	Otu013332	Otu013333	Otu013334	Otu013335	Otu013336	Otu013337	Otu013338	Otu013339	Otu013340	Otu013341	Otu013342	Otu013343	Otu013344	Otu013345	Otu013346	Otu013347	Otu013348	Otu013349	Otu013350	Otu013351	Otu013352	Otu013353	Otu013354	Otu013355	Otu013356	Otu013357	Otu013358	Otu013359	Otu013360	Otu013361	Otu013362	Otu013363	Otu013364	Otu013365	Otu013366	Otu013367	Otu013368	Otu013369	Otu013370	Otu013371	Otu013372	Otu013373	Otu013374	Otu013375	Otu013376	Otu013377	Otu013378	Otu013379	Otu013380	Otu013381	Otu013382	Otu013383	Otu013384	Otu013385	Otu013386	Otu013387	Otu013388	Otu013389	Otu013390	Otu013391	Otu013392	Otu013393	Otu013394	Otu013395	Otu013396	Otu013397	Otu013398	Otu013399	Otu013400	Otu013401	Otu013402	Otu013403	Otu013404	Otu013405	Otu013406	Otu013407	Otu013408	Otu013409	Otu013410	Otu013411	Otu013412	Otu013413	Otu013414	Otu013415	Otu013416	Otu013417	Otu013418	Otu013419	Otu013420	Otu013421	Otu013422	Otu013423	Otu013424	Otu013425	Otu013426	Otu013427	Otu013428	Otu013429	Otu013430	Otu013431	Otu013432	Otu013433	Otu013434	Otu013435	Otu013436	Otu013437	Otu013438	Otu013439	Otu013440	Otu013441	Otu013442	Otu013443	Otu013444	Otu013445	Otu013446	Otu013447	Otu013448	Otu013449	Otu013450	Otu013451	Otu013452	Otu013453	Otu013454	Otu013455	Otu013456	Otu013457	Otu013458	Otu013459	Otu013460	Otu013461	Otu013462	Otu013463	Otu013464	Otu013465	Otu013466	Otu013467	Otu013468	Otu013469	Otu013470	Otu013471	Otu013472	Otu013473	Otu013474	Otu013475	Otu013476	Otu013477	Otu013478	Otu013479	Otu013480	Otu013481	Otu013482	Otu013483	Otu013484	Otu013485	Otu013486	Otu013487	Otu013488	Otu013489	Otu013490	Otu013491	Otu013492	Otu013493	Otu013494	Otu013495	Otu013496	Otu013497	Otu013498	Otu013499	Otu013500	Otu013501	Otu013502	Otu013503	Otu013504	Otu013505	Otu013506	Otu013507	Otu013508	Otu013509	Otu013510	Otu013511	Otu013512	Otu013513	Otu013514	Otu013515	Otu013516	Otu013517	Otu013518	Otu013519	Otu013520	Otu013521	Otu013522	Otu013523	Otu013524	Otu013525	Otu013526	Otu013527	Otu013528	Otu013529	Otu013530	Otu013531	Otu013532	Otu013533	Otu013534	Otu013535	Otu013536	Otu013537	Otu013538	Otu013539	Otu013540	Otu013541	Otu013542	Otu013543	Otu013544	Otu013545	Otu013546	Otu013547	Otu013548	Otu013549	Otu013550	Otu013551	Otu013552	Otu013553	Otu013554	Otu013555	Otu013556	Otu013557	Otu013558	Otu013559	Otu013560	Otu013561	Otu013562	Otu013563	Otu013564	Otu013565	Otu013566	Otu013567	Otu013568	Otu013569	Otu013570	Otu013571	Otu013572	Otu013573	Otu013574	Otu013575	Otu013576	Otu013577	Otu013578	Otu013579	Otu013580	Otu013581	Otu013582	Otu013583	Otu013584	Otu013585	Otu013586	Otu013587	Otu013588	Otu013589	Otu013590	Otu013591	Otu013592	Otu013593	Otu013594	Otu013595	Otu013596	Otu013597	Otu013598	Otu013599	Otu013600	Otu013601	Otu013602	Otu013603	Otu013604	Otu013605	Otu013606	Otu013607	Otu013608	Otu013609	Otu013610	Otu013611	Otu013612	Otu013613	Otu013614	Otu013615	Otu013616	Otu013617	Otu013618	Otu013619	Otu013620	Otu013621	Otu013622	Otu013623	Otu013624	Otu013625	Otu013626	Otu013627	Otu013628	Otu013629	Otu013630	Otu013631	Otu013632	Otu013633	Otu013634	Otu013635	Otu013636	Otu013637	Otu013638	Otu013639	Otu013640	Otu013641	Otu013642	Otu013643	Otu013644	Otu013645	Otu013646	Otu013647	Otu013648	Otu013649	Otu013650	Otu013651	Otu013652	Otu013653	Otu013654	Otu013655	Otu013656	Otu013657	Otu013658	Otu013659	Otu013660	Otu013661	Otu013662	Otu013663	Otu013664	Otu013665	Otu013666	Otu013667	Otu013668	Otu013669	Otu013670	Otu013671	Otu013672	Otu013673	Otu013674	Otu013675	Otu013676	Otu013677	Otu013678	Otu013679	Otu013680	Otu013681	Otu013682	Otu013683	Otu013684	Otu013685	Otu013686	Otu013687	Otu013688	Otu013689	Otu013690	Otu013691	Otu013692	Otu013693	Otu013694	Otu013695	Otu013696	Otu013697	Otu013698	Otu013699	Otu013700	Otu013701	Otu013702	Otu013703	Otu013704	Otu013705	Otu013706	Otu013707	Otu013708	Otu013709	Otu013710	Otu013711	Otu013712	Otu013713	Otu013714	Otu013715	Otu013716	Otu013717	Otu013718	Otu013719	Otu013720	Otu013721	Otu013722	Otu013723	Otu013724	Otu013725	Otu013726	Otu013727	Otu013728	Otu013729	Otu013730	Otu013731	Otu013732	Otu013733	Otu013734	Otu013735	Otu013736	Otu013737	Otu013738	Otu013739	Otu013740	Otu013741	Otu013742	Otu013743	Otu013744	Otu013745	Otu013746	Otu013747	Otu013748	Otu013749	Otu013750	Otu013751	Otu013752	Otu013753	Otu013754	Otu013755	Otu013756	Otu013757	Otu013758	Otu013759	Otu013760	Otu013761	Otu013762	Otu013763	Otu013764	Otu013765	Otu013766	Otu013767	Otu013768	Otu013769	Otu013770	Otu013771	Otu013772	Otu013773	Otu013774	Otu013775	Otu013776	Otu013777	Otu013778	Otu013779	Otu013780	Otu013781	Otu013782	Otu013783	Otu013784	Otu013785	Otu013786	Otu013787	Otu013788	Otu013789	Otu013790	Otu013791	Otu013792	Otu013793	Otu013794	Otu013795	Otu013796	Otu013797	Otu013798	Otu013799	Otu013800	Otu013801	Otu013802	Otu013803	Otu013804	Otu013805	Otu013806	Otu013807	Otu013808	Otu013809	Otu013810	Otu013811	Otu013812	Otu013813	Otu013814	Otu013815	Otu013816	Otu013817	Otu013818	Otu013819	Otu013820	Otu013821	Otu013822	Otu013823	Otu013824	Otu013825	Otu013826	Otu013827	Otu013828	Otu013829	Otu013830	Otu013831	Otu013832	Otu013833	Otu013834	Otu013835	Otu013836	Otu013837	Otu013838	Otu013839	Otu013840	Otu013841	Otu013842	Otu013843	Otu013844	Otu013845	Otu013846	Otu013847	Otu013848	Otu013849	Otu013850	Otu013851	Otu013852	Otu013853	Otu013854	Otu013855	Otu013856	Otu013857	Otu013858	Otu013859	Otu013860	Otu013861	Otu013862	Otu013863	Otu013864	Otu013865	Otu013866	Otu013867	Otu013868	Otu013869	Otu013870	Otu013871	Otu013872	Otu013873	Otu013874	Otu013875	Otu013876	Otu013877	Otu013878	Otu013879	Otu013880	Otu013881	Otu013882	Otu013883	Otu013884	Otu013885	Otu013886	Otu013887	Otu013888	Otu013889	Otu013890	Otu013891	Otu013892	Otu013893	Otu013894	Otu013895	Otu013896	Otu013897	Otu013898	Otu013899	Otu013900	Otu013901	Otu013902	Otu013903	Otu013904	Otu013905	Otu013906	Otu013907	Otu013908	Otu013909	Otu013910	Otu013911	Otu013912	Otu013913	Otu013914	Otu013915	Otu013916	Otu013917	Otu013918	Otu013919	Otu013920	Otu013921	Otu013922	Otu013923	Otu013924	Otu013925	Otu013926	Otu013927	Otu013928	Otu013929	Otu013930	Otu013931	Otu013932	Otu013933	Otu013934	Otu013935	Otu013936	Otu013937	Otu013938	Otu013939	Otu013940	Otu013941	Otu013942	Otu013943	Otu013944	Otu013945	Otu013946	Otu013947	Otu013948	Otu013949	Otu013950	Otu013951	Otu013952	Otu013953	Otu013954	Otu013955	Otu013956	Otu013957	Otu013958	Otu013959	Otu013960	Otu013961	Otu013962	Otu013963	Otu013964	Otu013965	Otu013966	Otu013967	Otu013968	Otu013969	Otu013970	Otu013971	Otu013972	Otu013973	Otu013974	Otu013975	Otu013976	Otu013977	Otu013978	Otu013979	Otu013980	Otu013981	Otu013982	Otu013983	Otu013984	Otu013985	Otu013986	Otu013987	Otu013988	Otu013989	Otu013990	Otu013991	Otu013992	Otu013993	Otu013994	Otu013995	Otu013996	Otu013997	Otu013998	Otu013999	Otu014000	Otu014001	Otu014002	Otu014003	Otu014004	Otu014005	Otu014006	Otu014007	Otu014008	Otu014009	Otu014010	Otu014011	Otu014012	Otu014013	Otu014014	Otu014015	Otu014016	Otu014017	Otu014018	Otu014019	Otu014020	Otu014021	Otu014022	Otu014023	Otu014024	Otu014025	Otu014026	Otu014027	Otu014028	Otu014029	Otu014030	Otu014031	Otu014032	Otu014033	Otu014034	Otu014035	Otu014036	Otu014037	Otu014038	Otu014039	Otu014040	Otu014041	Otu014042	Otu014043	Otu014044	Otu014045	Otu014046	Otu014047	Otu014048	Otu014049	Otu014050	Otu014051	Otu014052	Otu014053	Otu014054	Otu014055	Otu014056	Otu014057	Otu014058	Otu014059	Otu014060	Otu014061	Otu014062	Otu014063	Otu014064	Otu014065	Otu014066	Otu014067	Otu014068	Otu014069	Otu014070	Otu014071	Otu014072	Otu014073	Otu014074	Otu014075	Otu014076	Otu014077	Otu014078	Otu014079	Otu014080	Otu014081	Otu014082	Otu014083	Otu014084	Otu014085	Otu014086	Otu014087	Otu014088	Otu014089	Otu014090	Otu014091	Otu014092	Otu014093	Otu014094	Otu014095	Otu014096	Otu014097	Otu014098	Otu014099	Otu014100	Otu014101	Otu014102	Otu014103	Otu014104	Otu014105	Otu014106	Otu014107	Otu014108	Otu014109	Otu014110	Otu014111	Otu014112	Otu014113	Otu014114	Otu014115	Otu014116	Otu014117	Otu014118	Otu014119	Otu014120	Otu014121	Otu014122	Otu014123	Otu014124	Otu014125	Otu014126	Otu014127	Otu014128	Otu014129	Otu014130	Otu014131	Otu014132	Otu014133	Otu014134	Otu014135	Otu014136	Otu014137	Otu014138	Otu014139	Otu014140	Otu014141	Otu014142	Otu014143	Otu014144	Otu014145	Otu014146	Otu014147	Otu014148	Otu014149	Otu014150	Otu014151	Otu014152	Otu014153	Otu014154	Otu014155	Otu014156	Otu014157	Otu014158	Otu014159	Otu014160	Otu014161	Otu014162	Otu014163	Otu014164	Otu014165	Otu014166	Otu014167	Otu014168	Otu014169	Otu014170	Otu014171	Otu014172	Otu014173	Otu014174	Otu014175	Otu014176	Otu014177	Otu014178	Otu014179	Otu014180	Otu014181	Otu014182	Otu014183	Otu014184	Otu014185	Otu014186	Otu014187	Otu014188	Otu014189	Otu014190	Otu014191	Otu014192	Otu014193	Otu014194	Otu014195	Otu014196	Otu014197	Otu014198	Otu014199	Otu014200	Otu014201	Otu014202	Otu014203	Otu014204	Otu014205	Otu014206	Otu014207	Otu014208	Otu014209	Otu014210	Otu014211	Otu014212	Otu014213	Otu014214	Otu014215	Otu014216	Otu014217	Otu014218	Otu014219	Otu014220	Otu014221	Otu014222	Otu014223	Otu014224	Otu014225	Otu014226	Otu014227	Otu014228	Otu014229	Otu014230	Otu014231	Otu014232	Otu014233	Otu014234	Otu014235	Otu014236	Otu014237	Otu014238	Otu014239	Otu014240	Otu014241	Otu014242	Otu014243	Otu014244	Otu014245	Otu014246	Otu014247	Otu014248	Otu014249	Otu014250	Otu014251	Otu014252	Otu014253	Otu014254	Otu014255	Otu014256	Otu014257	Otu014258	Otu014259	Otu014260	Otu014261	Otu014262	Otu014263	Otu014264	Otu014265	Otu014266	Otu014267	Otu014268	Otu014269	Otu014270	Otu014271	Otu014272	Otu014273	Otu014274	Otu014275	Otu014276	Otu014277	Otu014278	Otu014279	Otu014280	Otu014281	Otu014282	Otu014283	Otu014284	Otu014285	Otu014286	Otu014287	Otu014288	Otu014289	Otu014290	Otu014291	Otu014292	Otu014293	Otu014294	Otu014295	Otu014296	Otu014297	Otu014298	Otu014299	Otu014300	Otu014301	Otu014302	Otu014303	Otu014304	Otu014305	Otu014306	Otu014307	Otu014308	Otu014309	Otu014310	Otu014311	Otu014312	Otu014313	Otu014314	Otu014315	Otu014316	Otu014317	Otu014318	Otu014319	Otu014320	Otu014321	Otu014322	Otu014323	Otu014324	Otu014325	Otu014326	Otu014327	Otu014328	Otu014329	Otu014330	Otu014331	Otu014332	Otu014333	Otu014334	Otu014335	Otu014336	Otu014337	Otu014338	Otu014339	Otu014340	Otu014341	Otu014342	Otu014343	Otu014344	Otu014345	Otu014346	Otu014347	Otu014348	Otu014349	Otu014350	Otu014351	Otu014352	Otu014353	Otu014354	Otu014355	Otu014356	Otu014357	Otu014358	Otu014359	Otu014360	Otu014361	Otu014362	Otu014363	Otu014364	Otu014365	Otu014366	Otu014367	Otu014368	Otu014369	Otu014370	Otu014371	Otu014372	Otu014373	Otu014374	Otu014375	Otu014376	Otu014377	Otu014378	Otu014379	Otu014380	Otu014381	Otu014382	Otu014383	Otu014384	Otu014385	Otu014386	Otu014387	Otu014388	Otu014389	Otu014390	Otu014391	Otu014392	Otu014393	Otu014394	Otu014395	Otu014396	Otu014397	Otu014398	Otu014399	Otu014400	Otu014401	Otu014402	Otu014403	Otu014404	Otu014405	Otu014406	Otu014407	Otu014408	Otu014409	Otu014410	Otu014411	Otu014412	Otu014413	Otu014414	Otu014415	Otu014416	Otu014417	Otu014418	Otu014419	Otu014420	Otu014421	Otu014422	Otu014423	Otu014424	Otu014425	Otu014426	Otu014427	Otu014428	Otu014429	Otu014430	Otu014431	Otu014432	Otu014433	Otu014434	Otu014435	Otu014436	Otu014437	Otu014438	Otu014439	Otu014440	Otu014441	Otu014442	Otu014443	Otu014444	Otu014445	Otu014446	Otu014447	Otu014448	Otu014449	Otu014450	Otu014451	Otu014452	Otu014453	Otu014454	Otu014455	Otu014456	Otu014457	Otu014458	Otu014459	Otu014460	Otu014461	Otu014462	Otu014463	Otu014464	Otu014465	Otu014466	Otu014467	Otu014468	Otu014469	Otu014470	Otu014471	Otu014472	Otu014473	Otu014474	Otu014475	Otu014476	Otu014477	Otu014478	Otu014479	Otu014480	Otu014481	Otu014482	Otu014483	Otu014484	Otu014485	Otu014486	Otu014487	Otu014488	Otu014489	Otu014490	Otu014491	Otu014492	Otu014493	Otu014494	Otu014495	Otu014496	Otu014497	Otu014498	Otu014499	Otu014500	Otu014501	Otu014502	Otu014503	Otu014504	Otu014505	Otu014506	Otu014507	Otu014508	Otu014509	Otu014510	Otu014511	Otu014512	Otu014513	Otu014514	Otu014515	Otu014516	Otu014517	Otu014518	Otu014519	Otu014520	Otu014521	Otu014522	Otu014523	Otu014524	Otu014525	Otu014526	Otu014527	Otu014528	Otu014529	Otu014530	Otu014531	Otu014532	Otu014533	Otu014534	Otu014535	Otu014536	Otu014537	Otu014538	Otu014539	Otu014540	Otu014541	Otu014542	Otu014543	Otu014544	Otu014545	Otu014546	Otu014547	Otu014548	Otu014549	Otu014550	Otu014551	Otu014552	Otu014553	Otu014554	Otu014555	Otu014556	Otu014557	Otu014558	Otu014559	Otu014560	Otu014561	Otu014562	Otu014563	Otu014564	Otu014565	Otu014566	Otu014567	Otu014568	Otu014569	Otu014570	Otu014571	Otu014572	Otu014573	Otu014574	Otu014575	Otu014576	Otu014577	Otu014578	Otu014579	Otu014580	Otu014581	Otu014582	Otu014583	Otu014584	Otu014585	Otu014586	Otu014587	Otu014588	Otu014589	Otu014590	Otu014591	Otu014592	Otu014593	Otu014594	Otu014595	Otu014596	Otu014597	Otu014598	Otu014599	Otu014600	Otu014601	Otu014602	Otu014603	Otu014604	Otu014605	Otu014606	Otu014607	Otu014608	Otu014609	Otu014610	Otu014611	Otu014612	Otu014613	Otu014614	Otu014615	Otu014616	Otu014617	Otu014618	Otu014619	Otu014620	Otu014621	Otu014622	Otu014623	Otu014624	Otu014625	Otu014626	Otu014627	Otu014628	Otu014629	Otu014630	Otu014631	Otu014632	Otu014633	Otu014634	Otu014635	Otu014636	Otu014637	Otu014638	Otu014639	Otu014640	Otu014641	Otu014642	Otu014643	Otu014644	Otu014645	Otu014646	Otu014647	Otu014648	Otu014649	Otu014650	Otu014651	Otu014652	Otu014653	Otu014654	Otu014655	Otu014656	Otu014657	Otu014658	Otu014659	Otu014660	Otu014661	Otu014662	Otu014663	Otu014664	Otu014665	Otu014666	Otu014667	Otu014668	Otu014669	Otu014670	Otu014671	Otu014672	Otu014673	Otu014674	Otu014675	Otu014676	Otu014677	Otu014678	Otu014679	Otu014680	Otu014681	Otu014682	Otu014683	Otu014684	Otu014685	Otu014686	Otu014687	Otu014688	Otu014689	Otu014690	Otu014691	Otu014692	Otu014693	Otu014694	Otu014695	Otu014696	Otu014697	Otu014698	Otu014699	Otu014700	Otu014701	Otu014702	Otu014703	Otu014704	Otu014705	Otu014706	Otu014707	Otu014708	Otu014709	Otu014710	Otu014711	Otu014712	Otu014713	Otu014714	Otu014715	Otu014716	Otu014717	Otu014718	Otu014719	Otu014720	Otu014721	Otu014722	Otu014723	Otu014724	Otu014725	Otu014726	Otu014727	Otu014728	Otu014729	Otu014730	Otu014731	Otu014732	Otu014733	Otu014734	Otu014735	Otu014736	Otu014737	Otu014738	Otu014739	Otu014740	Otu014741	Otu014742	Otu014743	Otu014744	Otu014745	Otu014746	Otu014747	Otu014748	Otu014749	Otu014750	Otu014751	Otu014752	Otu014753	Otu014754	Otu014755	Otu014756	Otu014757	Otu014758	Otu014759	Otu014760	Otu014761	Otu014762	Otu014763	Otu014764	Otu014765	Otu014766	Otu014767	Otu014768	Otu014769	Otu014770	Otu014771	Otu014772	Otu014773	Otu014774	Otu014775	Otu014776	Otu014777	Otu014778	Otu014779	Otu014780	Otu014781	Otu014782	Otu014783	Otu014784	Otu014785	Otu014786	Otu014787	Otu014788	Otu014789	Otu014790	Otu014791	Otu014792	Otu014793	Otu014794	Otu014795	Otu014796	Otu014797	Otu014798	Otu014799	Otu014800	Otu014801	Otu014802	Otu014803	Otu014804	Otu014805	Otu014806	Otu014807	Otu014808	Otu014809	Otu014810	Otu014811	Otu014812	Otu014813	Otu014814	Otu014815	Otu014816	Otu014817	Otu014818	Otu014819	Otu014820	Otu014821	Otu014822	Otu014823	Otu014824	Otu014825	Otu014826	Otu014827	Otu014828	Otu014829	Otu014830	Otu014831	Otu014832	Otu014833	Otu014834	Otu014835	Otu014836	Otu014837	Otu014838	Otu014839	Otu014840	Otu014841	Otu014842	Otu014843	Otu014844	Otu014845	Otu014846	Otu014847	Otu014848	Otu014849	Otu014850	Otu014851	Otu014852	Otu014853	Otu014854	Otu014855	Otu014856	Otu014857	Otu014858	Otu014859	Otu014860	Otu014861	Otu014862	Otu014863	Otu014864	Otu014865	Otu014866	Otu014867	Otu014868	Otu014869	Otu014870	Otu014871	Otu014872	Otu014873	Otu014874	Otu014875	Otu014876	Otu014877	Otu014878	Otu014879	Otu014880	Otu014881	Otu014882	Otu014883	Otu014884	Otu014885	Otu014886	Otu014887	Otu014888	Otu014889	Otu014890	Otu014891	Otu014892	Otu014893	Otu014894	Otu014895	Otu014896	Otu014897	Otu014898	Otu014899	Otu014900	Otu014901	Otu014902	Otu014903	Otu014904	Otu014905	Otu014906	Otu014907	Otu014908	Otu014909	Otu014910	Otu014911	Otu014912	Otu014913	Otu014914	Otu014915	Otu014916	Otu014917	Otu014918	Otu014919	Otu014920	Otu014921	Otu014922	Otu014923	Otu014924	Otu014925	Otu014926	Otu014927	Otu014928	Otu014929	Otu014930	Otu014931	Otu014932	Otu014933	Otu014934	Otu014935	Otu014936	Otu014937	Otu014938	Otu014939	Otu014940	Otu014941	Otu014942	Otu014943	Otu014944	Otu014945	Otu014946	Otu014947	Otu014948	Otu014949	Otu014950	Otu014951	Otu014952	Otu014953	Otu014954	Otu014955	Otu014956	Otu014957	Otu014958	Otu014959	Otu014960	Otu014961	Otu014962	Otu014963	Otu014964	Otu014965	Otu014966	Otu014967	Otu014968	Otu014969	Otu014970	Otu014971	Otu014972	Otu014973	Otu014974	Otu014975	Otu014976	Otu014977	Otu014978	Otu014979	Otu014980	Otu014981	Otu014982	Otu014983	Otu014984	Otu014985	Otu014986	Otu014987	Otu014988	Otu014989	Otu014990	Otu014991	Otu014992	Otu014993	Otu014994	Otu014995	Otu014996	Otu014997	Otu014998	Otu014999	Otu015000	Otu015001	Otu015002	Otu015003	Otu015004	Otu015005	Otu015006	Otu015007	Otu015008	Otu015009	Otu015010	Otu015011	Otu015012	Otu015013	Otu015014	Otu015015	Otu015016	Otu015017	Otu015018	Otu015019	Otu015020	Otu015021	Otu015022	Otu015023	Otu015024	Otu015025	Otu015026	Otu015027	Otu015028	Otu015029	Otu015030	Otu015031	Otu015032	Otu015033	Otu015034	Otu015035	Otu015036	Otu015037	Otu015038	Otu015039	Otu015040	Otu015041	Otu015042	Otu015043	Otu015044	Otu015045	Otu015046	Otu015047	Otu015048	Otu015049	Otu015050	Otu015051	Otu015052	Otu015053	Otu015054	Otu015055	Otu015056	Otu015057	Otu015058	Otu015059	Otu015060	Otu015061	Otu015062	Otu015063	Otu015064	Otu015065	Otu015066	Otu015067	Otu015068	Otu015069	Otu015070	Otu015071	Otu015072	Otu015073	Otu015074	Otu015075	Otu015076	Otu015077	Otu015078	Otu015079	Otu015080	Otu015081	Otu015082	Otu015083	Otu015084	Otu015085	Otu015086	Otu015087	Otu015088	Otu015089	Otu015090	Otu015091	Otu015092	Otu015093	Otu015094	Otu015095	Otu015096	Otu015097	Otu015098	Otu015099	Otu015100	Otu015101	Otu015102	Otu015103	Otu015104	Otu015105	Otu015106	Otu015107	Otu015108	Otu015109	Otu015110	Otu015111	Otu015112	Otu015113	Otu015114	Otu015115	Otu015116	Otu015117	Otu015118	Otu015119	Otu015120	Otu015121	Otu015122	Otu015123	Otu015124	Otu015125	Otu015126	Otu015127	Otu015128	Otu015129	Otu015130	Otu015131	Otu015132	Otu015133	Otu015134	Otu015135	Otu015136	Otu015137	Otu015138	Otu015139	Otu015140	Otu015141	Otu015142	Otu015143	Otu015144	Otu015145	Otu015146	Otu015147	Otu015148	Otu015149	Otu015150	Otu015151	Otu015152	Otu015153	Otu015154	Otu015155	Otu015156	Otu015157	Otu015158	Otu015159	Otu015160	Otu015161	Otu015162	Otu015163	Otu015164	Otu015165	Otu015166	Otu015167	Otu015168	Otu015169	Otu015170	Otu015171	Otu015172	Otu015173	Otu015174	Otu015175	Otu015176	Otu015177	Otu015178	Otu015179	Otu015180	Otu015181	Otu015182	Otu015183	Otu015184	Otu015185	Otu015186	Otu015187	Otu015188	Otu015189	Otu015190	Otu015191	Otu015192	Otu015193	Otu015194	Otu015195	Otu015196	Otu015197	Otu015198	Otu015199	Otu015200	Otu015201	Otu015202	Otu015203	Otu015204	Otu015205	Otu015206	Otu015207	Otu015208	Otu015209	Otu015210	Otu015211	Otu015212	Otu015213	Otu015214	Otu015215	Otu015216	Otu015217	Otu015218	Otu015219	Otu015220	Otu015221	Otu015222	Otu015223	Otu015224	Otu015225	Otu015226	Otu015227	Otu015228	Otu015229	Otu015230	Otu015231	Otu015232	Otu015233	Otu015234	Otu015235	Otu015236	Otu015237	Otu015238	Otu015239	Otu015240	Otu015241	Otu015242	Otu015243	Otu015244	Otu015245	Otu015246	Otu015247	Otu015248	Otu015249	Otu015250	Otu015251	Otu015252	Otu015253	Otu015254	Otu015255	Otu015256	Otu015257	Otu015258	Otu015259	Otu015260	Otu015261	Otu015262	Otu015263	Otu015264	Otu015265	Otu015266	Otu015267	Otu015268	Otu015269	Otu015270	Otu015271	Otu015272	Otu015273	Otu015274	Otu015275	Otu015276	Otu015277	Otu015278	Otu015279	Otu015280	Otu015281	Otu015282	Otu015283	Otu015284	Otu015285	Otu015286	Otu015287	Otu015288	Otu015289	Otu015290	Otu015291	Otu015292	Otu015293	Otu015294	Otu015295	Otu015296	Otu015297	Otu015298	Otu015299	Otu015300	Otu015301	Otu015302	Otu015303	Otu015304	Otu015305	Otu015306	Otu015307	Otu015308	Otu015309	Otu015310	Otu015311	Otu015312	Otu015313	Otu015314	Otu015315	Otu015316	Otu015317	Otu015318	Otu015319	Otu015320	Otu015321	Otu015322	Otu015323	Otu015324	Otu015325	Otu015326	Otu015327	Otu015328	Otu015329	Otu015330	Otu015331	Otu015332	Otu015333	Otu015334	Otu015335	Otu015336	Otu015337	Otu015338	Otu015339	Otu015340	Otu015341	Otu015342	Otu015343	Otu015344	Otu015345	Otu015346	Otu015347	Otu015348	Otu015349	Otu015350	Otu015351	Otu015352	Otu015353	Otu015354	Otu015355	Otu015356	Otu015357	Otu015358	Otu015359	Otu015360	Otu015361	Otu015362	Otu015363	Otu015364	Otu015365	Otu015366	Otu015367	Otu015368	Otu015369	Otu015370	Otu015371	Otu015372	Otu015373	Otu015374	Otu015375	Otu015376	Otu015377	Otu015378	Otu015379	Otu015380	Otu015381	Otu015382	Otu015383	Otu015384	Otu015385	Otu015386	Otu015387	Otu015388	Otu015389	Otu015390	Otu015391	Otu015392	Otu015393	Otu015394	Otu015395	Otu015396	Otu015397	Otu015398	Otu015399	Otu015400	Otu015401	Otu015402	Otu015403	Otu015404	Otu015405	Otu015406	Otu015407	Otu015408	Otu015409	Otu015410	Otu015411	Otu015412	Otu015413	Otu015414	Otu015415	Otu015416	Otu015417	Otu015418	Otu015419	Otu015420	Otu015421	Otu015422	Otu015423	Otu015424	Otu015425	Otu015426	Otu015427	Otu015428	Otu015429	Otu015430	Otu015431	Otu015432	Otu015433	Otu015434	Otu015435	Otu015436	Otu015437	Otu015438	Otu015439	Otu015440	Otu015441	Otu015442	Otu015443	Otu015444	Otu015445	Otu015446	Otu015447	Otu015448	Otu015449	Otu015450	Otu015451	Otu015452	Otu015453	Otu015454	Otu015455	Otu015456	Otu015457	Otu015458	Otu015459	Otu015460	Otu015461	Otu015462	Otu015463	Otu015464	Otu015465	Otu015466	Otu015467	Otu015468	Otu015469	Otu015470	Otu015471	Otu015472	Otu015473	Otu015474	Otu015475	Otu015476	Otu015477	Otu015478	Otu015479	Otu015480	Otu015481	Otu015482	Otu015483	Otu015484	Otu015485	Otu015486	Otu015487	Otu015488	Otu015489	Otu015490	Otu015491	Otu015492	Otu015493	Otu015494	Otu015495	Otu015496	Otu015497	Otu015498	Otu015499	Otu015500	Otu015501	Otu015502	Otu015503	Otu015504	Otu015505	Otu015506	Otu015507	Otu015508	Otu015509	Otu015510	Otu015511	Otu015512	Otu015513	Otu015514	Otu015515	Otu015516	Otu015517	Otu015518	Otu015519	Otu015520	Otu015521	Otu015522	Otu015523	Otu015524	Otu015525	Otu015526	Otu015527	Otu015528	Otu015529	Otu015530	Otu015531	Otu015532	Otu015533	Otu015534	Otu015535	Otu015536	Otu015537	Otu015538	Otu015539	Otu015540	Otu015541	Otu015542	Otu015543	Otu015544	Otu015545	Otu015546	Otu015547	Otu015548	Otu015549	Otu015550	Otu015551	Otu015552	Otu015553	Otu015554	Otu015555	Otu015556	Otu015557	Otu015558	Otu015559	Otu015560	Otu015561	Otu015562	Otu015563	Otu015564	Otu015565	Otu015566	Otu015567	Otu015568	Otu015569	Otu015570	Otu015571	Otu015572	Otu015573	Otu015574	Otu015575	Otu015576	Otu015577	Otu015578	Otu015579	Otu015580	Otu015581	Otu015582	Otu015583	Otu015584	Otu015585	Otu015586	Otu015587	Otu015588	Otu015589	Otu015590	Otu015591	Otu015592	Otu015593	Otu015594	Otu015595	Otu015596	Otu015597	Otu015598	Otu015599	Otu015600	Otu015601	Otu015602	Otu015603	Otu015604	Otu015605	Otu015606	Otu015607	Otu015608	Otu015609	Otu015610	Otu015611	Otu015612	Otu015613	Otu015614	Otu015615	Otu015616	Otu015617	Otu015618	Otu015619	Otu015620	Otu015621	Otu015622	Otu015623	Otu015624	Otu015625	Otu015626	Otu015627	Otu015628	Otu015629	Otu015630	Otu015631	Otu015632	Otu015633	Otu015634	Otu015635	Otu015636	Otu015637	Otu015638	Otu015639	Otu015640	Otu015641	Otu015642	Otu015643	Otu015644	Otu015645	Otu015646	Otu015647	Otu015648	Otu015649	Otu015650	Otu015651	Otu015652	Otu015653	Otu015654	Otu015655	Otu015656	Otu015657	Otu015658	Otu015659	Otu015660	Otu015661	Otu015662	Otu015663	Otu015664	Otu015665	Otu015666	Otu015667	Otu015668	Otu015669	Otu015670	Otu015671	Otu015672	Otu015673	Otu015674	Otu015675	Otu015676	Otu015677	Otu015678	Otu015679	Otu015680	Otu015681	Otu015682	Otu015683	Otu015684	Otu015685	Otu015686	Otu015687	Otu015688	Otu015689	Otu015690	Otu015691	Otu015692	Otu015693	Otu015694	Otu015695	Otu015696	Otu015697	Otu015698	Otu015699	Otu015700	Otu015701	Otu015702	Otu015703	Otu015704	Otu015705	Otu015706	Otu015707	Otu015708	Otu015709	Otu015710	Otu015711	Otu015712	Otu015713	Otu015714	Otu015715	Otu015716	Otu015717	Otu015718	Otu015719	Otu015720	Otu015721	Otu015722	Otu015723	Otu015724	Otu015725	Otu015726	Otu015727	Otu015728	Otu015729	Otu015730	Otu015731	Otu015732	Otu015733	Otu015734	Otu015735	Otu015736	Otu015737	Otu015738	Otu015739	Otu015740	Otu015741	Otu015742	Otu015743	Otu015744	Otu015745	Otu015746	Otu015747	Otu015748	Otu015749	Otu015750	Otu015751	Otu015752	Otu015753	Otu015754	Otu015755	Otu015756	Otu015757	Otu015758	Otu015759	Otu015760	Otu015761	Otu015762	Otu015763	Otu015764	Otu015765	Otu015766	Otu015767	Otu015768	Otu015769	Otu015770	Otu015771	Otu015772	Otu015773	Otu015774	Otu015775	Otu015776	Otu015777	Otu015778	Otu015779	Otu015780	Otu015781	Otu015782	Otu015783	Otu015784	Otu015785	Otu015786	Otu015787	Otu015788	Otu015789	Otu015790	Otu015791	Otu015792	Otu015793	Otu015794	Otu015795	Otu015796	Otu015797	Otu015798	Otu015799	Otu015800	Otu015801	Otu015802	Otu015803	Otu015804	Otu015805	Otu015806	Otu015807	Otu015808	Otu015809	Otu015810	Otu015811	Otu015812	Otu015813	Otu015814	Otu015815	Otu015816	Otu015817	Otu015818	Otu015819	Otu015820	Otu015821	Otu015822	Otu015823	Otu015824	Otu015825	Otu015826	Otu015827	Otu015828	Otu015829	Otu015830	Otu015831	Otu015832	Otu015833	Otu015834	Otu015835	Otu015836	Otu015837	Otu015838	Otu015839	Otu015840	Otu015841	Otu015842	Otu015843	Otu015844	Otu015845	Otu015846	Otu015847	Otu015848	Otu015849	Otu015850	Otu015851	Otu015852	Otu015853	Otu015854	Otu015855	Otu015856	Otu015857	Otu015858	Otu015859	Otu015860	Otu015861	Otu015862	Otu015863	Otu015864	Otu015865	Otu015866	Otu015867	Otu015868	Otu015869	Otu015870	Otu015871	Otu015872	Otu015873	Otu015874	Otu015875	Otu015876	Otu015877	Otu015878	Otu015879	Otu015880	Otu015881	Otu015882	Otu015883	Otu015884	Otu015885	Otu015886	Otu015887	Otu015888	Otu015889	Otu015890	Otu015891	Otu015892	Otu015893	Otu015894	Otu015895	Otu015896	Otu015897	Otu015898	Otu015899	Otu015900	Otu015901	Otu015902	Otu015903	Otu015904	Otu015905	Otu015906	Otu015907	Otu015908	Otu015909	Otu015910	Otu015911	Otu015912	Otu015913	Otu015914	Otu015915	Otu015916	Otu015917	Otu015918	Otu015919	Otu015920	Otu015921	Otu015922	Otu015923	Otu015924	Otu015925	Otu015926	Otu015927	Otu015928	Otu015929	Otu015930	Otu015931	Otu015932	Otu015933	Otu015934	Otu015935	Otu015936	Otu015937	Otu015938	Otu015939	Otu015940	Otu015941	Otu015942	Otu015943	Otu015944	Otu015945	Otu015946	Otu015947	Otu015948	Otu015949	Otu015950	Otu015951	Otu015952	Otu015953	Otu015954	Otu015955	Otu015956	Otu015957	Otu015958	Otu015959	Otu015960	Otu015961	Otu015962	Otu015963	Otu015964	Otu015965	Otu015966	Otu015967	Otu015968	Otu015969	Otu015970	Otu015971	Otu015972	Otu015973	Otu015974	Otu015975	Otu015976	Otu015977	Otu015978	Otu015979	Otu015980	Otu015981	Otu015982	Otu015983	Otu015984	Otu015985	Otu015986	Otu015987	Otu015988	Otu015989	Otu015990	Otu015991	Otu015992	Otu015993	Otu015994	Otu015995	Otu015996	Otu015997	Otu015998	Otu015999	Otu016000	Otu016001	Otu016002	Otu016003	Otu016004	Otu016005	Otu016006	Otu016007	Otu016008	Otu016009	Otu016010	Otu016011	Otu016012	Otu016013	Otu016014	Otu016015	Otu016016	Otu016017	Otu016018	Otu016019	Otu016020	Otu016021	Otu016022	Otu016023	Otu016024	Otu016025	Otu016026	Otu016027	Otu016028	Otu016029	Otu016030	Otu016031	Otu016032	Otu016033	Otu016034	Otu016035	Otu016036	Otu016037	Otu016038	Otu016039	Otu016040	Otu016041	Otu016042	Otu016043	Otu016044	Otu016045	Otu016046	Otu016047	Otu016048	Otu016049	Otu016050	Otu016051	Otu016052	Otu016053	Otu016054	Otu016055	Otu016056	Otu016057	Otu016058	Otu016059	Otu016060	Otu016061	Otu016062	Otu016063	Otu016064	Otu016065	Otu016066	Otu016067	Otu016068	Otu016069	Otu016070	Otu016071	Otu016072	Otu016073	Otu016074	Otu016075	Otu016076	Otu016077	Otu016078	Otu016079	Otu016080	Otu016081	Otu016082	Otu016083	Otu016084	Otu016085	Otu016086	Otu016087	Otu016088	Otu016089	Otu016090	Otu016091	Otu016092	Otu016093	Otu016094	Otu016095	Otu016096	Otu016097	Otu016098	Otu016099	Otu016100	Otu016101	Otu016102	Otu016103	Otu016104	Otu016105	Otu016106	Otu016107	Otu016108	Otu016109	Otu016110	Otu016111	Otu016112	Otu016113	Otu016114	Otu016115	Otu016116	Otu016117	Otu016118	Otu016119	Otu016120	Otu016121	Otu016122	Otu016123	Otu016124	Otu016125	Otu016126	Otu016127	Otu016128	Otu016129	Otu016130	Otu016131	Otu016132	Otu016133	Otu016134	Otu016135	Otu016136	Otu016137	Otu016138	Otu016139	Otu016140	Otu016141	Otu016142	Otu016143	Otu016144	Otu016145	Otu016146	Otu016147	Otu016148	Otu016149	Otu016150	Otu016151	Otu016152	Otu016153	Otu016154	Otu016155	Otu016156	Otu016157	Otu016158	Otu016159	Otu016160	Otu016161	Otu016162	Otu016163	Otu016164	Otu016165	Otu016166	Otu016167	Otu016168	Otu016169	Otu016170	Otu016171	Otu016172	Otu016173	Otu016174	Otu016175	Otu016176	Otu016177	Otu016178	Otu016179	Otu016180	Otu016181	Otu016182	Otu016183	Otu016184	Otu016185	Otu016186	Otu016187	Otu016188	Otu016189	Otu016190	Otu016191	Otu016192	Otu016193	Otu016194	Otu016195	Otu016196	Otu016197	Otu016198	Otu016199	Otu016200	Otu016201	Otu016202	Otu016203	Otu016204	Otu016205	Otu016206	Otu016207	Otu016208	Otu016209	Otu016210	Otu016211	Otu016212	Otu016213	Otu016214	Otu016215	Otu016216	Otu016217	Otu016218	Otu016219	Otu016220	Otu016221	Otu016222	Otu016223	Otu016224	Otu016225	Otu016226	Otu016227	Otu016228	Otu016229	Otu016230	Otu016231	Otu016232	Otu016233	Otu016234	Otu016235	Otu016236	Otu016237	Otu016238	Otu016239	Otu016240	Otu016241	Otu016242	Otu016243	Otu016244	Otu016245	Otu016246	Otu016247	Otu016248	Otu016249	Otu016250	Otu016251	Otu016252	Otu016253	Otu016254	Otu016255	Otu016256	Otu016257	Otu016258	Otu016259	Otu016260	Otu016261	Otu016262	Otu016263	Otu016264	Otu016265	Otu016266	Otu016267	Otu016268	Otu016269	Otu016270	Otu016271	Otu016272	Otu016273	Otu016274	Otu016275	Otu016276	Otu016277	Otu016278	Otu016279	Otu016280	Otu016281	Otu016282	Otu016283	Otu016284	Otu016285	Otu016286	Otu016287	Otu016288	Otu016289	Otu016290	Otu016291	Otu016292	Otu016293	Otu016294	Otu016295	Otu016296	Otu016297	Otu016298	Otu016299	Otu016300	Otu016301	Otu016302	Otu016303	Otu016304	Otu016305	Otu016306	Otu016307	Otu016308	Otu016309	Otu016310	Otu016311	Otu016312	Otu016313	Otu016314	Otu016315	Otu016316	Otu016317	Otu016318	Otu016319	Otu016320	Otu016321	Otu016322	Otu016323	Otu016324	Otu016325	Otu016326	Otu016327	Otu016328	Otu016329	Otu016330	Otu016331	Otu016332	Otu016333	Otu016334	Otu016335	Otu016336	Otu016337	Otu016338	Otu016339	Otu016340	Otu016341	Otu016342	Otu016343	Otu016344	Otu016345	Otu016346	Otu016347	Otu016348	Otu016349	Otu016350	Otu016351	Otu016352	Otu016353	Otu016354	Otu016355	Otu016356	Otu016357	Otu016358	Otu016359	Otu016360	Otu016361	Otu016362	Otu016363	Otu016364	Otu016365	Otu016366	Otu016367	Otu016368	Otu016369	Otu016370	Otu016371	Otu016372	Otu016373	Otu016374	Otu016375	Otu016376	Otu016377	Otu016378	Otu016379	Otu016380	Otu016381	Otu016382	Otu016383	Otu016384	Otu016385	Otu016386	Otu016387	Otu016388	Otu016389	Otu016390	Otu016391	Otu016392	Otu016393	Otu016394	Otu016395	Otu016396	Otu016397	Otu016398	Otu016399	Otu016400	Otu016401	Otu016402	Otu016403	Otu016404	Otu016405	Otu016406	Otu016407	Otu016408	Otu016409	Otu016410	Otu016411	Otu016412	Otu016413	Otu016414	Otu016415	Otu016416	Otu016417	Otu016418	Otu016419	Otu016420	Otu016421	Otu016422	Otu016423	Otu016424	Otu016425	Otu016426	Otu016427	Otu016428	Otu016429	Otu016430	Otu016431	Otu016432	Otu016433	Otu016434	Otu016435	Otu016436	Otu016437	Otu016438	Otu016439	Otu016440	Otu016441	Otu016442	Otu016443	Otu016444	Otu016445	Otu016446	Otu016447	Otu016448	Otu016449	Otu016450	Otu016451	Otu016452	Otu016453	Otu016454	Otu016455	Otu016456	Otu016457	Otu016458	Otu016459	Otu016460	Otu016461	Otu016462	Otu016463	Otu016464	Otu016465	Otu016466	Otu016467	Otu016468	Otu016469	Otu016470	Otu016471	Otu016472	Otu016473	Otu016474	Otu016475	Otu016476	Otu016477	Otu016478	Otu016479	Otu016480	Otu016481	Otu016482	Otu016483	Otu016484	Otu016485	Otu016486	Otu016487	Otu016488	Otu016489	Otu016490	Otu016491	Otu016492	Otu016493	Otu016494	Otu016495	Otu016496	Otu016497	Otu016498	Otu016499	Otu016500	Otu016501	Otu016502	Otu016503	Otu016504	Otu016505	Otu016506	Otu016507	Otu016508	Otu016509	Otu016510	Otu016511	Otu016512	Otu016513	Otu016514	Otu016515	Otu016516	Otu016517	Otu016518	Otu016519	Otu016520	Otu016521	Otu016522	Otu016523	Otu016524	Otu016525	Otu016526	Otu016527	Otu016528	Otu016529	Otu016530	Otu016531	Otu016532	Otu016533	Otu016534	Otu016535	Otu016536	Otu016537	Otu016538	Otu016539	Otu016540	Otu016541	Otu016542	Otu016543	Otu016544	Otu016545	Otu016546	Otu016547	Otu016548	Otu016549	Otu016550	Otu016551	Otu016552	Otu016553	Otu016554	Otu016555	Otu016556	Otu016557	Otu016558	Otu016559	Otu016560	Otu016561	Otu016562	Otu016563	Otu016564	Otu016565	Otu016566	Otu016567	Otu016568	Otu016569	Otu016570	Otu016571	Otu016572	Otu016573	Otu016574	Otu016575	Otu016576	Otu016577	Otu016578	Otu016579	Otu016580	Otu016581	Otu016582	Otu016583	Otu016584	Otu016585	Otu016586	Otu016587	Otu016588	Otu016589	Otu016590	Otu016591	Otu016592	Otu016593	Otu016594	Otu016595	Otu016596	Otu016597	Otu016598	Otu016599	Otu016600	Otu016601	Otu016602	Otu016603	Otu016604	Otu016605	Otu016606	Otu016607	Otu016608	Otu016609	Otu016610	Otu016611	Otu016612	Otu016613	Otu016614	Otu016615	Otu016616	Otu016617	Otu016618	Otu016619	Otu016620	Otu016621	Otu016622	Otu016623	Otu016624	Otu016625	Otu016626	Otu016627	Otu016628	Otu016629	Otu016630	Otu016631	Otu016632	Otu016633	Otu016634	Otu016635	Otu016636	Otu016637	Otu016638	Otu016639	Otu016640	Otu016641	Otu016642	Otu016643	Otu016644	Otu016645	Otu016646	Otu016647	Otu016648	Otu016649	Otu016650	Otu016651	Otu016652	Otu016653	Otu016654	Otu016655	Otu016656	Otu016657	Otu016658	Otu016659	Otu016660	Otu016661	Otu016662	Otu016663	Otu016664	Otu016665	Otu016666	Otu016667	Otu016668	Otu016669	Otu016670	Otu016671	Otu016672	Otu016673	Otu016674	Otu016675	Otu016676	Otu016677	Otu016678	Otu016679	Otu016680	Otu016681	Otu016682	Otu016683	Otu016684	Otu016685	Otu016686	Otu016687	Otu016688	Otu016689	Otu016690	Otu016691	Otu016692	Otu016693	Otu016694	Otu016695	Otu016696	Otu016697	Otu016698	Otu016699	Otu016700	Otu016701	Otu016702	Otu016703	Otu016704	Otu016705	Otu016706	Otu016707	Otu016708	Otu016709	Otu016710	Otu016711	Otu016712	Otu016713	Otu016714	Otu016715	Otu016716	Otu016717	Otu016718	Otu016719	Otu016720	Otu016721	Otu016722	Otu016723	Otu016724	Otu016725	Otu016726	Otu016727	Otu016728	Otu016729	Otu016730	Otu016731	Otu016732	Otu016733	Otu016734	Otu016735	Otu016736	Otu016737	Otu016738	Otu016739	Otu016740	Otu016741	Otu016742	Otu016743	Otu016744	Otu016745	Otu016746	Otu016747	Otu016748	Otu016749	Otu016750	Otu016751	Otu016752	Otu016753	Otu016754	Otu016755	Otu016756	Otu016757	Otu016758	Otu016759	Otu016760	Otu016761	Otu016762	Otu016763	Otu016764	Otu016765	Otu016766	Otu016767	Otu016768	Otu016769	Otu016770	Otu016771	Otu016772	Otu016773	Otu016774	Otu016775	Otu016776	Otu016777	Otu016778	Otu016779	Otu016780	Otu016781	Otu016782	Otu016783	Otu016784	Otu016785	Otu016786	Otu016787	Otu016788	Otu016789	Otu016790	Otu016791	Otu016792	Otu016793	Otu016794	Otu016795	Otu016796	Otu016797	Otu016798	Otu016799	Otu016800	Otu016801	Otu016802	Otu016803	Otu016804	Otu016805	Otu016806	Otu016807	Otu016808	Otu016809	Otu016810	Otu016811	Otu016812	Otu016813	Otu016814	Otu016815	Otu016816	Otu016817	Otu016818	Otu016819	Otu016820	Otu016821	Otu016822	Otu016823	Otu016824	Otu016825	Otu016826	Otu016827	Otu016828	Otu016829	Otu016830	Otu016831	Otu016832	Otu016833	Otu016834	Otu016835	Otu016836	Otu016837	Otu016838	Otu016839	Otu016840	Otu016841	Otu016842	Otu016843	Otu016844	Otu016845	Otu016846	Otu016847	Otu016848	Otu016849	Otu016850	Otu016851	Otu016852	Otu016853	Otu016854	Otu016855	Otu016856	Otu016857	Otu016858	Otu016859	Otu016860	Otu016861	Otu016862	Otu016863	Otu016864	Otu016865	Otu016866	Otu016867	Otu016868	Otu016869	Otu016870	Otu016871	Otu016872	Otu016873	Otu016874	Otu016875	Otu016876	Otu016877	Otu016878	Otu016879	Otu016880	Otu016881	Otu016882	Otu016883	Otu016884	Otu016885	Otu016886	Otu016887	Otu016888	Otu016889	Otu016890	Otu016891	Otu016892	Otu016893	Otu016894	Otu016895	Otu016896	Otu016897	Otu016898	Otu016899	Otu016900	Otu016901	Otu016902	Otu016903	Otu016904	Otu016905	Otu016906	Otu016907	Otu016908	Otu016909	Otu016910	Otu016911	Otu016912	Otu016913	Otu016914	Otu016915	Otu016916	Otu016917	Otu016918	Otu016919	Otu016920	Otu016921	Otu016922	Otu016923	Otu016924	Otu016925	Otu016926	Otu016927	Otu016928	Otu016929	Otu016930	Otu016931	Otu016932	Otu016933	Otu016934	Otu016935	Otu016936	Otu016937	Otu016938	Otu016939	Otu016940	Otu016941	Otu016942	Otu016943	Otu016944	Otu016945	Otu016946	Otu016947	Otu016948	Otu016949	Otu016950	Otu016951	Otu016952	Otu016953	Otu016954	Otu016955	Otu016956	Otu016957	Otu016958	Otu016959	Otu016960	Otu016961	Otu016962	Otu016963	Otu016964	Otu016965	Otu016966	Otu016967	Otu016968	Otu016969	Otu016970	Otu016971	Otu016972	Otu016973	Otu016974	Otu016975	Otu016976	Otu016977	Otu016978	Otu016979	Otu016980	Otu016981	Otu016982	Otu016983	Otu016984	Otu016985	Otu016986	Otu016987	Otu016988	Otu016989	Otu016990	Otu016991	Otu016992	Otu016993	Otu016994	Otu016995	Otu016996	Otu016997	Otu016998	Otu016999	Otu017000	Otu017001	Otu017002	Otu017003	Otu017004	Otu017005	Otu017006	Otu017007	Otu017008	Otu017009	Otu017010	Otu017011	Otu017012	Otu017013	Otu017014	Otu017015	Otu017016	Otu017017	Otu017018	Otu017019	Otu017020	Otu017021	Otu017022	Otu017023	Otu017024	Otu017025	Otu017026	Otu017027	Otu017028	Otu017029	Otu017030	Otu017031	Otu017032	Otu017033	Otu017034	Otu017035	Otu017036	Otu017037	Otu017038	Otu017039	Otu017040	Otu017041	Otu017042	Otu017043	Otu017044	Otu017045	Otu017046	Otu017047	Otu017048	Otu017049	Otu017050	Otu017051	Otu017052	Otu017053	Otu017054	Otu017055	Otu017056	Otu017057	Otu017058	Otu017059	Otu017060	Otu017061	Otu017062	Otu017063	Otu017064	Otu017065	Otu017066	Otu017067	Otu017068	Otu017069	Otu017070	Otu017071	Otu017072	Otu017073	Otu017074	Otu017075	Otu017076	Otu017077	Otu017078	Otu017079	Otu017080	Otu017081	Otu017082	Otu017083	Otu017084	Otu017085	Otu017086	Otu017087	Otu017088	Otu017089	Otu017090	Otu017091	Otu017092	Otu017093	Otu017094	Otu017095	Otu017096	Otu017097	Otu017098	Otu017099	Otu017100	Otu017101	Otu017102	Otu017103	Otu017104	Otu017105	Otu017106	Otu017107	Otu017108	Otu017109	Otu017110	Otu017111	Otu017112	Otu017113	Otu017114	Otu017115	Otu017116	Otu017117	Otu017118	Otu017119	Otu017120	Otu017121	Otu017122	Otu017123	Otu017124	Otu017125	Otu017126	Otu017127	Otu017128	Otu017129	Otu017130	Otu017131	Otu017132	Otu017133	Otu017134	Otu017135	Otu017136	Otu017137	Otu017138	Otu017139	Otu017140	Otu017141	Otu017142	Otu017143	Otu017144	Otu017145	Otu017146	Otu017147	Otu017148	Otu017149	Otu017150	Otu017151	Otu017152	Otu017153	Otu017154	Otu017155	Otu017156	Otu017157	Otu017158	Otu017159	Otu017160	Otu017161	Otu017162	Otu017163	Otu017164	Otu017165	Otu017166	Otu017167	Otu017168	Otu017169	Otu017170	Otu017171	Otu017172	Otu017173	Otu017174	Otu017175	Otu017176	Otu017177	Otu017178	Otu017179	Otu017180	Otu017181	Otu017182	Otu017183	Otu017184	Otu017185	Otu017186	Otu017187	Otu017188	Otu017189	Otu017190	Otu017191	Otu017192	Otu017193	Otu017194	Otu017195	Otu017196	Otu017197	Otu017198	Otu017199	Otu017200	Otu017201	Otu017202	Otu017203	Otu017204	Otu017205	Otu017206	Otu017207	Otu017208	Otu017209	Otu017210	Otu017211	Otu017212	Otu017213	Otu017214	Otu017215	Otu017216	Otu017217	Otu017218	Otu017219	Otu017220	Otu017221	Otu017222	Otu017223	Otu017224	Otu017225	Otu017226	Otu017227	Otu017228	Otu017229	Otu017230	Otu017231	Otu017232	Otu017233	Otu017234	Otu017235	Otu017236	Otu017237	Otu017238	Otu017239	Otu017240	Otu017241	Otu017242	Otu017243	Otu017244	Otu017245	Otu017246	Otu017247	Otu017248	Otu017249	Otu017250	Otu017251	Otu017252	Otu017253	Otu017254	Otu017255	Otu017256	Otu017257	Otu017258	Otu017259	Otu017260	Otu017261	Otu017262	Otu017263	Otu017264	Otu017265	Otu017266	Otu017267	Otu017268	Otu017269	Otu017270	Otu017271	Otu017272	Otu017273	Otu017274	Otu017275	Otu017276	Otu017277	Otu017278	Otu017279	Otu017280	Otu017281	Otu017282	Otu017283	Otu017284	Otu017285	Otu017286	Otu017287	Otu017288	Otu017289	Otu017290	Otu017291	Otu017292	Otu017293	Otu017294	Otu017295	Otu017296	Otu017297	Otu017298	Otu017299	Otu017300	Otu017301	Otu017302	Otu017303	Otu017304	Otu017305	Otu017306	Otu017307	Otu017308	Otu017309	Otu017310	Otu017311	Otu017312	Otu017313	Otu017314	Otu017315	Otu017316	Otu017317	Otu017318	Otu017319	Otu017320	Otu017321	Otu017322	Otu017323	Otu017324	Otu017325	Otu017326	Otu017327	Otu017328	Otu017329	Otu017330	Otu017331	Otu017332	Otu017333	Otu017334	Otu017335	Otu017336	Otu017337	Otu017338	Otu017339	Otu017340	Otu017341	Otu017342	Otu017343	Otu017344	Otu017345	Otu017346	Otu017347	Otu017348	Otu017349	Otu017350	Otu017351	Otu017352	Otu017353	Otu017354	Otu017355	Otu017356	Otu017357	Otu017358	Otu017359	Otu017360	Otu017361	Otu017362	Otu017363	Otu017364	Otu017365	Otu017366	Otu017367	Otu017368	Otu017369	Otu017370	Otu017371	Otu017372	Otu017373	Otu017374	Otu017375	Otu017376	Otu017377	Otu017378	Otu017379	Otu017380	Otu017381	Otu017382	Otu017383	Otu017384	Otu017385	Otu017386	Otu017387	Otu017388	Otu017389	Otu017390	Otu017391	Otu017392	Otu017393	Otu017394	Otu017395	Otu017396	Otu017397	Otu017398	Otu017399	Otu017400	Otu017401	Otu017402	Otu017403	Otu017404	Otu017405	Otu017406	Otu017407	Otu017408	Otu017409	Otu017410	Otu017411	Otu017412	Otu017413	Otu017414	Otu017415	Otu017416	Otu017417	Otu017418	Otu017419	Otu017420	Otu017421	Otu017422	Otu017423	Otu017424	Otu017425	Otu017426	Otu017427	Otu017428	Otu017429	Otu017430	Otu017431	Otu017432	Otu017433	Otu017434	Otu017435	Otu017436	Otu017437	Otu017438	Otu017439	Otu017440	Otu017441	Otu017442	Otu017443	Otu017444	Otu017445	Otu017446	Otu017447	Otu017448	Otu017449	Otu017450	Otu017451	Otu017452	Otu017453	Otu017454	Otu017455	Otu017456	Otu017457	Otu017458	Otu017459	Otu017460	Otu017461	Otu017462	Otu017463	Otu017464	Otu017465	Otu017466	Otu017467	Otu017468	Otu017469	Otu017470	Otu017471	Otu017472	Otu017473	Otu017474	Otu017475	Otu017476	Otu017477	Otu017478	Otu017479	Otu017480	Otu017481	Otu017482	Otu017483	Otu017484	Otu017485	Otu017486	Otu017487	Otu017488	Otu017489	Otu017490	Otu017491	Otu017492	Otu017493	Otu017494	Otu017495	Otu017496	Otu017497	Otu017498	Otu017499	Otu017500	Otu017501	Otu017502	Otu017503	Otu017504	Otu017505	Otu017506	Otu017507	Otu017508	Otu017509	Otu017510	Otu017511	Otu017512	Otu017513	Otu017514	Otu017515	Otu017516	Otu017517	Otu017518	Otu017519	Otu017520	Otu017521	Otu017522	Otu017523	Otu017524	Otu017525	Otu017526	Otu017527	Otu017528	Otu017529	Otu017530	Otu017531	Otu017532	Otu017533	Otu017534	Otu017535	Otu017536	Otu017537	Otu017538	Otu017539	Otu017540	Otu017541	Otu017542	Otu017543	Otu017544	Otu017545	Otu017546	Otu017547	Otu017548	Otu017549	Otu017550	Otu017551	Otu017552	Otu017553	Otu017554	Otu017555	Otu017556	Otu017557	Otu017558	Otu017559	Otu017560	Otu017561	Otu017562	Otu017563	Otu017564	Otu017565	Otu017566	Otu017567	Otu017568	Otu017569	Otu017570	Otu017571	Otu017572	Otu017573	Otu017574	Otu017575	Otu017576	Otu017577	Otu017578	Otu017579	Otu017580	Otu017581	Otu017582	Otu017583	Otu017584	Otu017585	Otu017586	Otu017587	Otu017588	Otu017589	Otu017590	Otu017591	Otu017592	Otu017593	Otu017594	Otu017595	Otu017596	Otu017597	Otu017598	Otu017599	Otu017600	Otu017601	Otu017602	Otu017603	Otu017604	Otu017605	Otu017606	Otu017607	Otu017608	Otu017609	Otu017610	Otu017611	Otu017612	Otu017613	Otu017614	Otu017615	Otu017616	Otu017617	Otu017618	Otu017619	Otu017620	Otu017621	Otu017622	Otu017623	Otu017624	Otu017625	Otu017626	Otu017627	Otu017628	Otu017629	Otu017630	Otu017631	Otu017632	Otu017633	Otu017634	Otu017635	Otu017636	Otu017637	Otu017638	Otu017639	Otu017640	Otu017641	Otu017642	Otu017643	Otu017644	Otu017645	Otu017646	Otu017647	Otu017648	Otu017649	Otu017650	Otu017651	Otu017652	Otu017653	Otu017654	Otu017655	Otu017656	Otu017657	Otu017658	Otu017659	Otu017660	Otu017661	Otu017662	Otu017663	Otu017664	Otu017665	Otu017666	Otu017667	Otu017668	Otu017669	Otu017670	Otu017671	Otu017672	Otu017673	Otu017674	Otu017675	Otu017676	Otu017677	Otu017678	Otu017679	Otu017680	Otu017681	Otu017682	Otu017683	Otu017684	Otu017685	Otu017686	Otu017687	Otu017688	Otu017689	Otu017690	Otu017691	Otu017692	Otu017693	Otu017694	Otu017695	Otu017696	Otu017697	Otu017698	Otu017699	Otu017700	Otu017701	Otu017702	Otu017703	Otu017704	Otu017705	Otu017706	Otu017707	Otu017708	Otu017709	Otu017710	Otu017711	Otu017712	Otu017713	Otu017714	Otu017715	Otu017716	Otu017717	Otu017718	Otu017719	Otu017720	Otu017721	Otu017722	Otu017723	Otu017724	Otu017725	Otu017726	Otu017727	Otu017728	Otu017729	Otu017730	Otu017731	Otu017732	Otu017733	Otu017734	Otu017735	Otu017736	Otu017737	Otu017738	Otu017739	Otu017740	Otu017741	Otu017742	Otu017743	Otu017744	Otu017745	Otu017746	Otu017747	Otu017748	Otu017749	Otu017750	Otu017751	Otu017752	Otu017753	Otu017754	Otu017755	Otu017756	Otu017757	Otu017758	Otu017759	Otu017760	Otu017761	Otu017762	Otu017763	Otu017764	Otu017765	Otu017766	Otu017767	Otu017768	Otu017769	Otu017770	Otu017771	Otu017772	Otu017773	Otu017774	Otu017775	Otu017776	Otu017777	Otu017778	Otu017779	Otu017780	Otu017781	Otu017782	Otu017783	Otu017784	Otu017785	Otu017786	Otu017787	Otu017788	Otu017789	Otu017790	Otu017791	Otu017792	Otu017793	Otu017794	Otu017795	Otu017796	Otu017797	Otu017798	Otu017799	Otu017800	Otu017801	Otu017802	Otu017803	Otu017804	Otu017805	Otu017806	Otu017807	Otu017808	Otu017809	Otu017810	Otu017811	Otu017812	Otu017813	Otu017814	Otu017815	Otu017816	Otu017817	Otu017818	Otu017819	Otu017820	Otu017821	Otu017822	Otu017823	Otu017824	Otu017825	Otu017826	Otu017827	Otu017828	Otu017829	Otu017830	Otu017831	Otu017832	Otu017833	Otu017834	Otu017835	Otu017836	Otu017837	Otu017838	Otu017839	Otu017840	Otu017841	Otu017842	Otu017843	Otu017844	Otu017845	Otu017846	Otu017847	Otu017848	Otu017849	Otu017850	Otu017851	Otu017852	Otu017853	Otu017854	Otu017855	Otu017856	Otu017857	Otu017858	Otu017859	Otu017860	Otu017861	Otu017862	Otu017863	Otu017864	Otu017865	Otu017866	Otu017867	Otu017868	Otu017869	Otu017870	Otu017871	Otu017872	Otu017873	Otu017874	Otu017875	Otu017876	Otu017877	Otu017878	Otu017879	Otu017880	Otu017881	Otu017882	Otu017883	Otu017884	Otu017885	Otu017886	Otu017887	Otu017888	Otu017889	Otu017890	Otu017891	Otu017892	Otu017893	Otu017894	Otu017895	Otu017896	Otu017897	Otu017898	Otu017899	Otu017900	Otu017901	Otu017902	Otu017903	Otu017904	Otu017905	Otu017906	Otu017907	Otu017908	Otu017909	Otu017910	Otu017911	Otu017912	Otu017913	Otu017914	Otu017915	Otu017916	Otu017917	Otu017918	Otu017919	Otu017920	Otu017921	Otu017922	Otu017923	Otu017924	Otu017925	Otu017926	Otu017927	Otu017928	Otu017929	Otu017930	Otu017931	Otu017932	Otu017933	Otu017934	Otu017935	Otu017936	Otu017937	Otu017938	Otu017939	Otu017940	Otu017941	Otu017942	Otu017943	Otu017944	Otu017945	Otu017946	Otu017947	Otu017948	Otu017949	Otu017950	Otu017951	Otu017952	Otu017953	Otu017954	Otu017955	Otu017956	Otu017957	Otu017958	Otu017959	Otu017960	Otu017961	Otu017962	Otu017963	Otu017964	Otu017965	Otu017966	Otu017967	Otu017968	Otu017969	Otu017970	Otu017971	Otu017972	Otu017973	Otu017974	Otu017975	Otu017976	Otu017977	Otu017978	Otu017979	Otu017980	Otu017981	Otu017982	Otu017983	Otu017984	Otu017985	Otu017986	Otu017987	Otu017988	Otu017989	Otu017990	Otu017991	Otu017992	Otu017993	Otu017994	Otu017995	Otu017996	Otu017997	Otu017998	Otu017999	Otu018000	Otu018001	Otu018002	Otu018003	Otu018004	Otu018005	Otu018006	Otu018007	Otu018008	Otu018009	Otu018010	Otu018011	Otu018012	Otu018013	Otu018014	Otu018015	Otu018016	Otu018017	Otu018018	Otu018019	Otu018020	Otu018021	Otu018022	Otu018023	Otu018024	Otu018025	Otu018026	Otu018027	Otu018028	Otu018029	Otu018030	Otu018031	Otu018032	Otu018033	Otu018034	Otu018035	Otu018036	Otu018037	Otu018038	Otu018039	Otu018040	Otu018041	Otu018042	Otu018043	Otu018044	Otu018045	Otu018046	Otu018047	Otu018048	Otu018049	Otu018050	Otu018051	Otu018052	Otu018053	Otu018054	Otu018055	Otu018056	Otu018057	Otu018058	Otu018059	Otu018060	Otu018061	Otu018062	Otu018063	Otu018064	Otu018065	Otu018066	Otu018067	Otu018068	Otu018069	Otu018070	Otu018071	Otu018072	Otu018073	Otu018074	Otu018075	Otu018076	Otu018077	Otu018078	Otu018079	Otu018080	Otu018081	Otu018082	Otu018083	Otu018084	Otu018085	Otu018086	Otu018087	Otu018088	Otu018089	Otu018090	Otu018091	Otu018092	Otu018093	Otu018094	Otu018095	Otu018096	Otu018097	Otu018098	Otu018099	Otu018100	Otu018101	Otu018102	Otu018103	Otu018104	Otu018105	Otu018106	Otu018107	Otu018108	Otu018109	Otu018110	Otu018111	Otu018112	Otu018113	Otu018114	Otu018115	Otu018116	Otu018117	Otu018118	Otu018119	Otu018120	Otu018121	Otu018122	Otu018123	Otu018124	Otu018125	Otu018126	Otu018127	Otu018128	Otu018129	Otu018130	Otu018131	Otu018132	Otu018133	Otu018134	Otu018135	Otu018136	Otu018137	Otu018138	Otu018139	Otu018140	Otu018141	Otu018142	Otu018143	Otu018144	Otu018145	Otu018146	Otu018147	Otu018148	Otu018149	Otu018150	Otu018151	Otu018152	Otu018153	Otu018154	Otu018155	Otu018156	Otu018157	Otu018158	Otu018159	Otu018160	Otu018161	Otu018162	Otu018163	Otu018164	Otu018165	Otu018166	Otu018167	Otu018168	Otu018169	Otu018170	Otu018171	Otu018172	Otu018173	Otu018174	Otu018175	Otu018176	Otu018177	Otu018178	Otu018179	Otu018180	Otu018181	Otu018182	Otu018183	Otu018184	Otu018185	Otu018186	Otu018187	Otu018188	Otu018189	Otu018190	Otu018191	Otu018192	Otu018193	Otu018194	Otu018195	Otu018196	Otu018197	Otu018198	Otu018199	Otu018200	Otu018201	Otu018202	Otu018203	Otu018204	Otu018205	Otu018206	Otu018207	Otu018208	Otu018209	Otu018210	Otu018211	Otu018212	Otu018213	Otu018214	Otu018215	Otu018216	Otu018217	Otu018218	Otu018219	Otu018220	Otu018221	Otu018222	Otu018223	Otu018224	Otu018225	Otu018226	Otu018227	Otu018228	Otu018229	Otu018230	Otu018231	Otu018232	Otu018233	Otu018234	Otu018235	Otu018236	Otu018237	Otu018238	Otu018239	Otu018240	Otu018241	Otu018242	Otu018243	Otu018244	Otu018245	Otu018246	Otu018247	Otu018248	Otu018249	Otu018250	Otu018251	Otu018252	Otu018253	Otu018254	Otu018255	Otu018256	Otu018257	Otu018258	Otu018259	Otu018260	Otu018261	Otu018262	Otu018263	Otu018264	Otu018265	Otu018266	Otu018267	Otu018268	Otu018269	Otu018270	Otu018271	Otu018272	Otu018273	Otu018274	Otu018275	Otu018276	Otu018277	Otu018278	Otu018279	Otu018280	Otu018281	Otu018282	Otu018283	Otu018284	Otu018285	Otu018286	Otu018287	Otu018288	Otu018289	Otu018290	Otu018291	Otu018292	Otu018293	Otu018294	Otu018295	Otu018296	Otu018297	Otu018298	Otu018299	Otu018300	Otu018301	Otu018302	Otu018303	Otu018304	Otu018305	Otu018306	Otu018307	Otu018308	Otu018309	Otu018310	Otu018311	Otu018312	Otu018313	Otu018314	Otu018315	Otu018316	Otu018317	Otu018318	Otu018319	Otu018320	Otu018321	Otu018322	Otu018323	Otu018324	Otu018325	Otu018326	Otu018327	Otu018328	Otu018329	Otu018330	Otu018331	Otu018332	Otu018333	Otu018334	Otu018335	Otu018336	Otu018337	Otu018338	Otu018339	Otu018340	Otu018341	Otu018342	Otu018343	Otu018344	Otu018345	Otu018346	Otu018347	Otu018348	Otu018349	Otu018350	Otu018351	Otu018352	Otu018353	Otu018354	Otu018355	Otu018356	Otu018357	Otu018358	Otu018359	Otu018360	Otu018361	Otu018362	Otu018363	Otu018364	Otu018365	Otu018366	Otu018367	Otu018368	Otu018369	Otu018370	Otu018371	Otu018372	Otu018373	Otu018374	Otu018375	Otu018376	Otu018377	Otu018378	Otu018379	Otu018380	Otu018381	Otu018382	Otu018383	Otu018384	Otu018385	Otu018386	Otu018387	Otu018388	Otu018389	Otu018390	Otu018391	Otu018392	Otu018393	Otu018394	Otu018395	Otu018396	Otu018397	Otu018398	Otu018399	Otu018400	Otu018401	Otu018402	Otu018403	Otu018404	Otu018405	Otu018406	Otu018407	Otu018408	Otu018409	Otu018410	Otu018411	Otu018412	Otu018413	Otu018414	Otu018415	Otu018416	Otu018417	Otu018418	Otu018419	Otu018420	Otu018421	Otu018422	Otu018423	Otu018424	Otu018425	Otu018426	Otu018427	Otu018428	Otu018429	Otu018430	Otu018431	Otu018432	Otu018433	Otu018434	Otu018435	Otu018436	Otu018437	Otu018438	Otu018439	Otu018440	Otu018441	Otu018442	Otu018443	Otu018444	Otu018445	Otu018446	Otu018447	Otu018448	Otu018449	Otu018450	Otu018451	Otu018452	Otu018453	Otu018454	Otu018455	Otu018456	Otu018457	Otu018458	Otu018459	Otu018460	Otu018461	Otu018462	Otu018463	Otu018464	Otu018465	Otu018466	Otu018467	Otu018468	Otu018469	Otu018470	Otu018471	Otu018472	Otu018473	Otu018474	Otu018475	Otu018476	Otu018477	Otu018478	Otu018479	Otu018480	Otu018481	Otu018482	Otu018483	Otu018484	Otu018485	Otu018486	Otu018487	Otu018488	Otu018489	Otu018490	Otu018491	Otu018492	Otu018493	Otu018494	Otu018495	Otu018496	Otu018497	Otu018498	Otu018499	Otu018500	Otu018501	Otu018502	Otu018503	Otu018504	Otu018505	Otu018506	Otu018507	Otu018508	Otu018509	Otu018510	Otu018511	Otu018512	Otu018513	Otu018514	Otu018515	Otu018516	Otu018517	Otu018518	Otu018519	Otu018520	Otu018521	Otu018522	Otu018523	Otu018524	Otu018525	Otu018526	Otu018527	Otu018528	Otu018529	Otu018530	Otu018531	Otu018532	Otu018533	Otu018534	Otu018535	Otu018536	Otu018537	Otu018538	Otu018539	Otu018540	Otu018541	Otu018542	Otu018543	Otu018544	Otu018545	Otu018546	Otu018547	Otu018548	Otu018549	Otu018550	Otu018551	Otu018552	Otu018553	Otu018554	Otu018555	Otu018556	Otu018557	Otu018558	Otu018559	Otu018560	Otu018561	Otu018562	Otu018563	Otu018564	Otu018565	Otu018566	Otu018567	Otu018568	Otu018569	Otu018570	Otu018571	Otu018572	Otu018573	Otu018574	Otu018575	Otu018576	Otu018577	Otu018578	Otu018579	Otu018580	Otu018581	Otu018582	Otu018583	Otu018584	Otu018585	Otu018586	Otu018587	Otu018588	Otu018589	Otu018590	Otu018591	Otu018592	Otu018593	Otu018594	Otu018595	Otu018596	Otu018597	Otu018598	Otu018599	Otu018600	Otu018601	Otu018602	Otu018603	Otu018604	Otu018605	Otu018606	Otu018607	Otu018608	Otu018609	Otu018610	Otu018611	Otu018612	Otu018613	Otu018614	Otu018615	Otu018616	Otu018617	Otu018618	Otu018619	Otu018620	Otu018621	Otu018622	Otu018623	Otu018624	Otu018625	Otu018626	Otu018627	Otu018628	Otu018629	Otu018630	Otu018631	Otu018632	Otu018633	Otu018634	Otu018635	Otu018636	Otu018637	Otu018638	Otu018639	Otu018640	Otu018641	Otu018642	Otu018643	Otu018644	Otu018645	Otu018646	Otu018647	Otu018648	Otu018649	Otu018650	Otu018651	Otu018652	Otu018653	Otu018654	Otu018655	Otu018656	Otu018657	Otu018658	Otu018659	Otu018660	Otu018661	Otu018662	Otu018663	Otu018664	Otu018665	Otu018666	Otu018667	Otu018668	Otu018669	Otu018670	Otu018671	Otu018672	Otu018673	Otu018674	Otu018675	Otu018676	Otu018677	Otu018678	Otu018679	Otu018680	Otu018681	Otu018682	Otu018683	Otu018684	Otu018685	Otu018686	Otu018687	Otu018688	Otu018689	Otu018690	Otu018691	Otu018692	Otu018693	Otu018694	Otu018695	Otu018696	Otu018697	Otu018698	Otu018699	Otu018700	Otu018701	Otu018702	Otu018703	Otu018704	Otu018705	Otu018706	Otu018707	Otu018708	Otu018709	Otu018710	Otu018711	Otu018712	Otu018713	Otu018714	Otu018715	Otu018716	Otu018717	Otu018718	Otu018719	Otu018720	Otu018721	Otu018722	Otu018723	Otu018724	Otu018725	Otu018726	Otu018727	Otu018728	Otu018729	Otu018730	Otu018731	Otu018732	Otu018733	Otu018734	Otu018735	Otu018736	Otu018737	Otu018738	Otu018739	Otu018740	Otu018741	Otu018742	Otu018743	Otu018744	Otu018745	Otu018746	Otu018747	Otu018748	Otu018749	Otu018750	Otu018751	Otu018752	Otu018753	Otu018754	Otu018755	Otu018756	Otu018757	Otu018758	Otu018759	Otu018760	Otu018761	Otu018762	Otu018763	Otu018764	Otu018765	Otu018766	Otu018767	Otu018768	Otu018769	Otu018770	Otu018771	Otu018772	Otu018773	Otu018774	Otu018775	Otu018776	Otu018777	Otu018778	Otu018779	Otu018780	Otu018781	Otu018782	Otu018783	Otu018784	Otu018785	Otu018786	Otu018787	Otu018788	Otu018789	Otu018790	Otu018791	Otu018792	Otu018793	Otu018794	Otu018795	Otu018796	Otu018797	Otu018798	Otu018799	Otu018800	Otu018801	Otu018802	Otu018803	Otu018804	Otu018805	Otu018806	Otu018807	Otu018808	Otu018809	Otu018810	Otu018811	Otu018812	Otu018813	Otu018814	Otu018815	Otu018816	Otu018817	Otu018818	Otu018819	Otu018820	Otu018821	Otu018822	Otu018823	Otu018824	Otu018825	Otu018826	Otu018827	Otu018828	Otu018829	Otu018830	Otu018831	Otu018832	Otu018833	Otu018834	Otu018835	Otu018836	Otu018837	Otu018838	Otu018839	Otu018840	Otu018841	Otu018842	Otu018843	Otu018844	Otu018845	Otu018846	Otu018847	Otu018848	Otu018849	Otu018850	Otu018851	Otu018852	Otu018853	Otu018854	Otu018855	Otu018856	Otu018857	Otu018858	Otu018859	Otu018860	Otu018861	Otu018862	Otu018863	Otu018864	Otu018865	Otu018866	Otu018867	Otu018868	Otu018869	Otu018870	Otu018871	Otu018872	Otu018873	Otu018874	Otu018875	Otu018876	Otu018877	Otu018878	Otu018879	Otu018880	Otu018881	Otu018882	Otu018883	Otu018884	Otu018885	Otu018886	Otu018887	Otu018888	Otu018889	Otu018890	Otu018891	Otu018892	Otu018893	Otu018894	Otu018895	Otu018896	Otu018897	Otu018898	Otu018899	Otu018900	Otu018901	Otu018902	Otu018903	Otu018904	Otu018905	Otu018906	Otu018907	Otu018908	Otu018909	Otu018910	Otu018911	Otu018912	Otu018913	Otu018914	Otu018915	Otu018916	Otu018917	Otu018918	Otu018919	Otu018920	Otu018921	Otu018922	Otu018923	Otu018924	Otu018925	Otu018926	Otu018927	Otu018928	Otu018929	Otu018930	Otu018931	Otu018932	Otu018933	Otu018934	Otu018935	Otu018936	Otu018937	Otu018938	Otu018939	Otu018940	Otu018941	Otu018942	Otu018943	Otu018944	Otu018945	Otu018946	Otu018947	Otu018948	Otu018949	Otu018950	Otu018951	Otu018952	Otu018953	Otu018954	Otu018955	Otu018956	Otu018957	Otu018958	Otu018959	Otu018960	Otu018961	Otu018962	Otu018963	Otu018964	Otu018965	Otu018966	Otu018967	Otu018968	Otu018969	Otu018970	Otu018971	Otu018972	Otu018973	Otu018974	Otu018975	Otu018976	Otu018977	Otu018978	Otu018979	Otu018980	Otu018981	Otu018982	Otu018983	Otu018984	Otu018985	Otu018986	Otu018987	Otu018988	Otu018989	Otu018990	Otu018991	Otu018992	Otu018993	Otu018994	Otu018995	Otu018996	Otu018997	Otu018998	Otu018999	Otu019000	Otu019001	Otu019002	Otu019003	Otu019004	Otu019005	Otu019006	Otu019007	Otu019008	Otu019009	Otu019010	Otu019011	Otu019012	Otu019013	Otu019014	Otu019015	Otu019016	Otu019017	Otu019018	Otu019019	Otu019020	Otu019021	Otu019022	Otu019023	Otu019024	Otu019025	Otu019026	Otu019027	Otu019028	Otu019029	Otu019030	Otu019031	Otu019032	Otu019033	Otu019034	Otu019035	Otu019036	Otu019037	Otu019038	Otu019039	Otu019040	Otu019041	Otu019042	Otu019043	Otu019044	Otu019045	Otu019046	Otu019047	Otu019048	Otu019049	Otu019050	Otu019051	Otu019052	Otu019053	Otu019054	Otu019055	Otu019056	Otu019057	Otu019058	Otu019059	Otu019060	Otu019061	Otu019062	Otu019063	Otu019064	Otu019065	Otu019066	Otu019067	Otu019068	Otu019069	Otu019070	Otu019071	Otu019072	Otu019073	Otu019074	Otu019075	Otu019076	Otu019077	Otu019078	Otu019079	Otu019080	Otu019081	Otu019082	Otu019083	Otu019084	Otu019085	Otu019086	Otu019087	Otu019088	Otu019089	Otu019090	Otu019091	Otu019092	Otu019093	Otu019094	Otu019095	Otu019096	Otu019097	Otu019098	Otu019099	Otu019100	Otu019101	Otu019102	Otu019103	Otu019104	Otu019105	Otu019106	Otu019107	Otu019108	Otu019109	Otu019110	Otu019111	Otu019112	Otu019113	Otu019114	Otu019115	Otu019116	Otu019117	Otu019118	Otu019119	Otu019120	Otu019121	Otu019122	Otu019123	Otu019124	Otu019125	Otu019126	Otu019127	Otu019128	Otu019129	Otu019130	Otu019131	Otu019132	Otu019133	Otu019134	Otu019135	Otu019136	Otu019137	Otu019138	Otu019139	Otu019140	Otu019141	Otu019142	Otu019143	Otu019144	Otu019145	Otu019146	Otu019147	Otu019148	Otu019149	Otu019150	Otu019151	Otu019152	Otu019153	Otu019154	Otu019155	Otu019156	Otu019157	Otu019158	Otu019159	Otu019160	Otu019161	Otu019162	Otu019163	Otu019164	Otu019165	Otu019166	Otu019167	Otu019168	Otu019169	Otu019170	Otu019171	Otu019172	Otu019173	Otu019174	Otu019175	Otu019176	Otu019177	Otu019178	Otu019179	Otu019180	Otu019181	Otu019182	Otu019183	Otu019184	Otu019185	Otu019186	Otu019187	Otu019188	Otu019189	Otu019190	Otu019191	Otu019192	Otu019193	Otu019194	Otu019195	Otu019196	Otu019197	Otu019198	Otu019199	Otu019200	Otu019201	Otu019202	Otu019203	Otu019204	Otu019205	Otu019206	Otu019207	Otu019208	Otu019209	Otu019210	Otu019211	Otu019212	Otu019213	Otu019214	Otu019215	Otu019216	Otu019217	Otu019218	Otu019219	Otu019220	Otu019221	Otu019222	Otu019223	Otu019224	Otu019225	Otu019226	Otu019227	Otu019228	Otu019229	Otu019230	Otu019231	Otu019232	Otu019233	Otu019234	Otu019235	Otu019236	Otu019237	Otu019238	Otu019239	Otu019240	Otu019241	Otu019242	Otu019243	Otu019244	Otu019245	Otu019246	Otu019247	Otu019248	Otu019249	Otu019250	Otu019251	Otu019252	Otu019253	Otu019254	Otu019255	Otu019256	Otu019257	Otu019258	Otu019259	Otu019260	Otu019261	Otu019262	Otu019263	Otu019264	Otu019265	Otu019266	Otu019267	Otu019268	Otu019269	Otu019270	Otu019271	Otu019272	Otu019273	Otu019274	Otu019275	Otu019276	Otu019277	Otu019278	Otu019279	Otu019280	Otu019281	Otu019282	Otu019283	Otu019284	Otu019285	Otu019286	Otu019287	Otu019288	Otu019289	Otu019290	Otu019291	Otu019292	Otu019293	Otu019294	Otu019295	Otu019296	Otu019297	Otu019298	Otu019299	Otu019300	Otu019301	Otu019302	Otu019303	Otu019304	Otu019305	Otu019306	Otu019307	Otu019308	Otu019309	Otu019310	Otu019311	Otu019312	Otu019313	Otu019314	Otu019315	Otu019316	Otu019317	Otu019318	Otu019319	Otu019320	Otu019321	Otu019322	Otu019323	Otu019324	Otu019325	Otu019326	Otu019327	Otu019328	Otu019329	Otu019330	Otu019331	Otu019332	Otu019333	Otu019334	Otu019335	Otu019336	Otu019337	Otu019338	Otu019339	Otu019340	Otu019341	Otu019342	Otu019343	Otu019344	Otu019345	Otu019346	Otu019347	Otu019348	Otu019349	Otu019350	Otu019351	Otu019352	Otu019353	Otu019354	Otu019355	Otu019356	Otu019357	Otu019358	Otu019359	Otu019360	Otu019361	Otu019362	Otu019363	Otu019364	Otu019365	Otu019366	Otu019367	Otu019368	Otu019369	Otu019370	Otu019371	Otu019372	Otu019373	Otu019374	Otu019375	Otu019376	Otu019377	Otu019378	Otu019379	Otu019380	Otu019381	Otu019382	Otu019383	Otu019384	Otu019385	Otu019386	Otu019387	Otu019388	Otu019389	Otu019390	Otu019391	Otu019392	Otu019393	Otu019394	Otu019395	Otu019396	Otu019397	Otu019398	Otu019399	Otu019400	Otu019401	Otu019402	Otu019403	Otu019404	Otu019405	Otu019406	Otu019407	Otu019408	Otu019409	Otu019410	Otu019411	Otu019412	Otu019413	Otu019414	Otu019415	Otu019416	Otu019417	Otu019418	Otu019419	Otu019420	Otu019421	Otu019422	Otu019423	Otu019424	Otu019425	Otu019426	Otu019427	Otu019428	Otu019429	Otu019430	Otu019431	Otu019432	Otu019433	Otu019434	Otu019435	Otu019436	Otu019437	Otu019438	Otu019439	Otu019440	Otu019441	Otu019442	Otu019443	Otu019444	Otu019445	Otu019446	Otu019447	Otu019448	Otu019449	Otu019450	Otu019451	Otu019452	Otu019453	Otu019454	Otu019455	Otu019456	Otu019457	Otu019458	Otu019459	Otu019460	Otu019461	Otu019462	Otu019463	Otu019464	Otu019465	Otu019466	Otu019467	Otu019468	Otu019469	Otu019470	Otu019471	Otu019472	Otu019473	Otu019474	Otu019475	Otu019476	Otu019477	Otu019478	Otu019479	Otu019480	Otu019481	Otu019482	Otu019483	Otu019484	Otu019485	Otu019486	Otu019487	Otu019488	Otu019489	Otu019490	Otu019491	Otu019492	Otu019493	Otu019494	Otu019495	Otu019496	Otu019497	Otu019498	Otu019499	Otu019500	Otu019501	Otu019502	Otu019503	Otu019504	Otu019505	Otu019506	Otu019507	Otu019508	Otu019509	Otu019510	Otu019511	Otu019512	Otu019513	Otu019514	Otu019515	Otu019516	Otu019517	Otu019518	Otu019519	Otu019520	Otu019521	Otu019522	Otu019523	Otu019524	Otu019525	Otu019526	Otu019527	Otu019528	Otu019529	Otu019530	Otu019531	Otu019532	Otu019533	Otu019534	Otu019535	Otu019536	Otu019537	Otu019538	Otu019539	Otu019540	Otu019541	Otu019542	Otu019543	Otu019544	Otu019545	Otu019546	Otu019547	Otu019548	Otu019549	Otu019550	Otu019551	Otu019552	Otu019553	Otu019554	Otu019555	Otu019556	Otu019557	Otu019558	Otu019559	Otu019560	Otu019561	Otu019562	Otu019563	Otu019564	Otu019565	Otu019566	Otu019567	Otu019568	Otu019569	Otu019570	Otu019571	Otu019572	Otu019573	Otu019574	Otu019575	Otu019576	Otu019577	Otu019578	Otu019579	Otu019580	Otu019581	Otu019582	Otu019583	Otu019584	Otu019585	Otu019586	Otu019587	Otu019588	Otu019589	Otu019590	Otu019591	Otu019592	Otu019593	Otu019594	Otu019595	Otu019596	Otu019597	Otu019598	Otu019599	Otu019600	Otu019601	Otu019602	Otu019603	Otu019604	Otu019605	Otu019606	Otu019607	Otu019608	Otu019609	Otu019610	Otu019611	Otu019612	Otu019613	Otu019614	Otu019615	Otu019616	Otu019617	Otu019618	Otu019619	Otu019620	Otu019621	Otu019622	Otu019623	Otu019624	Otu019625	Otu019626	Otu019627	Otu019628	Otu019629	Otu019630	Otu019631	Otu019632	Otu019633	Otu019634	Otu019635	Otu019636	Otu019637	Otu019638	Otu019639	Otu019640	Otu019641	Otu019642	Otu019643	Otu019644	Otu019645	Otu019646	Otu019647	Otu019648	Otu019649	Otu019650	Otu019651	Otu019652	Otu019653	Otu019654	Otu019655	Otu019656	Otu019657	Otu019658	Otu019659	Otu019660	Otu019661	Otu019662	Otu019663	Otu019664	Otu019665	Otu019666	Otu019667	Otu019668	Otu019669	Otu019670	Otu019671	Otu019672	Otu019673	Otu019674	Otu019675	Otu019676	Otu019677	Otu019678	Otu019679	Otu019680	Otu019681	Otu019682	Otu019683	Otu019684	Otu019685	Otu019686	Otu019687	Otu019688	Otu019689	Otu019690	Otu019691	Otu019692	Otu019693	Otu019694	Otu019695	Otu019696	Otu019697	Otu019698	Otu019699	Otu019700	Otu019701	Otu019702	Otu019703	Otu019704	Otu019705	Otu019706	Otu019707	Otu019708	Otu019709	Otu019710	Otu019711	Otu019712	Otu019713	Otu019714	Otu019715	Otu019716	Otu019717	Otu019718	Otu019719	Otu019720	Otu019721	Otu019722	Otu019723	Otu019724	Otu019725	Otu019726	Otu019727	Otu019728	Otu019729	Otu019730	Otu019731	Otu019732	Otu019733	Otu019734	Otu019735	Otu019736	Otu019737	Otu019738	Otu019739	Otu019740	Otu019741	Otu019742	Otu019743	Otu019744	Otu019745	Otu019746	Otu019747	Otu019748	Otu019749	Otu019750	Otu019751	Otu019752	Otu019753	Otu019754	Otu019755	Otu019756	Otu019757	Otu019758	Otu019759	Otu019760	Otu019761	Otu019762	Otu019763	Otu019764	Otu019765	Otu019766	Otu019767	Otu019768	Otu019769	Otu019770	Otu019771	Otu019772	Otu019773	Otu019774	Otu019775	Otu019776	Otu019777	Otu019778	Otu019779	Otu019780	Otu019781	Otu019782	Otu019783	Otu019784	Otu019785	Otu019786	Otu019787	Otu019788	Otu019789	Otu019790	Otu019791	Otu019792	Otu019793	Otu019794	Otu019795	Otu019796	Otu019797	Otu019798	Otu019799	Otu019800	Otu019801	Otu019802	Otu019803	Otu019804	Otu019805	Otu019806	Otu019807	Otu019808	Otu019809	Otu019810	Otu019811	Otu019812	Otu019813	Otu019814	Otu019815	Otu019816	Otu019817	Otu019818	Otu019819	Otu019820	Otu019821	Otu019822	Otu019823	Otu019824	Otu019825	Otu019826	Otu019827	Otu019828	Otu019829	Otu019830	Otu019831	Otu019832	Otu019833	Otu019834	Otu019835	Otu019836	Otu019837	Otu019838	Otu019839	Otu019840	Otu019841	Otu019842	Otu019843	Otu019844	Otu019845	Otu019846	Otu019847	Otu019848	Otu019849	Otu019850	Otu019851	Otu019852	Otu019853	Otu019854	Otu019855	Otu019856	Otu019857	Otu019858	Otu019859	Otu019860	Otu019861	Otu019862	Otu019863	Otu019864	Otu019865	Otu019866	Otu019867	Otu019868	Otu019869	Otu019870	Otu019871	Otu019872	Otu019873	Otu019874	Otu019875	Otu019876	Otu019877	Otu019878	Otu019879	Otu019880	Otu019881	Otu019882	Otu019883	Otu019884	Otu019885	Otu019886	Otu019887	Otu019888	Otu019889	Otu019890	Otu019891	Otu019892	Otu019893	Otu019894	Otu019895	Otu019896	Otu019897	Otu019898	Otu019899	Otu019900	Otu019901	Otu019902	Otu019903	Otu019904	Otu019905	Otu019906	Otu019907	Otu019908	Otu019909	Otu019910	Otu019911	Otu019912	Otu019913	Otu019914	Otu019915	Otu019916	Otu019917	Otu019918	Otu019919	Otu019920	Otu019921	Otu019922	Otu019923	Otu019924	Otu019925	Otu019926	Otu019927	Otu019928	Otu019929	Otu019930	Otu019931	Otu019932	Otu019933	Otu019934	Otu019935	Otu019936	Otu019937	Otu019938	Otu019939	Otu019940	Otu019941	Otu019942	Otu019943	Otu019944	Otu019945	Otu019946	Otu019947	Otu019948	Otu019949	Otu019950	Otu019951	Otu019952	Otu019953	Otu019954	Otu019955	Otu019956	Otu019957	Otu019958	Otu019959	Otu019960	Otu019961	Otu019962	Otu019963	Otu019964	Otu019965	Otu019966	Otu019967	Otu019968	Otu019969	Otu019970	Otu019971	Otu019972	Otu019973	Otu019974	Otu019975	Otu019976	Otu019977	Otu019978	Otu019979	Otu019980	Otu019981	Otu019982	Otu019983	Otu019984	Otu019985	Otu019986	Otu019987	Otu019988	Otu019989	Otu019990	Otu019991	Otu019992	Otu019993	Otu019994	Otu019995	Otu019996	Otu019997	Otu019998	Otu019999	Otu020000	Otu020001	Otu020002	Otu020003	Otu020004	Otu020005	Otu020006	Otu020007	Otu020008	Otu020009	Otu020010	Otu020011	Otu020012	Otu020013	Otu020014	Otu020015	Otu020016	Otu020017	Otu020018	Otu020019	Otu020020	Otu020021	Otu020022	Otu020023	Otu020024	Otu020025	Otu020026	Otu020027	Otu020028	Otu020029	Otu020030	Otu020031	Otu020032	Otu020033	Otu020034	Otu020035	Otu020036	Otu020037	Otu020038	Otu020039	Otu020040	Otu020041	Otu020042	Otu020043	Otu020044	Otu020045	Otu020046	Otu020047	Otu020048	Otu020049	Otu020050	Otu020051	Otu020052	Otu020053	Otu020054	Otu020055	Otu020056	Otu020057	Otu020058	Otu020059	Otu020060	Otu020061	Otu020062	Otu020063	Otu020064	Otu020065	Otu020066	Otu020067	Otu020068	Otu020069	Otu020070	Otu020071	Otu020072	Otu020073	Otu020074	Otu020075	Otu020076	Otu020077	Otu020078	Otu020079	Otu020080	Otu020081	Otu020082	Otu020083	Otu020084	Otu020085	Otu020086	Otu020087	Otu020088	Otu020089	Otu020090	Otu020091	Otu020092	Otu020093	Otu020094	Otu020095	Otu020096	Otu020097	Otu020098	Otu020099	Otu020100	Otu020101	Otu020102	Otu020103	Otu020104	Otu020105	Otu020106	Otu020107	Otu020108	Otu020109	Otu020110	Otu020111	Otu020112	Otu020113	Otu020114	Otu020115	Otu020116	Otu020117	Otu020118	Otu020119	Otu020120	Otu020121	Otu020122	Otu020123	Otu020124	Otu020125	Otu020126	Otu020127	Otu020128	Otu020129	Otu020130	Otu020131	Otu020132	Otu020133	Otu020134	Otu020135	Otu020136	Otu020137	Otu020138	Otu020139	Otu020140	Otu020141	Otu020142	Otu020143	Otu020144	Otu020145	Otu020146	Otu020147	Otu020148	Otu020149	Otu020150	Otu020151	Otu020152	Otu020153	Otu020154	Otu020155	Otu020156	Otu020157	Otu020158	Otu020159	Otu020160	Otu020161	Otu020162	Otu020163	Otu020164	Otu020165	Otu020166	Otu020167	Otu020168	Otu020169	Otu020170	Otu020171	Otu020172	Otu020173	Otu020174	Otu020175	Otu020176	Otu020177	Otu020178	Otu020179	Otu020180	Otu020181	Otu020182	Otu020183	Otu020184	Otu020185	Otu020186	Otu020187	Otu020188	Otu020189	Otu020190	Otu020191	Otu020192	Otu020193	Otu020194	Otu020195	Otu020196	Otu020197	Otu020198	Otu020199	Otu020200	Otu020201	Otu020202	Otu020203	Otu020204	Otu020205	Otu020206	Otu020207	Otu020208	Otu020209	Otu020210	Otu020211	Otu020212	Otu020213	Otu020214	Otu020215	Otu020216	Otu020217	Otu020218	Otu020219	Otu020220	Otu020221	Otu020222	Otu020223	Otu020224	Otu020225	Otu020226	Otu020227	Otu020228	Otu020229	Otu020230	Otu020231	Otu020232	Otu020233	Otu020234	Otu020235	Otu020236	Otu020237	Otu020238	Otu020239	Otu020240	Otu020241	Otu020242	Otu020243	Otu020244	Otu020245	Otu020246	Otu020247	Otu020248	Otu020249	Otu020250	Otu020251	Otu020252	Otu020253	Otu020254	Otu020255	Otu020256	Otu020257	Otu020258	Otu020259	Otu020260	Otu020261	Otu020262	Otu020263	Otu020264	Otu020265	Otu020266	Otu020267	Otu020268	Otu020269	Otu020270	Otu020271	Otu020272	Otu020273	Otu020274	Otu020275	Otu020276	Otu020277	Otu020278	Otu020279	Otu020280	Otu020281	Otu020282	Otu020283	Otu020284	Otu020285	Otu020286	Otu020287	Otu020288	Otu020289	Otu020290	Otu020291	Otu020292	Otu020293	Otu020294	Otu020295	Otu020296	Otu020297	Otu020298	Otu020299	Otu020300	Otu020301	Otu020302	Otu020303	Otu020304	Otu020305	Otu020306	Otu020307	Otu020308	Otu020309	Otu020310	Otu020311	Otu020312	Otu020313	Otu020314	Otu020315	Otu020316	Otu020317	Otu020318	Otu020319	Otu020320	Otu020321	Otu020322	Otu020323	Otu020324	Otu020325	Otu020326	Otu020327	Otu020328	Otu020329	Otu020330	Otu020331	Otu020332	Otu020333	Otu020334	Otu020335	Otu020336	Otu020337	Otu020338	Otu020339	Otu020340	Otu020341	Otu020342	Otu020343	Otu020344	Otu020345	Otu020346	Otu020347	Otu020348	Otu020349	Otu020350	Otu020351	Otu020352	Otu020353	Otu020354	Otu020355	Otu020356	Otu020357	Otu020358	Otu020359	Otu020360	Otu020361	Otu020362	Otu020363	Otu020364	Otu020365	Otu020366	Otu020367	Otu020368	Otu020369	Otu020370	Otu020371	Otu020372	Otu020373	Otu020374	Otu020375	Otu020376	Otu020377	Otu020378	Otu020379	Otu020380	Otu020381	Otu020382	Otu020383	Otu020384	Otu020385	Otu020386	Otu020387	Otu020388	Otu020389	Otu020390	Otu020391	Otu020392	Otu020393	Otu020394	Otu020395	Otu020396	Otu020397	Otu020398	Otu020399	Otu020400	Otu020401	Otu020402	Otu020403	Otu020404	Otu020405	Otu020406	Otu020407	Otu020408	Otu020409	Otu020410	Otu020411	Otu020412	Otu020413	Otu020414	Otu020415	Otu020416	Otu020417	Otu020418	Otu020419	Otu020420	Otu020421	Otu020422	Otu020423	Otu020424	Otu020425	Otu020426	Otu020427	Otu020428	Otu020429	Otu020430	Otu020431	Otu020432	Otu020433	Otu020434	Otu020435	Otu020436	Otu020437	Otu020438	Otu020439	Otu020440	Otu020441	Otu020442	Otu020443	Otu020444	Otu020445	Otu020446	Otu020447	Otu020448	Otu020449	Otu020450	Otu020451	Otu020452	Otu020453	Otu020454	Otu020455	Otu020456	Otu020457	Otu020458	Otu020459	Otu020460	Otu020461	Otu020462	Otu020463	Otu020464	Otu020465	Otu020466	Otu020467	Otu020468	Otu020469	Otu020470	Otu020471	Otu020472	Otu020473	Otu020474	Otu020475	Otu020476	Otu020477	Otu020478	Otu020479	Otu020480	Otu020481	Otu020482	Otu020483	Otu020484	Otu020485	Otu020486	Otu020487	Otu020488	Otu020489	Otu020490	Otu020491	Otu020492	Otu020493	Otu020494	Otu020495	Otu020496	Otu020497	Otu020498	Otu020499	Otu020500	Otu020501	Otu020502	Otu020503	Otu020504	Otu020505	Otu020506	Otu020507	Otu020508	Otu020509	Otu020510	Otu020511	Otu020512	Otu020513	Otu020514	Otu020515	Otu020516	Otu020517	Otu020518	Otu020519	Otu020520	Otu020521	Otu020522	Otu020523	Otu020524	Otu020525	Otu020526	Otu020527	Otu020528	Otu020529	Otu020530	Otu020531	Otu020532	Otu020533	Otu020534	Otu020535	Otu020536	Otu020537	Otu020538	Otu020539	Otu020540	Otu020541	Otu020542	Otu020543	Otu020544	Otu020545	Otu020546	Otu020547	Otu020548	Otu020549	Otu020550	Otu020551	Otu020552	Otu020553	Otu020554	Otu020555	Otu020556	Otu020557	Otu020558	Otu020559	Otu020560	Otu020561	Otu020562	Otu020563	Otu020564	Otu020565	Otu020566	Otu020567	Otu020568	Otu020569	Otu020570	Otu020571	Otu020572	Otu020573	Otu020574	Otu020575	Otu020576	Otu020577	Otu020578	Otu020579	Otu020580	Otu020581	Otu020582	Otu020583	Otu020584	Otu020585	Otu020586	Otu020587	Otu020588	Otu020589	Otu020590	Otu020591	Otu020592	Otu020593	Otu020594	Otu020595	Otu020596	Otu020597	Otu020598	Otu020599	Otu020600	Otu020601	Otu020602	Otu020603	Otu020604	Otu020605	Otu020606	Otu020607	Otu020608	Otu020609	Otu020610	Otu020611	Otu020612	Otu020613	Otu020614	Otu020615	Otu020616	Otu020617	Otu020618	Otu020619	Otu020620	Otu020621	Otu020622	Otu020623	Otu020624	Otu020625	Otu020626	Otu020627	Otu020628	Otu020629	Otu020630	Otu020631	Otu020632	Otu020633	Otu020634	Otu020635	Otu020636	Otu020637	Otu020638	Otu020639	Otu020640	Otu020641	Otu020642	Otu020643	Otu020644	Otu020645	Otu020646	Otu020647	Otu020648	Otu020649	Otu020650	Otu020651	Otu020652	Otu020653	Otu020654	Otu020655	Otu020656	Otu020657	Otu020658	Otu020659	Otu020660	Otu020661	Otu020662	Otu020663	Otu020664	Otu020665	Otu020666	Otu020667	Otu020668	Otu020669	Otu020670	Otu020671	Otu020672	Otu020673	Otu020674	Otu020675	Otu020676	Otu020677	Otu020678	Otu020679	Otu020680	Otu020681	Otu020682	Otu020683	Otu020684	Otu020685	Otu020686	Otu020687	Otu020688	Otu020689	Otu020690	Otu020691	Otu020692	Otu020693	Otu020694	Otu020695	Otu020696	Otu020697	Otu020698	Otu020699	Otu020700	Otu020701	Otu020702	Otu020703	Otu020704	Otu020705	Otu020706	Otu020707	Otu020708	Otu020709	Otu020710	Otu020711	Otu020712	Otu020713	Otu020714	Otu020715	Otu020716	Otu020717	Otu020718	Otu020719	Otu020720	Otu020721	Otu020722	Otu020723	Otu020724	Otu020725	Otu020726	Otu020727	Otu020728	Otu020729	Otu020730	Otu020731	Otu020732	Otu020733	Otu020734	Otu020735	Otu020736	Otu020737	Otu020738	Otu020739	Otu020740	Otu020741	Otu020742	Otu020743	Otu020744	Otu020745	Otu020746	Otu020747	Otu020748	Otu020749	Otu020750	Otu020751	Otu020752	Otu020753	Otu020754	Otu020755	Otu020756	Otu020757	Otu020758	Otu020759	Otu020760	Otu020761	Otu020762	Otu020763	Otu020764	Otu020765	Otu020766	Otu020767	Otu020768	Otu020769	Otu020770	Otu020771	Otu020772	Otu020773	Otu020774	Otu020775	Otu020776	Otu020777	Otu020778	Otu020779	Otu020780	Otu020781	Otu020782	Otu020783	Otu020784	Otu020785	Otu020786	Otu020787	Otu020788	Otu020789	Otu020790	Otu020791	Otu020792	Otu020793	Otu020794	Otu020795	Otu020796	Otu020797	Otu020798	Otu020799	Otu020800	Otu020801	Otu020802	Otu020803	Otu020804	Otu020805	Otu020806	Otu020807	Otu020808	Otu020809	Otu020810	Otu020811	Otu020812	Otu020813	Otu020814	Otu020815	Otu020816	Otu020817	Otu020818	Otu020819	Otu020820	Otu020821	Otu020822	Otu020823	Otu020824	Otu020825	Otu020826	Otu020827	Otu020828	Otu020829	Otu020830	Otu020831	Otu020832	Otu020833	Otu020834	Otu020835	Otu020836	Otu020837	Otu020838	Otu020839	Otu020840	Otu020841	Otu020842	Otu020843	Otu020844	Otu020845	Otu020846	Otu020847	Otu020848	Otu020849	Otu020850	Otu020851	Otu020852	Otu020853	Otu020854	Otu020855	Otu020856	Otu020857	Otu020858	Otu020859	Otu020860	Otu020861	Otu020862	Otu020863	Otu020864	Otu020865	Otu020866	Otu020867	Otu020868	Otu020869	Otu020870	Otu020871	Otu020872	Otu020873	Otu020874	Otu020875	Otu020876	Otu020877	Otu020878	Otu020879	Otu020880	Otu020881	Otu020882	Otu020883	Otu020884	Otu020885	Otu020886	Otu020887	Otu020888	Otu020889	Otu020890	Otu020891	Otu020892	Otu020893	Otu020894	Otu020895	Otu020896	Otu020897	Otu020898	Otu020899	Otu020900	Otu020901	Otu020902	Otu020903	Otu020904	Otu020905	Otu020906	Otu020907	Otu020908	Otu020909	Otu020910	Otu020911	Otu020912	Otu020913	Otu020914	Otu020915	Otu020916	Otu020917	Otu020918	Otu020919	Otu020920	Otu020921	Otu020922	Otu020923	Otu020924	Otu020925	Otu020926	Otu020927	Otu020928	Otu020929	Otu020930	Otu020931	Otu020932	Otu020933	Otu020934	Otu020935	Otu020936	Otu020937	Otu020938	Otu020939	Otu020940	Otu020941	Otu020942	Otu020943	Otu020944	Otu020945	Otu020946	Otu020947	Otu020948	Otu020949	Otu020950	Otu020951	Otu020952	Otu020953	Otu020954	Otu020955	Otu020956	Otu020957	Otu020958	Otu020959	Otu020960	Otu020961	Otu020962	Otu020963	Otu020964	Otu020965	Otu020966	Otu020967	Otu020968	Otu020969	Otu020970	Otu020971	Otu020972	Otu020973	Otu020974	Otu020975	Otu020976	Otu020977	Otu020978	Otu020979	Otu020980	Otu020981	Otu020982	Otu020983	Otu020984	Otu020985	Otu020986	Otu020987	Otu020988	Otu020989	Otu020990	Otu020991	Otu020992	Otu020993	Otu020994	Otu020995	Otu020996	Otu020997	Otu020998	Otu020999	Otu021000	Otu021001	Otu021002	Otu021003	Otu021004	Otu021005	Otu021006	Otu021007	Otu021008	Otu021009	Otu021010	Otu021011	Otu021012	Otu021013	Otu021014	Otu021015	Otu021016	Otu021017	Otu021018	Otu021019	Otu021020	Otu021021	Otu021022	Otu021023	Otu021024	Otu021025	Otu021026	Otu021027	Otu021028	Otu021029	Otu021030	Otu021031	Otu021032	Otu021033	Otu021034	Otu021035	Otu021036	Otu021037	Otu021038	Otu021039	Otu021040	Otu021041	Otu021042	Otu021043	Otu021044	Otu021045	Otu021046	Otu021047	Otu021048	Otu021049	Otu021050	Otu021051	Otu021052	Otu021053	Otu021054	Otu021055	Otu021056	Otu021057	Otu021058	Otu021059	Otu021060	Otu021061	Otu021062	Otu021063	Otu021064	Otu021065	Otu021066	Otu021067	Otu021068	Otu021069	Otu021070	Otu021071	Otu021072	Otu021073	Otu021074	Otu021075	Otu021076	Otu021077	Otu021078	Otu021079	Otu021080	Otu021081	Otu021082	Otu021083	Otu021084	Otu021085	Otu021086	Otu021087	Otu021088	Otu021089	Otu021090	Otu021091	Otu021092	Otu021093	Otu021094	Otu021095	Otu021096	Otu021097	Otu021098	Otu021099	Otu021100	Otu021101	Otu021102	Otu021103	Otu021104	Otu021105	Otu021106	Otu021107	Otu021108	Otu021109	Otu021110	Otu021111	Otu021112	Otu021113	Otu021114	Otu021115	Otu021116	Otu021117	Otu021118	Otu021119	Otu021120	Otu021121	Otu021122	Otu021123	Otu021124	Otu021125	Otu021126	Otu021127	Otu021128	Otu021129	Otu021130	Otu021131	Otu021132	Otu021133	Otu021134	Otu021135	Otu021136	Otu021137	Otu021138	Otu021139	Otu021140	Otu021141	Otu021142	Otu021143	Otu021144	Otu021145	Otu021146	Otu021147	Otu021148	Otu021149	Otu021150	Otu021151	Otu021152	Otu021153	Otu021154	Otu021155	Otu021156	Otu021157	Otu021158	Otu021159	Otu021160	Otu021161	Otu021162	Otu021163	Otu021164	Otu021165	Otu021166	Otu021167	Otu021168	Otu021169	Otu021170	Otu021171	Otu021172	Otu021173	Otu021174	Otu021175	Otu021176	Otu021177	Otu021178	Otu021179	Otu021180	Otu021181	Otu021182	Otu021183	Otu021184	Otu021185	Otu021186	Otu021187	Otu021188	Otu021189	Otu021190	Otu021191	Otu021192	Otu021193	Otu021194	Otu021195	Otu021196	Otu021197	Otu021198	Otu021199	Otu021200	Otu021201	Otu021202	Otu021203	Otu021204	Otu021205	Otu021206	Otu021207	Otu021208	Otu021209	Otu021210	Otu021211	Otu021212	Otu021213	Otu021214	Otu021215	Otu021216	Otu021217	Otu021218	Otu021219	Otu021220	Otu021221	Otu021222	Otu021223	Otu021224	Otu021225	Otu021226	Otu021227	Otu021228	Otu021229	Otu021230	Otu021231	Otu021232	Otu021233	Otu021234	Otu021235	Otu021236	Otu021237	Otu021238	Otu021239	Otu021240	Otu021241	Otu021242	Otu021243	Otu021244	Otu021245	Otu021246	Otu021247	Otu021248	Otu021249	Otu021250	Otu021251	Otu021252	Otu021253	Otu021254	Otu021255	Otu021256	Otu021257	Otu021258	Otu021259	Otu021260	Otu021261	Otu021262	Otu021263	Otu021264	Otu021265	Otu021266	Otu021267	Otu021268	Otu021269	Otu021270	Otu021271	Otu021272	Otu021273	Otu021274	Otu021275	Otu021276	Otu021277	Otu021278	Otu021279	Otu021280	Otu021281	Otu021282	Otu021283	Otu021284	Otu021285	Otu021286	Otu021287	Otu021288	Otu021289	Otu021290	Otu021291	Otu021292	Otu021293	Otu021294	Otu021295	Otu021296	Otu021297	Otu021298	Otu021299	Otu021300	Otu021301	Otu021302	Otu021303	Otu021304	Otu021305	Otu021306	Otu021307	Otu021308	Otu021309	Otu021310	Otu021311	Otu021312	Otu021313	Otu021314	Otu021315	Otu021316	Otu021317	Otu021318	Otu021319	Otu021320	Otu021321	Otu021322	Otu021323	Otu021324	Otu021325	Otu021326	Otu021327	Otu021328	Otu021329	Otu021330	Otu021331	Otu021332	Otu021333	Otu021334	Otu021335	Otu021336	Otu021337	Otu021338	Otu021339	Otu021340	Otu021341	Otu021342	Otu021343	Otu021344	Otu021345	Otu021346	Otu021347	Otu021348	Otu021349	Otu021350	Otu021351	Otu021352	Otu021353	Otu021354	Otu021355	Otu021356	Otu021357	Otu021358	Otu021359	Otu021360	Otu021361	Otu021362	Otu021363	Otu021364	Otu021365	Otu021366	Otu021367	Otu021368	Otu021369	Otu021370	Otu021371	Otu021372	Otu021373	Otu021374	Otu021375	Otu021376	Otu021377	Otu021378	Otu021379	Otu021380	Otu021381	Otu021382	Otu021383	Otu021384	Otu021385	Otu021386	Otu021387	Otu021388	Otu021389	Otu021390	Otu021391	Otu021392	Otu021393	Otu021394	Otu021395	Otu021396	Otu021397	Otu021398	Otu021399	Otu021400	Otu021401	Otu021402	Otu021403	Otu021404	Otu021405	Otu021406	Otu021407	Otu021408	Otu021409	Otu021410	Otu021411	Otu021412	Otu021413	Otu021414	Otu021415	Otu021416	Otu021417	Otu021418	Otu021419	Otu021420	Otu021421	Otu021422	Otu021423	Otu021424	Otu021425	Otu021426	Otu021427	Otu021428	Otu021429	Otu021430	Otu021431	Otu021432	Otu021433	Otu021434	Otu021435	Otu021436	Otu021437	Otu021438	Otu021439	Otu021440	Otu021441	Otu021442	Otu021443	Otu021444	Otu021445	Otu021446	Otu021447	Otu021448	Otu021449	Otu021450	Otu021451	Otu021452	Otu021453	Otu021454	Otu021455	Otu021456	Otu021457	Otu021458	Otu021459	Otu021460	Otu021461	Otu021462	Otu021463	Otu021464	Otu021465	Otu021466	Otu021467	Otu021468	Otu021469	Otu021470	Otu021471	Otu021472	Otu021473	Otu021474	Otu021475	Otu021476	Otu021477	Otu021478	Otu021479	Otu021480	Otu021481	Otu021482	Otu021483	Otu021484	Otu021485	Otu021486	Otu021487	Otu021488	Otu021489	Otu021490	Otu021491	Otu021492	Otu021493	Otu021494	Otu021495	Otu021496	Otu021497	Otu021498	Otu021499	Otu021500	Otu021501	Otu021502	Otu021503	Otu021504	Otu021505	Otu021506	Otu021507	Otu021508	Otu021509	Otu021510	Otu021511	Otu021512	Otu021513	Otu021514	Otu021515	Otu021516	Otu021517	Otu021518	Otu021519	Otu021520	Otu021521	Otu021522	Otu021523	Otu021524	Otu021525	Otu021526	Otu021527	Otu021528	Otu021529	Otu021530	Otu021531	Otu021532	Otu021533	Otu021534	Otu021535	Otu021536	Otu021537	Otu021538	Otu021539	Otu021540	Otu021541	Otu021542	Otu021543	Otu021544	Otu021545	Otu021546	Otu021547	Otu021548	Otu021549	Otu021550	Otu021551	Otu021552	Otu021553	Otu021554	Otu021555	Otu021556	Otu021557	Otu021558	Otu021559	Otu021560	Otu021561	Otu021562	Otu021563	Otu021564	Otu021565	Otu021566	Otu021567	Otu021568	Otu021569	Otu021570	Otu021571	Otu021572	Otu021573	Otu021574	Otu021575	Otu021576	Otu021577	Otu021578	Otu021579	Otu021580	Otu021581	Otu021582	Otu021583	Otu021584	Otu021585	Otu021586	Otu021587	Otu021588	Otu021589	Otu021590	Otu021591	Otu021592	Otu021593	Otu021594	Otu021595	Otu021596	Otu021597	Otu021598	Otu021599	Otu021600	Otu021601	Otu021602	Otu021603	Otu021604	Otu021605	Otu021606	Otu021607	Otu021608	Otu021609	Otu021610	Otu021611	Otu021612	Otu021613	Otu021614	Otu021615	Otu021616	Otu021617	Otu021618	Otu021619	Otu021620	Otu021621	Otu021622	Otu021623	Otu021624	Otu021625	Otu021626	Otu021627	Otu021628	Otu021629	Otu021630	Otu021631	Otu021632	Otu021633	Otu021634	Otu021635	Otu021636	Otu021637	Otu021638	Otu021639	Otu021640	Otu021641	Otu021642	Otu021643	Otu021644	Otu021645	Otu021646	Otu021647	Otu021648	Otu021649	Otu021650	Otu021651	Otu021652	Otu021653	Otu021654	Otu021655	Otu021656	Otu021657	Otu021658	Otu021659	Otu021660	Otu021661	Otu021662	Otu021663	Otu021664	Otu021665	Otu021666	Otu021667	Otu021668	Otu021669	Otu021670	Otu021671	Otu021672	Otu021673	Otu021674	Otu021675	Otu021676	Otu021677	Otu021678	Otu021679	Otu021680	Otu021681	Otu021682	Otu021683	Otu021684	Otu021685	Otu021686	Otu021687	Otu021688	Otu021689	Otu021690	Otu021691	Otu021692	Otu021693	Otu021694	Otu021695	Otu021696	Otu021697	Otu021698	Otu021699	Otu021700	Otu021701	Otu021702	Otu021703	Otu021704	Otu021705	Otu021706	Otu021707	Otu021708	Otu021709	Otu021710	Otu021711	Otu021712	Otu021713	Otu021714	Otu021715	Otu021716	Otu021717	Otu021718	Otu021719	Otu021720	Otu021721	Otu021722	Otu021723	Otu021724	Otu021725	Otu021726	Otu021727	Otu021728	Otu021729	Otu021730	Otu021731	Otu021732	Otu021733	Otu021734	Otu021735	Otu021736	Otu021737	Otu021738	Otu021739	Otu021740	Otu021741	Otu021742	Otu021743	Otu021744	Otu021745	Otu021746	Otu021747	Otu021748	Otu021749	Otu021750	Otu021751	Otu021752	Otu021753	Otu021754	Otu021755	Otu021756	Otu021757	Otu021758	Otu021759	Otu021760	Otu021761	Otu021762	Otu021763	Otu021764	Otu021765	Otu021766	Otu021767	Otu021768	Otu021769	Otu021770	Otu021771	Otu021772	Otu021773	Otu021774	Otu021775	Otu021776	Otu021777	Otu021778	Otu021779	Otu021780	Otu021781	Otu021782	Otu021783	Otu021784	Otu021785	Otu021786	Otu021787	Otu021788	Otu021789	Otu021790	Otu021791	Otu021792	Otu021793	Otu021794	Otu021795	Otu021796	Otu021797	Otu021798	Otu021799	Otu021800	Otu021801	Otu021802	Otu021803	Otu021804	Otu021805	Otu021806	Otu021807	Otu021808	Otu021809	Otu021810	Otu021811	Otu021812	Otu021813	Otu021814	Otu021815	Otu021816	Otu021817	Otu021818	Otu021819	Otu021820	Otu021821	Otu021822	Otu021823	Otu021824	Otu021825	Otu021826	Otu021827	Otu021828	Otu021829	Otu021830	Otu021831	Otu021832	Otu021833	Otu021834	Otu021835	Otu021836	Otu021837	Otu021838	Otu021839	Otu021840	Otu021841	Otu021842	Otu021843	Otu021844	Otu021845	Otu021846	Otu021847	Otu021848	Otu021849	Otu021850	Otu021851	Otu021852	Otu021853	Otu021854	Otu021855	Otu021856	Otu021857	Otu021858	Otu021859	Otu021860	Otu021861	Otu021862	Otu021863	Otu021864	Otu021865	Otu021866	Otu021867	Otu021868	Otu021869	Otu021870	Otu021871	Otu021872	Otu021873	Otu021874	Otu021875	Otu021876	Otu021877	Otu021878	Otu021879	Otu021880	Otu021881	Otu021882	Otu021883	Otu021884	Otu021885	Otu021886	Otu021887	Otu021888	Otu021889	Otu021890	Otu021891	Otu021892	Otu021893	Otu021894	Otu021895	Otu021896	Otu021897	Otu021898	Otu021899	Otu021900	Otu021901	Otu021902	Otu021903	Otu021904	Otu021905	Otu021906	Otu021907	Otu021908	Otu021909	Otu021910	Otu021911	Otu021912	Otu021913	Otu021914	Otu021915	Otu021916	Otu021917	Otu021918	Otu021919	Otu021920	Otu021921	Otu021922	Otu021923	Otu021924	Otu021925	Otu021926	Otu021927	Otu021928	Otu021929	Otu021930	Otu021931	Otu021932	Otu021933	Otu021934	Otu021935	Otu021936	Otu021937	Otu021938	Otu021939	Otu021940	Otu021941	Otu021942	Otu021943	Otu021944	Otu021945	Otu021946	Otu021947	Otu021948	Otu021949	Otu021950	Otu021951	Otu021952	Otu021953	Otu021954	Otu021955	Otu021956	Otu021957	Otu021958	Otu021959	Otu021960	Otu021961	Otu021962	Otu021963	Otu021964	Otu021965	Otu021966	Otu021967	Otu021968	Otu021969	Otu021970	Otu021971	Otu021972	Otu021973	Otu021974	Otu021975	Otu021976	Otu021977	Otu021978	Otu021979	Otu021980	Otu021981	Otu021982	Otu021983	Otu021984	Otu021985	Otu021986	Otu021987	Otu021988	Otu021989	Otu021990	Otu021991	Otu021992	Otu021993	Otu021994	Otu021995	Otu021996	Otu021997	Otu021998	Otu021999	Otu022000	Otu022001	Otu022002	Otu022003	Otu022004	Otu022005	Otu022006	Otu022007	Otu022008	Otu022009	Otu022010	Otu022011	Otu022012	Otu022013	Otu022014	Otu022015	Otu022016	Otu022017	Otu022018	Otu022019	Otu022020	Otu022021	Otu022022	Otu022023	Otu022024	Otu022025	Otu022026	Otu022027	Otu022028	Otu022029	Otu022030	Otu022031	Otu022032	Otu022033	Otu022034	Otu022035	Otu022036	Otu022037	Otu022038	Otu022039	Otu022040	Otu022041	Otu022042	Otu022043	Otu022044	Otu022045	Otu022046	Otu022047	Otu022048	Otu022049	Otu022050	Otu022051	Otu022052	Otu022053	Otu022054	Otu022055	Otu022056	Otu022057	Otu022058	Otu022059	Otu022060	Otu022061	Otu022062	Otu022063	Otu022064	Otu022065	Otu022066	Otu022067	Otu022068	Otu022069	Otu022070	Otu022071	Otu022072	Otu022073	Otu022074	Otu022075	Otu022076	Otu022077	Otu022078	Otu022079	Otu022080	Otu022081	Otu022082	Otu022083	Otu022084	Otu022085	Otu022086	Otu022087	Otu022088	Otu022089	Otu022090	Otu022091	Otu022092	Otu022093	Otu022094	Otu022095	Otu022096	Otu022097	Otu022098	Otu022099	Otu022100	Otu022101	Otu022102	Otu022103	Otu022104	Otu022105	Otu022106	Otu022107	Otu022108	Otu022109	Otu022110	Otu022111	Otu022112	Otu022113	Otu022114	Otu022115	Otu022116	Otu022117	Otu022118	Otu022119	Otu022120	Otu022121	Otu022122	Otu022123	Otu022124	Otu022125	Otu022126	Otu022127	Otu022128	Otu022129	Otu022130	Otu022131	Otu022132	Otu022133	Otu022134	Otu022135	Otu022136	Otu022137	Otu022138	Otu022139	Otu022140	Otu022141	Otu022142	Otu022143	Otu022144	Otu022145	Otu022146	Otu022147	Otu022148	Otu022149	Otu022150	Otu022151	Otu022152	Otu022153	Otu022154	Otu022155	Otu022156	Otu022157	Otu022158	Otu022159	Otu022160	Otu022161	Otu022162	Otu022163	Otu022164	Otu022165	Otu022166	Otu022167	Otu022168	Otu022169	Otu022170	Otu022171	Otu022172	Otu022173	Otu022174	Otu022175	Otu022176	Otu022177	Otu022178	Otu022179	Otu022180	Otu022181	Otu022182	Otu022183	Otu022184	Otu022185	Otu022186	Otu022187	Otu022188	Otu022189	Otu022190	Otu022191	Otu022192	Otu022193	Otu022194	Otu022195	Otu022196	Otu022197	Otu022198	Otu022199	Otu022200	Otu022201	Otu022202	Otu022203	Otu022204	Otu022205	Otu022206	Otu022207	Otu022208	Otu022209	Otu022210	Otu022211	Otu022212	Otu022213	Otu022214	Otu022215	Otu022216	Otu022217	Otu022218	Otu022219	Otu022220	Otu022221	Otu022222	Otu022223	Otu022224	Otu022225	Otu022226	Otu022227	Otu022228	Otu022229	Otu022230	Otu022231	Otu022232	Otu022233	Otu022234	Otu022235	Otu022236	Otu022237	Otu022238	Otu022239	Otu022240	Otu022241	Otu022242	Otu022243	Otu022244	Otu022245	Otu022246	Otu022247	Otu022248	Otu022249	Otu022250	Otu022251	Otu022252	Otu022253	Otu022254	Otu022255	Otu022256	Otu022257	Otu022258	Otu022259	Otu022260	Otu022261	Otu022262	Otu022263	Otu022264	Otu022265	Otu022266	Otu022267	Otu022268	Otu022269	Otu022270	Otu022271	Otu022272	Otu022273	Otu022274	Otu022275	Otu022276	Otu022277	Otu022278	Otu022279	Otu022280	Otu022281	Otu022282	Otu022283	Otu022284	Otu022285	Otu022286	Otu022287	Otu022288	Otu022289	Otu022290	Otu022291	Otu022292	Otu022293	Otu022294	Otu022295	Otu022296	Otu022297	Otu022298	Otu022299	Otu022300	Otu022301	Otu022302	Otu022303	Otu022304	Otu022305	Otu022306	Otu022307	Otu022308	Otu022309	Otu022310	Otu022311	Otu022312	Otu022313	Otu022314	Otu022315	Otu022316	Otu022317	Otu022318	Otu022319	Otu022320	Otu022321	Otu022322	Otu022323	Otu022324	Otu022325	Otu022326	Otu022327	Otu022328	Otu022329	Otu022330	Otu022331	Otu022332	Otu022333	Otu022334	Otu022335	Otu022336	Otu022337	Otu022338	Otu022339	Otu022340	Otu022341	Otu022342	Otu022343	Otu022344	Otu022345	Otu022346	Otu022347	Otu022348	Otu022349	Otu022350	Otu022351	Otu022352	Otu022353	Otu022354	Otu022355	Otu022356	Otu022357	Otu022358	Otu022359	Otu022360	Otu022361	Otu022362	Otu022363	Otu022364	Otu022365	Otu022366	Otu022367	Otu022368	Otu022369	Otu022370	Otu022371	Otu022372	Otu022373	Otu022374	Otu022375	Otu022376	Otu022377	Otu022378	Otu022379	Otu022380	Otu022381	Otu022382	Otu022383	Otu022384	Otu022385	Otu022386	Otu022387	Otu022388	Otu022389	Otu022390	Otu022391	Otu022392	Otu022393	Otu022394	Otu022395	Otu022396	Otu022397	Otu022398	Otu022399	Otu022400	Otu022401	Otu022402	Otu022403	Otu022404	Otu022405	Otu022406	Otu022407	Otu022408	Otu022409	Otu022410	Otu022411	Otu022412	Otu022413	Otu022414	Otu022415	Otu022416	Otu022417	Otu022418	Otu022419	Otu022420	Otu022421	Otu022422	Otu022423	Otu022424	Otu022425	Otu022426	Otu022427	Otu022428	Otu022429	Otu022430	Otu022431	Otu022432	Otu022433	Otu022434	Otu022435	Otu022436	Otu022437	Otu022438	Otu022439	Otu022440	Otu022441	Otu022442	Otu022443	Otu022444	Otu022445	Otu022446	Otu022447	Otu022448	Otu022449	Otu022450	Otu022451	Otu022452	Otu022453	Otu022454	Otu022455	Otu022456	Otu022457	Otu022458	Otu022459	Otu022460	Otu022461	Otu022462	Otu022463	Otu022464	Otu022465	Otu022466	Otu022467	Otu022468	Otu022469	Otu022470	Otu022471	Otu022472	Otu022473	Otu022474	Otu022475	Otu022476	Otu022477	Otu022478	Otu022479	Otu022480	Otu022481	Otu022482	Otu022483	Otu022484	Otu022485	Otu022486	Otu022487	Otu022488	Otu022489	Otu022490	Otu022491	Otu022492	Otu022493	Otu022494	Otu022495	Otu022496	Otu022497	Otu022498	Otu022499	Otu022500	Otu022501	Otu022502	Otu022503	Otu022504	Otu022505	Otu022506	Otu022507	Otu022508	Otu022509	Otu022510	Otu022511	Otu022512	Otu022513	Otu022514	Otu022515	Otu022516	Otu022517	Otu022518	Otu022519	Otu022520	Otu022521	Otu022522	Otu022523	Otu022524	Otu022525	Otu022526	Otu022527	Otu022528	Otu022529	Otu022530	Otu022531	Otu022532	Otu022533	Otu022534	Otu022535	Otu022536	Otu022537	Otu022538	Otu022539	Otu022540	Otu022541	Otu022542	Otu022543	Otu022544	Otu022545	Otu022546	Otu022547	Otu022548	Otu022549	Otu022550	Otu022551	Otu022552	Otu022553	Otu022554	Otu022555	Otu022556	Otu022557	Otu022558	Otu022559	Otu022560	Otu022561	Otu022562	Otu022563	Otu022564	Otu022565	Otu022566	Otu022567	Otu022568	Otu022569	Otu022570	Otu022571	Otu022572	Otu022573	Otu022574	Otu022575	Otu022576	Otu022577	Otu022578	Otu022579	Otu022580	Otu022581	Otu022582	Otu022583	Otu022584	Otu022585	Otu022586	Otu022587	Otu022588	Otu022589	Otu022590	Otu022591	Otu022592	Otu022593	Otu022594	Otu022595	Otu022596	Otu022597	Otu022598	Otu022599	Otu022600	Otu022601	Otu022602	Otu022603	Otu022604	Otu022605	Otu022606	Otu022607	Otu022608	Otu022609	Otu022610	Otu022611	Otu022612	Otu022613	Otu022614	Otu022615	Otu022616	Otu022617	Otu022618	Otu022619	Otu022620	Otu022621	Otu022622	Otu022623	Otu022624	Otu022625	Otu022626	Otu022627	Otu022628	Otu022629	Otu022630	Otu022631	Otu022632	Otu022633	Otu022634	Otu022635	Otu022636	Otu022637	Otu022638	Otu022639	Otu022640	Otu022641	Otu022642	Otu022643	Otu022644	Otu022645	Otu022646	Otu022647	Otu022648	Otu022649	Otu022650	Otu022651	Otu022652	Otu022653	Otu022654	Otu022655	Otu022656	Otu022657	Otu022658	Otu022659	Otu022660	Otu022661	Otu022662	Otu022663	Otu022664	Otu022665	Otu022666	Otu022667	Otu022668	Otu022669	Otu022670	Otu022671	Otu022672	Otu022673	Otu022674	Otu022675	Otu022676	Otu022677	Otu022678	Otu022679	Otu022680	Otu022681	Otu022682	Otu022683	Otu022684	Otu022685	Otu022686	Otu022687	Otu022688	Otu022689	Otu022690	Otu022691	Otu022692	Otu022693	Otu022694	Otu022695	Otu022696	Otu022697	Otu022698	Otu022699	Otu022700	Otu022701	Otu022702	Otu022703	Otu022704	Otu022705	Otu022706	Otu022707	Otu022708	Otu022709	Otu022710	Otu022711	Otu022712	Otu022713	Otu022714	Otu022715	Otu022716	Otu022717	Otu022718	Otu022719	Otu022720	Otu022721	Otu022722	Otu022723	Otu022724	Otu022725	Otu022726	Otu022727	Otu022728	Otu022729	Otu022730	Otu022731	Otu022732	Otu022733	Otu022734	Otu022735	Otu022736	Otu022737	Otu022738	Otu022739	Otu022740	Otu022741	Otu022742	Otu022743	Otu022744	Otu022745	Otu022746	Otu022747	Otu022748	Otu022749	Otu022750	Otu022751	Otu022752	Otu022753	Otu022754	Otu022755	Otu022756	Otu022757	Otu022758	Otu022759	Otu022760	Otu022761	Otu022762	Otu022763	Otu022764	Otu022765	Otu022766	Otu022767	Otu022768	Otu022769	Otu022770	Otu022771	Otu022772	Otu022773	Otu022774	Otu022775	Otu022776	Otu022777	Otu022778	Otu022779	Otu022780	Otu022781	Otu022782	Otu022783	Otu022784	Otu022785	Otu022786	Otu022787	Otu022788	Otu022789	Otu022790	Otu022791	Otu022792	Otu022793	Otu022794	Otu022795	Otu022796	Otu022797	Otu022798	Otu022799	Otu022800	Otu022801	Otu022802	Otu022803	Otu022804	Otu022805	Otu022806	Otu022807	Otu022808	Otu022809	Otu022810	Otu022811	Otu022812	Otu022813	Otu022814	Otu022815	Otu022816	Otu022817	Otu022818	Otu022819	Otu022820	Otu022821	Otu022822	Otu022823	Otu022824	Otu022825	Otu022826	Otu022827	Otu022828	Otu022829	Otu022830	Otu022831	Otu022832	Otu022833	Otu022834	Otu022835	Otu022836	Otu022837	Otu022838	Otu022839	Otu022840	Otu022841	Otu022842	Otu022843	Otu022844	Otu022845	Otu022846	Otu022847	Otu022848	Otu022849	Otu022850	Otu022851	Otu022852	Otu022853	Otu022854	Otu022855	Otu022856	Otu022857	Otu022858	Otu022859	Otu022860	Otu022861	Otu022862	Otu022863	Otu022864	Otu022865	Otu022866	Otu022867	Otu022868	Otu022869	Otu022870	Otu022871	Otu022872	Otu022873	Otu022874	Otu022875	Otu022876	Otu022877	Otu022878	Otu022879	Otu022880	Otu022881	Otu022882	Otu022883	Otu022884	Otu022885	Otu022886	Otu022887	Otu022888	Otu022889	Otu022890	Otu022891	Otu022892	Otu022893	Otu022894	Otu022895	Otu022896	Otu022897	Otu022898	Otu022899	Otu022900	Otu022901	Otu022902	Otu022903	Otu022904	Otu022905	Otu022906	Otu022907	Otu022908	Otu022909	Otu022910	Otu022911	Otu022912	Otu022913	Otu022914	Otu022915	Otu022916	Otu022917	Otu022918	Otu022919	Otu022920	Otu022921	Otu022922	Otu022923	Otu022924	Otu022925	Otu022926	Otu022927	Otu022928	Otu022929	Otu022930	Otu022931	Otu022932	Otu022933	Otu022934	Otu022935	Otu022936	Otu022937	Otu022938	Otu022939	Otu022940	Otu022941	Otu022942	Otu022943	Otu022944	Otu022945	Otu022946	Otu022947	Otu022948	Otu022949	Otu022950	Otu022951	Otu022952	Otu022953	Otu022954	Otu022955	Otu022956	Otu022957	Otu022958	Otu022959	Otu022960	Otu022961	Otu022962	Otu022963	Otu022964	Otu022965	Otu022966	Otu022967	Otu022968	Otu022969	Otu022970	Otu022971	Otu022972	Otu022973	Otu022974	Otu022975	Otu022976	Otu022977	Otu022978	Otu022979	Otu022980	Otu022981	Otu022982	Otu022983	Otu022984	Otu022985	Otu022986	Otu022987	Otu022988	Otu022989	Otu022990	Otu022991	Otu022992	Otu022993	Otu022994	Otu022995	Otu022996	Otu022997	Otu022998	Otu022999	Otu023000	Otu023001	Otu023002	Otu023003	Otu023004	Otu023005	Otu023006	Otu023007	Otu023008	Otu023009	Otu023010	Otu023011	Otu023012	Otu023013	Otu023014	Otu023015	Otu023016	Otu023017	Otu023018	Otu023019	Otu023020	Otu023021	Otu023022	Otu023023	Otu023024	Otu023025	Otu023026	Otu023027	Otu023028	Otu023029	Otu023030	Otu023031	Otu023032	Otu023033	Otu023034	Otu023035	Otu023036	Otu023037	Otu023038	Otu023039	Otu023040	Otu023041	Otu023042	Otu023043	Otu023044	Otu023045	Otu023046	Otu023047	Otu023048	Otu023049	Otu023050	Otu023051	Otu023052	Otu023053	Otu023054	Otu023055	Otu023056	Otu023057	Otu023058	Otu023059	Otu023060	Otu023061	Otu023062	Otu023063	Otu023064	Otu023065	Otu023066	Otu023067	Otu023068	Otu023069	Otu023070	Otu023071	Otu023072	Otu023073	Otu023074	Otu023075	Otu023076	Otu023077	Otu023078	Otu023079	Otu023080	Otu023081	Otu023082	Otu023083	Otu023084	Otu023085	Otu023086	Otu023087	Otu023088	Otu023089	Otu023090	Otu023091	Otu023092	Otu023093	Otu023094	Otu023095	Otu023096	Otu023097	Otu023098	Otu023099	Otu023100	Otu023101	Otu023102	Otu023103	Otu023104	Otu023105	Otu023106	Otu023107	Otu023108	Otu023109	Otu023110	Otu023111	Otu023112	Otu023113	Otu023114	Otu023115	Otu023116	Otu023117	Otu023118	Otu023119	Otu023120	Otu023121	Otu023122	Otu023123	Otu023124	Otu023125	Otu023126	Otu023127	Otu023128	Otu023129	Otu023130	Otu023131	Otu023132	Otu023133	Otu023134	Otu023135	Otu023136	Otu023137	Otu023138	Otu023139	Otu023140	Otu023141	Otu023142	Otu023143	Otu023144	Otu023145	Otu023146	Otu023147	Otu023148	Otu023149	Otu023150	Otu023151	Otu023152	Otu023153	Otu023154	Otu023155	Otu023156	Otu023157	Otu023158	Otu023159	Otu023160	Otu023161	Otu023162	Otu023163	Otu023164	Otu023165	Otu023166	Otu023167	Otu023168	Otu023169	Otu023170	Otu023171	Otu023172	Otu023173	Otu023174	Otu023175	Otu023176	Otu023177	Otu023178	Otu023179	Otu023180	Otu023181	Otu023182	Otu023183	Otu023184	Otu023185	Otu023186	Otu023187	Otu023188	Otu023189	Otu023190	Otu023191	Otu023192	Otu023193	Otu023194	Otu023195	Otu023196	Otu023197	Otu023198	Otu023199	Otu023200	Otu023201	Otu023202	Otu023203	Otu023204	Otu023205	Otu023206	Otu023207	Otu023208	Otu023209	Otu023210	Otu023211	Otu023212	Otu023213	Otu023214	Otu023215	Otu023216	Otu023217	Otu023218	Otu023219	Otu023220	Otu023221	Otu023222	Otu023223	Otu023224	Otu023225	Otu023226	Otu023227	Otu023228	Otu023229	Otu023230	Otu023231	Otu023232	Otu023233	Otu023234	Otu023235	Otu023236	Otu023237	Otu023238	Otu023239	Otu023240	Otu023241	Otu023242	Otu023243	Otu023244	Otu023245	Otu023246	Otu023247	Otu023248	Otu023249	Otu023250	Otu023251	Otu023252	Otu023253	Otu023254	Otu023255	Otu023256	Otu023257	Otu023258	Otu023259	Otu023260	Otu023261	Otu023262	Otu023263	Otu023264	Otu023265	Otu023266	Otu023267	Otu023268	Otu023269	Otu023270	Otu023271	Otu023272	Otu023273	Otu023274	Otu023275	Otu023276	Otu023277	Otu023278	Otu023279	Otu023280	Otu023281	Otu023282	Otu023283	Otu023284	Otu023285	Otu023286	Otu023287	Otu023288	Otu023289	Otu023290	Otu023291	Otu023292	Otu023293	Otu023294	Otu023295	Otu023296	Otu023297	Otu023298	Otu023299	Otu023300	Otu023301	Otu023302	Otu023303	Otu023304	Otu023305	Otu023306	Otu023307	Otu023308	Otu023309	Otu023310	Otu023311	Otu023312	Otu023313	Otu023314	Otu023315	Otu023316	Otu023317	Otu023318	Otu023319	Otu023320	Otu023321	Otu023322	Otu023323	Otu023324	Otu023325	Otu023326	Otu023327	Otu023328	Otu023329	Otu023330	Otu023331	Otu023332	Otu023333	Otu023334	Otu023335	Otu023336	Otu023337	Otu023338	Otu023339	Otu023340	Otu023341	Otu023342	Otu023343	Otu023344	Otu023345	Otu023346	Otu023347	Otu023348	Otu023349	Otu023350	Otu023351	Otu023352	Otu023353	Otu023354	Otu023355	Otu023356	Otu023357	Otu023358	Otu023359	Otu023360	Otu023361	Otu023362	Otu023363	Otu023364	Otu023365	Otu023366	Otu023367	Otu023368	Otu023369	Otu023370	Otu023371	Otu023372	Otu023373	Otu023374	Otu023375	Otu023376	Otu023377	Otu023378	Otu023379	Otu023380	Otu023381	Otu023382	Otu023383	Otu023384	Otu023385	Otu023386	Otu023387	Otu023388	Otu023389	Otu023390	Otu023391	Otu023392	Otu023393	Otu023394	Otu023395	Otu023396	Otu023397	Otu023398	Otu023399	Otu023400	Otu023401	Otu023402	Otu023403	Otu023404	Otu023405	Otu023406	Otu023407	Otu023408	Otu023409	Otu023410	Otu023411	Otu023412	Otu023413	Otu023414	Otu023415	Otu023416	Otu023417	Otu023418	Otu023419	Otu023420	Otu023421	Otu023422	Otu023423	Otu023424	Otu023425	Otu023426	Otu023427	Otu023428	Otu023429	Otu023430	Otu023431	Otu023432	Otu023433	Otu023434	Otu023435	Otu023436	Otu023437	Otu023438	Otu023439	Otu023440	Otu023441	Otu023442	Otu023443	Otu023444	Otu023445	Otu023446	Otu023447	Otu023448	Otu023449	Otu023450	Otu023451	Otu023452	Otu023453	Otu023454	Otu023455	Otu023456	Otu023457	Otu023458	Otu023459	Otu023460	Otu023461	Otu023462	Otu023463	Otu023464	Otu023465	Otu023466	Otu023467	Otu023468	Otu023469	Otu023470	Otu023471	Otu023472	Otu023473	Otu023474	Otu023475	Otu023476	Otu023477	Otu023478	Otu023479	Otu023480	Otu023481	Otu023482	Otu023483	Otu023484	Otu023485	Otu023486	Otu023487	Otu023488	Otu023489	Otu023490	Otu023491	Otu023492	Otu023493	Otu023494	Otu023495	Otu023496	Otu023497	Otu023498	Otu023499	Otu023500	Otu023501	Otu023502	Otu023503	Otu023504	Otu023505	Otu023506	Otu023507	Otu023508	Otu023509	Otu023510	Otu023511	Otu023512	Otu023513	Otu023514	Otu023515	Otu023516	Otu023517	Otu023518	Otu023519	Otu023520	Otu023521	Otu023522	Otu023523	Otu023524	Otu023525	Otu023526	Otu023527	Otu023528	Otu023529	Otu023530	Otu023531	Otu023532	Otu023533	Otu023534	Otu023535	Otu023536	Otu023537	Otu023538	Otu023539	Otu023540	Otu023541	Otu023542	Otu023543	Otu023544	Otu023545	Otu023546	Otu023547	Otu023548	Otu023549	Otu023550	Otu023551	Otu023552	Otu023553	Otu023554	Otu023555	Otu023556	Otu023557	Otu023558	Otu023559	Otu023560	Otu023561	Otu023562	Otu023563	Otu023564	Otu023565	Otu023566	Otu023567	Otu023568	Otu023569	Otu023570	Otu023571	Otu023572	Otu023573	Otu023574	Otu023575	Otu023576	Otu023577	Otu023578	Otu023579	Otu023580	Otu023581	Otu023582	Otu023583	Otu023584	Otu023585	Otu023586	Otu023587	Otu023588	Otu023589	Otu023590	Otu023591	Otu023592	Otu023593	Otu023594	Otu023595	Otu023596	Otu023597	Otu023598	Otu023599	Otu023600	Otu023601	Otu023602	Otu023603	Otu023604	Otu023605	Otu023606	Otu023607	Otu023608	Otu023609	Otu023610	Otu023611	Otu023612	Otu023613	Otu023614	Otu023615	Otu023616	Otu023617	Otu023618	Otu023619	Otu023620	Otu023621	Otu023622	Otu023623	Otu023624	Otu023625	Otu023626	Otu023627	Otu023628	Otu023629	Otu023630	Otu023631	Otu023632	Otu023633	Otu023634	Otu023635	Otu023636	Otu023637	Otu023638	Otu023639	Otu023640	Otu023641	Otu023642	Otu023643	Otu023644	Otu023645	Otu023646	Otu023647	Otu023648	Otu023649	Otu023650	Otu023651	Otu023652	Otu023653	Otu023654	Otu023655	Otu023656	Otu023657	Otu023658	Otu023659	Otu023660	Otu023661	Otu023662	Otu023663	Otu023664	Otu023665	Otu023666	Otu023667	Otu023668	Otu023669	Otu023670	Otu023671	Otu023672	Otu023673	Otu023674	Otu023675	Otu023676	Otu023677	Otu023678	Otu023679	Otu023680	Otu023681	Otu023682	Otu023683	Otu023684	Otu023685	Otu023686	Otu023687	Otu023688	Otu023689	Otu023690	Otu023691	Otu023692	Otu023693	Otu023694	Otu023695	Otu023696	Otu023697	Otu023698	Otu023699	Otu023700	Otu023701	Otu023702	Otu023703	Otu023704	Otu023705	Otu023706	Otu023707	Otu023708	Otu023709	Otu023710	Otu023711	Otu023712	Otu023713	Otu023714	Otu023715	Otu023716	Otu023717	Otu023718	Otu023719	Otu023720	Otu023721	Otu023722	Otu023723	Otu023724	Otu023725	Otu023726	Otu023727	Otu023728	Otu023729	Otu023730	Otu023731	Otu023732	Otu023733	Otu023734	Otu023735	Otu023736	Otu023737	Otu023738	Otu023739	Otu023740	Otu023741	Otu023742	Otu023743	Otu023744	Otu023745	Otu023746	Otu023747	Otu023748	Otu023749	Otu023750	Otu023751	Otu023752	Otu023753	Otu023754	Otu023755	Otu023756	Otu023757	Otu023758	Otu023759	Otu023760	Otu023761	Otu023762	Otu023763	Otu023764	Otu023765	Otu023766	Otu023767	Otu023768	Otu023769	Otu023770	Otu023771	Otu023772	Otu023773	Otu023774	Otu023775	Otu023776	Otu023777	Otu023778	Otu023779	Otu023780	Otu023781	Otu023782	Otu023783	Otu023784	Otu023785	Otu023786	Otu023787	Otu023788	Otu023789	Otu023790	Otu023791	Otu023792	Otu023793	Otu023794	Otu023795	Otu023796	Otu023797	Otu023798	Otu023799	Otu023800	Otu023801	Otu023802	Otu023803	Otu023804	Otu023805	Otu023806	Otu023807	Otu023808	Otu023809	Otu023810	Otu023811	Otu023812	Otu023813	Otu023814	Otu023815	Otu023816	Otu023817	Otu023818	Otu023819	Otu023820	Otu023821	Otu023822	Otu023823	Otu023824	Otu023825	Otu023826	Otu023827	Otu023828	Otu023829	Otu023830	Otu023831	Otu023832	Otu023833	Otu023834	Otu023835	Otu023836	Otu023837	Otu023838	Otu023839	Otu023840	Otu023841	Otu023842	Otu023843	Otu023844	Otu023845	Otu023846	Otu023847	Otu023848	Otu023849	Otu023850	Otu023851	Otu023852	Otu023853	Otu023854	Otu023855	Otu023856	Otu023857	Otu023858	Otu023859	Otu023860	Otu023861	Otu023862	Otu023863	Otu023864	Otu023865	Otu023866	Otu023867	Otu023868	Otu023869	Otu023870	Otu023871	Otu023872	Otu023873	Otu023874	Otu023875	Otu023876	Otu023877	Otu023878	Otu023879	Otu023880	Otu023881	Otu023882	Otu023883	Otu023884	Otu023885	Otu023886	Otu023887	Otu023888	Otu023889	Otu023890	Otu023891	Otu023892	Otu023893	Otu023894	Otu023895	Otu023896	Otu023897	Otu023898	Otu023899	Otu023900	Otu023901	Otu023902	Otu023903	Otu023904	Otu023905	Otu023906	Otu023907	Otu023908	Otu023909	Otu023910	Otu023911	Otu023912	Otu023913	Otu023914	Otu023915	Otu023916	Otu023917	Otu023918	Otu023919	Otu023920	Otu023921	Otu023922	Otu023923	Otu023924	Otu023925	Otu023926	Otu023927	Otu023928	Otu023929	Otu023930	Otu023931	Otu023932	Otu023933	Otu023934	Otu023935	Otu023936	Otu023937	Otu023938	Otu023939	Otu023940	Otu023941	Otu023942	Otu023943	Otu023944	Otu023945	Otu023946	Otu023947	Otu023948	Otu023949	Otu023950	Otu023951	Otu023952	Otu023953	Otu023954	Otu023955	Otu023956	Otu023957	Otu023958	Otu023959	Otu023960	Otu023961	Otu023962	Otu023963	Otu023964	Otu023965	Otu023966	Otu023967	Otu023968	Otu023969	Otu023970	Otu023971	Otu023972	Otu023973	Otu023974	Otu023975	Otu023976	Otu023977	Otu023978	Otu023979	Otu023980	Otu023981	Otu023982	Otu023983	Otu023984	Otu023985	Otu023986	Otu023987	Otu023988	Otu023989	Otu023990	Otu023991	Otu023992	Otu023993	Otu023994	Otu023995	Otu023996	Otu023997	Otu023998	Otu023999	Otu024000	Otu024001	Otu024002	Otu024003	Otu024004	Otu024005	Otu024006	Otu024007	Otu024008	Otu024009	Otu024010	Otu024011	Otu024012	Otu024013	Otu024014	Otu024015	Otu024016	Otu024017	Otu024018	Otu024019	Otu024020	Otu024021	Otu024022	Otu024023	Otu024024	Otu024025	Otu024026	Otu024027	Otu024028	Otu024029	Otu024030	Otu024031	Otu024032	Otu024033	Otu024034	Otu024035	Otu024036	Otu024037	Otu024038	Otu024039	Otu024040	Otu024041	Otu024042	Otu024043	Otu024044	Otu024045	Otu024046	Otu024047	Otu024048	Otu024049	Otu024050	Otu024051	Otu024052	Otu024053	Otu024054	Otu024055	Otu024056	Otu024057	Otu024058	Otu024059	Otu024060	Otu024061	Otu024062	Otu024063	Otu024064	Otu024065	Otu024066	Otu024067	Otu024068	Otu024069	Otu024070	Otu024071	Otu024072	Otu024073	Otu024074	Otu024075	Otu024076	Otu024077	Otu024078	Otu024079	Otu024080	Otu024081	Otu024082	Otu024083	Otu024084	Otu024085	Otu024086	Otu024087	Otu024088	Otu024089	Otu024090	Otu024091	Otu024092	Otu024093	Otu024094	Otu024095	Otu024096	Otu024097	Otu024098	Otu024099	Otu024100	Otu024101	Otu024102	Otu024103	Otu024104	Otu024105	Otu024106	Otu024107	Otu024108	Otu024109	Otu024110	Otu024111	Otu024112	Otu024113	Otu024114	Otu024115	Otu024116	Otu024117	Otu024118	Otu024119	Otu024120	Otu024121	Otu024122	Otu024123	Otu024124	Otu024125	Otu024126	Otu024127	Otu024128	Otu024129	Otu024130	Otu024131	Otu024132	Otu024133	Otu024134	Otu024135	Otu024136	Otu024137	Otu024138	Otu024139	Otu024140	Otu024141	Otu024142	Otu024143	Otu024144	Otu024145	Otu024146	Otu024147	Otu024148	Otu024149	Otu024150	Otu024151	Otu024152	Otu024153	Otu024154	Otu024155	Otu024156	Otu024157	Otu024158	Otu024159	Otu024160	Otu024161	Otu024162	Otu024163	Otu024164	Otu024165	Otu024166	Otu024167	Otu024168	Otu024169	Otu024170	Otu024171	Otu024172	Otu024173	Otu024174	Otu024175	Otu024176	Otu024177	Otu024178	Otu024179	Otu024180	Otu024181	Otu024182	Otu024183	Otu024184	Otu024185	Otu024186	Otu024187	Otu024188	Otu024189	Otu024190	Otu024191	Otu024192	Otu024193	Otu024194	Otu024195	Otu024196	Otu024197	Otu024198	Otu024199	Otu024200	Otu024201	Otu024202	Otu024203	Otu024204	Otu024205	Otu024206	Otu024207	Otu024208	Otu024209	Otu024210	Otu024211	Otu024212	Otu024213	Otu024214	Otu024215	Otu024216	Otu024217	Otu024218	Otu024219	Otu024220	Otu024221	Otu024222	Otu024223	Otu024224	Otu024225	Otu024226	Otu024227	Otu024228	Otu024229	Otu024230	Otu024231	Otu024232	Otu024233	Otu024234	Otu024235	Otu024236	Otu024237	Otu024238	Otu024239	Otu024240	Otu024241	Otu024242	Otu024243	Otu024244	Otu024245	Otu024246	Otu024247	Otu024248	Otu024249	Otu024250	Otu024251	Otu024252	Otu024253	Otu024254	Otu024255	Otu024256	Otu024257	Otu024258	Otu024259	Otu024260	Otu024261	Otu024262	Otu024263	Otu024264	Otu024265	Otu024266	Otu024267	Otu024268	Otu024269	Otu024270	Otu024271	Otu024272	Otu024273	Otu024274	Otu024275	Otu024276	Otu024277	Otu024278	Otu024279	Otu024280	Otu024281	Otu024282	Otu024283	Otu024284	Otu024285	Otu024286	Otu024287	Otu024288	Otu024289	Otu024290	Otu024291	Otu024292	Otu024293	Otu024294	Otu024295	Otu024296	Otu024297	Otu024298	Otu024299	Otu024300	Otu024301	Otu024302	Otu024303	Otu024304	Otu024305	Otu024306	Otu024307	Otu024308	Otu024309	Otu024310	Otu024311	Otu024312	Otu024313	Otu024314	Otu024315	Otu024316	Otu024317	Otu024318	Otu024319	Otu024320	Otu024321	Otu024322	Otu024323	Otu024324	Otu024325	Otu024326	Otu024327	Otu024328	Otu024329	Otu024330	Otu024331	Otu024332	Otu024333	Otu024334	Otu024335	Otu024336	Otu024337	Otu024338	Otu024339	Otu024340	Otu024341	Otu024342	Otu024343	Otu024344	Otu024345	Otu024346	Otu024347	Otu024348	Otu024349	Otu024350	Otu024351	Otu024352	Otu024353	Otu024354	Otu024355	Otu024356	Otu024357	Otu024358	Otu024359	Otu024360	Otu024361	Otu024362	Otu024363	Otu024364	Otu024365	Otu024366	Otu024367	Otu024368	Otu024369	Otu024370	Otu024371	Otu024372	Otu024373	Otu024374	Otu024375	Otu024376	Otu024377	Otu024378	Otu024379	Otu024380	Otu024381	Otu024382	Otu024383	Otu024384	Otu024385	Otu024386	Otu024387	Otu024388	Otu024389	Otu024390	Otu024391	Otu024392	Otu024393	Otu024394	Otu024395	Otu024396	Otu024397	Otu024398	Otu024399	Otu024400	Otu024401	Otu024402	Otu024403	Otu024404	Otu024405	Otu024406	Otu024407	Otu024408	Otu024409	Otu024410	Otu024411	Otu024412	Otu024413	Otu024414	Otu024415	Otu024416	Otu024417	Otu024418	Otu024419	Otu024420	Otu024421	Otu024422	Otu024423	Otu024424	Otu024425	Otu024426	Otu024427	Otu024428	Otu024429	Otu024430	Otu024431	Otu024432	Otu024433	Otu024434	Otu024435	Otu024436	Otu024437	Otu024438	Otu024439	Otu024440	Otu024441	Otu024442	Otu024443	Otu024444	Otu024445	Otu024446	Otu024447	Otu024448	Otu024449	Otu024450	Otu024451	Otu024452	Otu024453	Otu024454	Otu024455	Otu024456	Otu024457	Otu024458	Otu024459	Otu024460	Otu024461	Otu024462	Otu024463	Otu024464	Otu024465	Otu024466	Otu024467	Otu024468	Otu024469	Otu024470	Otu024471	Otu024472	Otu024473	Otu024474	Otu024475	Otu024476	Otu024477	Otu024478	Otu024479	Otu024480	Otu024481	Otu024482	Otu024483	Otu024484	Otu024485	Otu024486	Otu024487	Otu024488	Otu024489	Otu024490	Otu024491	Otu024492	Otu024493	Otu024494	Otu024495	Otu024496	Otu024497	Otu024498	Otu024499	Otu024500	Otu024501	Otu024502	Otu024503	Otu024504	Otu024505	Otu024506	Otu024507	Otu024508	Otu024509	Otu024510	Otu024511	Otu024512	Otu024513	Otu024514	Otu024515	Otu024516	Otu024517	Otu024518	Otu024519	Otu024520	Otu024521	Otu024522	Otu024523	Otu024524	Otu024525	Otu024526	Otu024527	Otu024528	Otu024529	Otu024530	Otu024531	Otu024532	Otu024533	Otu024534	Otu024535	Otu024536	Otu024537	Otu024538	Otu024539	Otu024540	Otu024541	Otu024542	Otu024543	Otu024544	Otu024545	Otu024546	Otu024547	Otu024548	Otu024549	Otu024550	Otu024551	Otu024552	Otu024553	Otu024554	Otu024555	Otu024556	Otu024557	Otu024558	Otu024559	Otu024560	Otu024561	Otu024562	Otu024563	Otu024564	Otu024565	Otu024566	Otu024567	Otu024568	Otu024569	Otu024570	Otu024571	Otu024572	Otu024573	Otu024574	Otu024575	Otu024576	Otu024577	Otu024578	Otu024579	Otu024580	Otu024581	Otu024582	Otu024583	Otu024584	Otu024585	Otu024586	Otu024587	Otu024588	Otu024589	Otu024590	Otu024591	Otu024592	Otu024593	Otu024594	Otu024595	Otu024596	Otu024597	Otu024598	Otu024599	Otu024600	Otu024601	Otu024602	Otu024603	Otu024604	Otu024605	Otu024606	Otu024607	Otu024608	Otu024609	Otu024610	Otu024611	Otu024612	Otu024613	Otu024614	Otu024615	Otu024616	Otu024617	Otu024618	Otu024619	Otu024620	Otu024621	Otu024622	Otu024623	Otu024624	Otu024625	Otu024626	Otu024627	Otu024628	Otu024629	Otu024630	Otu024631	Otu024632	Otu024633	Otu024634	Otu024635	Otu024636	Otu024637	Otu024638	Otu024639	Otu024640	Otu024641	Otu024642	Otu024643	Otu024644	Otu024645	Otu024646	Otu024647	Otu024648	Otu024649	Otu024650	Otu024651	Otu024652	Otu024653	Otu024654	Otu024655	Otu024656	Otu024657	Otu024658	Otu024659	Otu024660	Otu024661	Otu024662	Otu024663	Otu024664	Otu024665	Otu024666	Otu024667	Otu024668	Otu024669	Otu024670	Otu024671	Otu024672	Otu024673	Otu024674	Otu024675	Otu024676	Otu024677	Otu024678	Otu024679	Otu024680	Otu024681	Otu024682	Otu024683	Otu024684	Otu024685	Otu024686	Otu024687	Otu024688	Otu024689	Otu024690	Otu024691	Otu024692	Otu024693	Otu024694	Otu024695	Otu024696	Otu024697	Otu024698	Otu024699	Otu024700	Otu024701	Otu024702	Otu024703	Otu024704	Otu024705	Otu024706	Otu024707	Otu024708	Otu024709	Otu024710	Otu024711	Otu024712	Otu024713	Otu024714	Otu024715	Otu024716	Otu024717	Otu024718	Otu024719	Otu024720	Otu024721	Otu024722	Otu024723	Otu024724	Otu024725	Otu024726	Otu024727	Otu024728	Otu024729	Otu024730	Otu024731	Otu024732	Otu024733	Otu024734	Otu024735	Otu024736	Otu024737	Otu024738	Otu024739	Otu024740	Otu024741	Otu024742	Otu024743	Otu024744	Otu024745	Otu024746	Otu024747	Otu024748	Otu024749	Otu024750	Otu024751	Otu024752	Otu024753	Otu024754	Otu024755	Otu024756	Otu024757	Otu024758	Otu024759	Otu024760	Otu024761	Otu024762	Otu024763	Otu024764	Otu024765	Otu024766	Otu024767	Otu024768	Otu024769	Otu024770	Otu024771	Otu024772	Otu024773	Otu024774	Otu024775	Otu024776	Otu024777	Otu024778	Otu024779	Otu024780	Otu024781	Otu024782	Otu024783	Otu024784	Otu024785	Otu024786	Otu024787	Otu024788	Otu024789	Otu024790	Otu024791	Otu024792	Otu024793	Otu024794	Otu024795	Otu024796	Otu024797	Otu024798	Otu024799	Otu024800	Otu024801	Otu024802	Otu024803	Otu024804	Otu024805	Otu024806	Otu024807	Otu024808	Otu024809	Otu024810	Otu024811	Otu024812	Otu024813	Otu024814	Otu024815	Otu024816	Otu024817	Otu024818	Otu024819	Otu024820	Otu024821	Otu024822	Otu024823	Otu024824	Otu024825	Otu024826	Otu024827	Otu024828	Otu024829	Otu024830	Otu024831	Otu024832	Otu024833	Otu024834	Otu024835	Otu024836	Otu024837	Otu024838	Otu024839	Otu024840	Otu024841	Otu024842	Otu024843	Otu024844	Otu024845	Otu024846	Otu024847	Otu024848	Otu024849	Otu024850	Otu024851	Otu024852	Otu024853	Otu024854	Otu024855	Otu024856	Otu024857	Otu024858	Otu024859	Otu024860	Otu024861	Otu024862	Otu024863	Otu024864	Otu024865	Otu024866	Otu024867	Otu024868	Otu024869	Otu024870	Otu024871	Otu024872	Otu024873	Otu024874	Otu024875	Otu024876	Otu024877	Otu024878	Otu024879	Otu024880	Otu024881	Otu024882	Otu024883	Otu024884	Otu024885	Otu024886	Otu024887	Otu024888	Otu024889	Otu024890	Otu024891	Otu024892	Otu024893	Otu024894	Otu024895	Otu024896	Otu024897	Otu024898	Otu024899	Otu024900	Otu024901	Otu024902	Otu024903	Otu024904	Otu024905	Otu024906	Otu024907	Otu024908	Otu024909	Otu024910	Otu024911	Otu024912	Otu024913	Otu024914	Otu024915	Otu024916	Otu024917	Otu024918	Otu024919	Otu024920	Otu024921	Otu024922	Otu024923	Otu024924	Otu024925	Otu024926	Otu024927	Otu024928	Otu024929	Otu024930	Otu024931	Otu024932	Otu024933	Otu024934	Otu024935	Otu024936	Otu024937	Otu024938	Otu024939	Otu024940	Otu024941	Otu024942	Otu024943	Otu024944	Otu024945	Otu024946	Otu024947	Otu024948	Otu024949	Otu024950	Otu024951	Otu024952	Otu024953	Otu024954	Otu024955	Otu024956	Otu024957	Otu024958	Otu024959	Otu024960	Otu024961	Otu024962	Otu024963	Otu024964	Otu024965	Otu024966	Otu024967	Otu024968	Otu024969	Otu024970	Otu024971	Otu024972	Otu024973	Otu024974	Otu024975	Otu024976	Otu024977	Otu024978	Otu024979	Otu024980	Otu024981	Otu024982	Otu024983	Otu024984	Otu024985	Otu024986	Otu024987	Otu024988	Otu024989	Otu024990	Otu024991	Otu024992	Otu024993	Otu024994	Otu024995	Otu024996	Otu024997	Otu024998	Otu024999	Otu025000	Otu025001	Otu025002	Otu025003	Otu025004	Otu025005	Otu025006	Otu025007	Otu025008	Otu025009	Otu025010	Otu025011	Otu025012	Otu025013	Otu025014	Otu025015	Otu025016	Otu025017	Otu025018	Otu025019	Otu025020	Otu025021	Otu025022	Otu025023	Otu025024	Otu025025	Otu025026	Otu025027	Otu025028	Otu025029	Otu025030	Otu025031	Otu025032	Otu025033	Otu025034	Otu025035	Otu025036	Otu025037	Otu025038	Otu025039	Otu025040	Otu025041	Otu025042	Otu025043	Otu025044	Otu025045	Otu025046	Otu025047	Otu025048	Otu025049	Otu025050	Otu025051	Otu025052	Otu025053	Otu025054	Otu025055	Otu025056	Otu025057	Otu025058	Otu025059	Otu025060	Otu025061	Otu025062	Otu025063	Otu025064	Otu025065	Otu025066	Otu025067	Otu025068	Otu025069	Otu025070	Otu025071	Otu025072	Otu025073	Otu025074	Otu025075	Otu025076	Otu025077	Otu025078	Otu025079	Otu025080	Otu025081	Otu025082	Otu025083	Otu025084	Otu025085	Otu025086	Otu025087	Otu025088	Otu025089	Otu025090	Otu025091	Otu025092	Otu025093	Otu025094	Otu025095	Otu025096	Otu025097	Otu025098	Otu025099	Otu025100	Otu025101	Otu025102	Otu025103	Otu025104	Otu025105	Otu025106	Otu025107	Otu025108	Otu025109	Otu025110	Otu025111	Otu025112	Otu025113	Otu025114	Otu025115	Otu025116	Otu025117	Otu025118	Otu025119	Otu025120	Otu025121	Otu025122	Otu025123	Otu025124	Otu025125	Otu025126	Otu025127	Otu025128	Otu025129	Otu025130	Otu025131	Otu025132	Otu025133	Otu025134	Otu025135	Otu025136	Otu025137	Otu025138	Otu025139	Otu025140	Otu025141	Otu025142	Otu025143	Otu025144	Otu025145	Otu025146	Otu025147	Otu025148	Otu025149	Otu025150	Otu025151	Otu025152	Otu025153	Otu025154	Otu025155	Otu025156	Otu025157	Otu025158	Otu025159	Otu025160	Otu025161	Otu025162	Otu025163	Otu025164	Otu025165	Otu025166	Otu025167	Otu025168	Otu025169	Otu025170	Otu025171	Otu025172	Otu025173	Otu025174	Otu025175	Otu025176	Otu025177	Otu025178	Otu025179	Otu025180	Otu025181	Otu025182	Otu025183	Otu025184	Otu025185	Otu025186	Otu025187	Otu025188	Otu025189	Otu025190	Otu025191	Otu025192	Otu025193	Otu025194	Otu025195	Otu025196	Otu025197	Otu025198	Otu025199	Otu025200	Otu025201	Otu025202	Otu025203	Otu025204	Otu025205	Otu025206	Otu025207	Otu025208	Otu025209	Otu025210	Otu025211	Otu025212	Otu025213	Otu025214	Otu025215	Otu025216	Otu025217	Otu025218	Otu025219	Otu025220	Otu025221	Otu025222	Otu025223	Otu025224	Otu025225	Otu025226	Otu025227	Otu025228	Otu025229	Otu025230	Otu025231	Otu025232	Otu025233	Otu025234	Otu025235	Otu025236	Otu025237	Otu025238	Otu025239	Otu025240	Otu025241	Otu025242	Otu025243	Otu025244	Otu025245	Otu025246	Otu025247	Otu025248	Otu025249	Otu025250	Otu025251	Otu025252	Otu025253	Otu025254	Otu025255	Otu025256	Otu025257	Otu025258	Otu025259	Otu025260	Otu025261	Otu025262	Otu025263	Otu025264	Otu025265	Otu025266	Otu025267	Otu025268	Otu025269	Otu025270	Otu025271	Otu025272	Otu025273	Otu025274	Otu025275	Otu025276	Otu025277	Otu025278	Otu025279	Otu025280	Otu025281	Otu025282	Otu025283	Otu025284	Otu025285	Otu025286	Otu025287	Otu025288	Otu025289	Otu025290	Otu025291	Otu025292	Otu025293	Otu025294	Otu025295	Otu025296	Otu025297	Otu025298	Otu025299	Otu025300	Otu025301	Otu025302	Otu025303	Otu025304	Otu025305	Otu025306	Otu025307	Otu025308	Otu025309	Otu025310	Otu025311	Otu025312	Otu025313	Otu025314	Otu025315	Otu025316	Otu025317	Otu025318	Otu025319	Otu025320	Otu025321	Otu025322	Otu025323	Otu025324	Otu025325	Otu025326	Otu025327	Otu025328	Otu025329	Otu025330	Otu025331	Otu025332	Otu025333	Otu025334	Otu025335	Otu025336	Otu025337	Otu025338	Otu025339	Otu025340	Otu025341	Otu025342	Otu025343	Otu025344	Otu025345	Otu025346	Otu025347	Otu025348	Otu025349	Otu025350	Otu025351	Otu025352	Otu025353	Otu025354	Otu025355	Otu025356	Otu025357	Otu025358	Otu025359	Otu025360	Otu025361	Otu025362	Otu025363	Otu025364	Otu025365	Otu025366	Otu025367	Otu025368	Otu025369	Otu025370	Otu025371	Otu025372	Otu025373	Otu025374	Otu025375	Otu025376	Otu025377	Otu025378	Otu025379	Otu025380	Otu025381	Otu025382	Otu025383	Otu025384	Otu025385	Otu025386	Otu025387	Otu025388	Otu025389	Otu025390	Otu025391	Otu025392	Otu025393	Otu025394	Otu025395	Otu025396	Otu025397	Otu025398	Otu025399	Otu025400	Otu025401	Otu025402	Otu025403	Otu025404	Otu025405	Otu025406	Otu025407	Otu025408	Otu025409	Otu025410	Otu025411	Otu025412	Otu025413	Otu025414	Otu025415	Otu025416	Otu025417	Otu025418	Otu025419	Otu025420	Otu025421	Otu025422	Otu025423	Otu025424	Otu025425	Otu025426	Otu025427	Otu025428	Otu025429	Otu025430	Otu025431	Otu025432	Otu025433	Otu025434	Otu025435	Otu025436	Otu025437	Otu025438	Otu025439	Otu025440	Otu025441	Otu025442	Otu025443	Otu025444	Otu025445	Otu025446	Otu025447	Otu025448	Otu025449	Otu025450	Otu025451	Otu025452	Otu025453	Otu025454	Otu025455	Otu025456	Otu025457	Otu025458	Otu025459	Otu025460	Otu025461	Otu025462	Otu025463	Otu025464	Otu025465	Otu025466	Otu025467	Otu025468	Otu025469	Otu025470	Otu025471	Otu025472	Otu025473	Otu025474	Otu025475	Otu025476	Otu025477	Otu025478	Otu025479	Otu025480	Otu025481	Otu025482	Otu025483	Otu025484	Otu025485	Otu025486	Otu025487	Otu025488	Otu025489	Otu025490	Otu025491	Otu025492	Otu025493	Otu025494	Otu025495	Otu025496	Otu025497	Otu025498	Otu025499	Otu025500	Otu025501	Otu025502	Otu025503	Otu025504	Otu025505	Otu025506	Otu025507	Otu025508	Otu025509	Otu025510	Otu025511	Otu025512	Otu025513	Otu025514	Otu025515	Otu025516	Otu025517	Otu025518	Otu025519	Otu025520	Otu025521	Otu025522	Otu025523	Otu025524	Otu025525	Otu025526	Otu025527	Otu025528	Otu025529	Otu025530	Otu025531	Otu025532	Otu025533	Otu025534	Otu025535	Otu025536	Otu025537	Otu025538	Otu025539	Otu025540	Otu025541	Otu025542	Otu025543	Otu025544	Otu025545	Otu025546	Otu025547	Otu025548	Otu025549	Otu025550	Otu025551	Otu025552	Otu025553	Otu025554	Otu025555	Otu025556	Otu025557	Otu025558	Otu025559	Otu025560	Otu025561	Otu025562	Otu025563	Otu025564	Otu025565	Otu025566	Otu025567	Otu025568	Otu025569	Otu025570	Otu025571	Otu025572	Otu025573	Otu025574	Otu025575	Otu025576	Otu025577	Otu025578	Otu025579	Otu025580	Otu025581	Otu025582	Otu025583	Otu025584	Otu025585	Otu025586	Otu025587	Otu025588	Otu025589	Otu025590	Otu025591	Otu025592	Otu025593	Otu025594	Otu025595	Otu025596	Otu025597	Otu025598	Otu025599	Otu025600	Otu025601	Otu025602	Otu025603	Otu025604	Otu025605	Otu025606	Otu025607	Otu025608	Otu025609	Otu025610	Otu025611	Otu025612	Otu025613	Otu025614	Otu025615	Otu025616	Otu025617	Otu025618	Otu025619	Otu025620	Otu025621	Otu025622	Otu025623	Otu025624	Otu025625	Otu025626	Otu025627	Otu025628	Otu025629	Otu025630	Otu025631	Otu025632	Otu025633	Otu025634	Otu025635	Otu025636	Otu025637	Otu025638	Otu025639	Otu025640	Otu025641	Otu025642	Otu025643	Otu025644	Otu025645	Otu025646	Otu025647	Otu025648	Otu025649	Otu025650	Otu025651	Otu025652	Otu025653	Otu025654	Otu025655	Otu025656	Otu025657	Otu025658	Otu025659	Otu025660	Otu025661	Otu025662	Otu025663	Otu025664	Otu025665	Otu025666	Otu025667	Otu025668	Otu025669	Otu025670	Otu025671	Otu025672	Otu025673	Otu025674	Otu025675	Otu025676	Otu025677	Otu025678	Otu025679	Otu025680	Otu025681	Otu025682	Otu025683	Otu025684	Otu025685	Otu025686	Otu025687	Otu025688	Otu025689	Otu025690	Otu025691	Otu025692	Otu025693	Otu025694	Otu025695	Otu025696	Otu025697	Otu025698	Otu025699	Otu025700	Otu025701	Otu025702	Otu025703	Otu025704	Otu025705	Otu025706	Otu025707	Otu025708	Otu025709	Otu025710	Otu025711	Otu025712	Otu025713	Otu025714	Otu025715	Otu025716	Otu025717	Otu025718	Otu025719	Otu025720	Otu025721	Otu025722	Otu025723	Otu025724	Otu025725	Otu025726	Otu025727	Otu025728	Otu025729	Otu025730	Otu025731	Otu025732	Otu025733	Otu025734	Otu025735	Otu025736	Otu025737	Otu025738	Otu025739	Otu025740	Otu025741	Otu025742	Otu025743	Otu025744	Otu025745	Otu025746	Otu025747	Otu025748	Otu025749	Otu025750	Otu025751	Otu025752	Otu025753	Otu025754	Otu025755	Otu025756	Otu025757	Otu025758	Otu025759	Otu025760	Otu025761	Otu025762	Otu025763	Otu025764	Otu025765	Otu025766	Otu025767	Otu025768	Otu025769	Otu025770	Otu025771	Otu025772	Otu025773	Otu025774	Otu025775	Otu025776	Otu025777	Otu025778	Otu025779	Otu025780	Otu025781	Otu025782	Otu025783	Otu025784	Otu025785	Otu025786	Otu025787	Otu025788	Otu025789	Otu025790	Otu025791	Otu025792	Otu025793	Otu025794	Otu025795	Otu025796	Otu025797	Otu025798	Otu025799	Otu025800	Otu025801	Otu025802	Otu025803	Otu025804	Otu025805	Otu025806	Otu025807	Otu025808	Otu025809	Otu025810	Otu025811	Otu025812	Otu025813	Otu025814	Otu025815	Otu025816	Otu025817	Otu025818	Otu025819	Otu025820	Otu025821	Otu025822	Otu025823	Otu025824	Otu025825	Otu025826	Otu025827	Otu025828	Otu025829	Otu025830	Otu025831	Otu025832	Otu025833	Otu025834	Otu025835	Otu025836	Otu025837	Otu025838	Otu025839	Otu025840	Otu025841	Otu025842	Otu025843	Otu025844	Otu025845	Otu025846	Otu025847	Otu025848	Otu025849	Otu025850	Otu025851	Otu025852	Otu025853	Otu025854	Otu025855	Otu025856	Otu025857	Otu025858	Otu025859	Otu025860	Otu025861	Otu025862	Otu025863	Otu025864	Otu025865	Otu025866	Otu025867	Otu025868	Otu025869	Otu025870	Otu025871	Otu025872	Otu025873	Otu025874	Otu025875	Otu025876	Otu025877	Otu025878	Otu025879	Otu025880	Otu025881	Otu025882	Otu025883	Otu025884	Otu025885	Otu025886	Otu025887	Otu025888	Otu025889	Otu025890	Otu025891	Otu025892	Otu025893	Otu025894	Otu025895	Otu025896	Otu025897	Otu025898	Otu025899	Otu025900	Otu025901	Otu025902	Otu025903	Otu025904	Otu025905	Otu025906	Otu025907	Otu025908	Otu025909	Otu025910	Otu025911	Otu025912	Otu025913	Otu025914	Otu025915	Otu025916	Otu025917	Otu025918	Otu025919	Otu025920	Otu025921	Otu025922	Otu025923	Otu025924	Otu025925	Otu025926	Otu025927	Otu025928	Otu025929	Otu025930	Otu025931	Otu025932	Otu025933	Otu025934	Otu025935	Otu025936	Otu025937	Otu025938	Otu025939	Otu025940	Otu025941	Otu025942	Otu025943	Otu025944	Otu025945	Otu025946	Otu025947	Otu025948	Otu025949	Otu025950	Otu025951	Otu025952	Otu025953	Otu025954	Otu025955	Otu025956	Otu025957	Otu025958	Otu025959	Otu025960	Otu025961	Otu025962	Otu025963	Otu025964	Otu025965	Otu025966	Otu025967	Otu025968	Otu025969	Otu025970	Otu025971	Otu025972	Otu025973	Otu025974	Otu025975	Otu025976	Otu025977	Otu025978	Otu025979	Otu025980	Otu025981	Otu025982	Otu025983	Otu025984	Otu025985	Otu025986	Otu025987	Otu025988	Otu025989	Otu025990	Otu025991	Otu025992	Otu025993	Otu025994	Otu025995	Otu025996	Otu025997	Otu025998	Otu025999	Otu026000	Otu026001	Otu026002	Otu026003	Otu026004	Otu026005	Otu026006	Otu026007	Otu026008	Otu026009	Otu026010	Otu026011	Otu026012	Otu026013	Otu026014	Otu026015	Otu026016	Otu026017	Otu026018	Otu026019	Otu026020	Otu026021	Otu026022	Otu026023	Otu026024	Otu026025	Otu026026	Otu026027	Otu026028	Otu026029	Otu026030	Otu026031	Otu026032	Otu026033	Otu026034	Otu026035	Otu026036	Otu026037	Otu026038	Otu026039	Otu026040	Otu026041	Otu026042	Otu026043	Otu026044	Otu026045	Otu026046	Otu026047	Otu026048	Otu026049	Otu026050	Otu026051	Otu026052	Otu026053	Otu026054	Otu026055	Otu026056	Otu026057	Otu026058	Otu026059	Otu026060	Otu026061	Otu026062	Otu026063	Otu026064	Otu026065	Otu026066	Otu026067	Otu026068	Otu026069	Otu026070	Otu026071	Otu026072	Otu026073	Otu026074	Otu026075	Otu026076	Otu026077	Otu026078	Otu026079	Otu026080	Otu026081	Otu026082	Otu026083	Otu026084	Otu026085	Otu026086	Otu026087	Otu026088	Otu026089	Otu026090	Otu026091	Otu026092	Otu026093	Otu026094	Otu026095	Otu026096	Otu026097	Otu026098	Otu026099	Otu026100	Otu026101	Otu026102	Otu026103	Otu026104	Otu026105	Otu026106	Otu026107	Otu026108	Otu026109	Otu026110	Otu026111	Otu026112	Otu026113	Otu026114	Otu026115	Otu026116	Otu026117	Otu026118	Otu026119	Otu026120	Otu026121	Otu026122	Otu026123	Otu026124	Otu026125	Otu026126	Otu026127	Otu026128	Otu026129	Otu026130	Otu026131	Otu026132	Otu026133	Otu026134	Otu026135	Otu026136	Otu026137	Otu026138	Otu026139	Otu026140	Otu026141	Otu026142	Otu026143	Otu026144	Otu026145	Otu026146	Otu026147	Otu026148	Otu026149	Otu026150	Otu026151	Otu026152	Otu026153	Otu026154	Otu026155	Otu026156	Otu026157	Otu026158	Otu026159	Otu026160	Otu026161	Otu026162	Otu026163	Otu026164	Otu026165	Otu026166	Otu026167	Otu026168	Otu026169	Otu026170	Otu026171	Otu026172	Otu026173	Otu026174	Otu026175	Otu026176	Otu026177	Otu026178	Otu026179	Otu026180	Otu026181	Otu026182	Otu026183	Otu026184	Otu026185	Otu026186	Otu026187	Otu026188	Otu026189	Otu026190	Otu026191	Otu026192	Otu026193	Otu026194	Otu026195	Otu026196	Otu026197	Otu026198	Otu026199	Otu026200	Otu026201	Otu026202	Otu026203	Otu026204	Otu026205	Otu026206	Otu026207	Otu026208	Otu026209	Otu026210	Otu026211	Otu026212	Otu026213	Otu026214	Otu026215	Otu026216	Otu026217	Otu026218	Otu026219	Otu026220	Otu026221	Otu026222	Otu026223	Otu026224	Otu026225	Otu026226	Otu026227	Otu026228	Otu026229	Otu026230	Otu026231	Otu026232	Otu026233	Otu026234	Otu026235	Otu026236	Otu026237	Otu026238	Otu026239	Otu026240	Otu026241	Otu026242	Otu026243	Otu026244	Otu026245	Otu026246	Otu026247	Otu026248	Otu026249	Otu026250	Otu026251	Otu026252	Otu026253	Otu026254	Otu026255	Otu026256	Otu026257	Otu026258	Otu026259	Otu026260	Otu026261	Otu026262	Otu026263	Otu026264	Otu026265	Otu026266	Otu026267	Otu026268	Otu026269	Otu026270	Otu026271	Otu026272	Otu026273	Otu026274	Otu026275	Otu026276	Otu026277	Otu026278	Otu026279	Otu026280	Otu026281	Otu026282	Otu026283	Otu026284	Otu026285	Otu026286	Otu026287	Otu026288	Otu026289	Otu026290	Otu026291	Otu026292	Otu026293	Otu026294	Otu026295	Otu026296	Otu026297	Otu026298	Otu026299	Otu026300	Otu026301	Otu026302	Otu026303	Otu026304	Otu026305	Otu026306	Otu026307	Otu026308	Otu026309	Otu026310	Otu026311	Otu026312	Otu026313	Otu026314	Otu026315	Otu026316	Otu026317	Otu026318	Otu026319	Otu026320	Otu026321	Otu026322	Otu026323	Otu026324	Otu026325	Otu026326	Otu026327	Otu026328	Otu026329	Otu026330	Otu026331	Otu026332	Otu026333	Otu026334	Otu026335	Otu026336	Otu026337	Otu026338	Otu026339	Otu026340	Otu026341	Otu026342	Otu026343	Otu026344	Otu026345	Otu026346	Otu026347	Otu026348	Otu026349	Otu026350	Otu026351	Otu026352	Otu026353	Otu026354	Otu026355	Otu026356	Otu026357	Otu026358	Otu026359	Otu026360	Otu026361	Otu026362	Otu026363	Otu026364	Otu026365	Otu026366	Otu026367	Otu026368	Otu026369	Otu026370	Otu026371	Otu026372	Otu026373	Otu026374	Otu026375	Otu026376	Otu026377	Otu026378	Otu026379	Otu026380	Otu026381	Otu026382	Otu026383	Otu026384	Otu026385	Otu026386	Otu026387	Otu026388	Otu026389	Otu026390	Otu026391	Otu026392	Otu026393	Otu026394	Otu026395	Otu026396	Otu026397	Otu026398	Otu026399	Otu026400	Otu026401	Otu026402	Otu026403	Otu026404	Otu026405	Otu026406	Otu026407	Otu026408	Otu026409	Otu026410	Otu026411	Otu026412	Otu026413	Otu026414	Otu026415	Otu026416	Otu026417	Otu026418	Otu026419	Otu026420	Otu026421	Otu026422	Otu026423	Otu026424	Otu026425	Otu026426	Otu026427	Otu026428	Otu026429	Otu026430	Otu026431	Otu026432	Otu026433	Otu026434	Otu026435	Otu026436	Otu026437	Otu026438	Otu026439	Otu026440	Otu026441	Otu026442	Otu026443	Otu026444	Otu026445	Otu026446	Otu026447	Otu026448	Otu026449	Otu026450	Otu026451	Otu026452	Otu026453	Otu026454	Otu026455	Otu026456	Otu026457	Otu026458	Otu026459	Otu026460	Otu026461	Otu026462	Otu026463	Otu026464	Otu026465	Otu026466	Otu026467	Otu026468	Otu026469	Otu026470	Otu026471	Otu026472	Otu026473	Otu026474	Otu026475	Otu026476	Otu026477	Otu026478	Otu026479	Otu026480	Otu026481	Otu026482	Otu026483	Otu026484	Otu026485	Otu026486	Otu026487	Otu026488	Otu026489	Otu026490	Otu026491	Otu026492	Otu026493	Otu026494	Otu026495	Otu026496	Otu026497	Otu026498	Otu026499	Otu026500	Otu026501	Otu026502	Otu026503	Otu026504	Otu026505	Otu026506	Otu026507	Otu026508	Otu026509	Otu026510	Otu026511	Otu026512	Otu026513	Otu026514	Otu026515	Otu026516	Otu026517	Otu026518	Otu026519	Otu026520	Otu026521	Otu026522	Otu026523	Otu026524	Otu026525	Otu026526	Otu026527	Otu026528	Otu026529	Otu026530	Otu026531	Otu026532	Otu026533	Otu026534	Otu026535	Otu026536	Otu026537	Otu026538	Otu026539	Otu026540	Otu026541	Otu026542	Otu026543	Otu026544	Otu026545	Otu026546	Otu026547	Otu026548	Otu026549	Otu026550	Otu026551	Otu026552	Otu026553	Otu026554	Otu026555	Otu026556	Otu026557	Otu026558	Otu026559	Otu026560	Otu026561	Otu026562	Otu026563	Otu026564	Otu026565	Otu026566	Otu026567	Otu026568	Otu026569	Otu026570	Otu026571	Otu026572	Otu026573	Otu026574	Otu026575	Otu026576	Otu026577	Otu026578	Otu026579	Otu026580	Otu026581	Otu026582	Otu026583	Otu026584	Otu026585	Otu026586	Otu026587	Otu026588	Otu026589	Otu026590	Otu026591	Otu026592	Otu026593	Otu026594	Otu026595	Otu026596	Otu026597	Otu026598	Otu026599	Otu026600	Otu026601	Otu026602	Otu026603	Otu026604	Otu026605	Otu026606	Otu026607	Otu026608	Otu026609	Otu026610	Otu026611	Otu026612	Otu026613	Otu026614	Otu026615	Otu026616	Otu026617	Otu026618	Otu026619	Otu026620	Otu026621	Otu026622	Otu026623	Otu026624	Otu026625	Otu026626	Otu026627	Otu026628	Otu026629	Otu026630	Otu026631	Otu026632	Otu026633	Otu026634	Otu026635	Otu026636	Otu026637	Otu026638	Otu026639	Otu026640	Otu026641	Otu026642	Otu026643	Otu026644	Otu026645	Otu026646	Otu026647	Otu026648	Otu026649	Otu026650	Otu026651	Otu026652	Otu026653	Otu026654	Otu026655	Otu026656	Otu026657	Otu026658	Otu026659	Otu026660	Otu026661	Otu026662	Otu026663	Otu026664	Otu026665	Otu026666	Otu026667	Otu026668	Otu026669	Otu026670	Otu026671	Otu026672	Otu026673	Otu026674	Otu026675	Otu026676	Otu026677	Otu026678	Otu026679	Otu026680	Otu026681	Otu026682	Otu026683	Otu026684	Otu026685	Otu026686	Otu026687	Otu026688	Otu026689	Otu026690	Otu026691	Otu026692	Otu026693	Otu026694	Otu026695	Otu026696	Otu026697	Otu026698	Otu026699	Otu026700	Otu026701	Otu026702	Otu026703	Otu026704	Otu026705	Otu026706	Otu026707	Otu026708	Otu026709	Otu026710	Otu026711	Otu026712	Otu026713	Otu026714	Otu026715	Otu026716	Otu026717	Otu026718	Otu026719	Otu026720	Otu026721	Otu026722	Otu026723	Otu026724	Otu026725	Otu026726	Otu026727	Otu026728	Otu026729	Otu026730	Otu026731	Otu026732	Otu026733	Otu026734	Otu026735	Otu026736	Otu026737	Otu026738	Otu026739	Otu026740	Otu026741	Otu026742	Otu026743	Otu026744	Otu026745	Otu026746	Otu026747	Otu026748	Otu026749	Otu026750	Otu026751	Otu026752	Otu026753	Otu026754	Otu026755	Otu026756	Otu026757	Otu026758	Otu026759	Otu026760	Otu026761	Otu026762	Otu026763	Otu026764	Otu026765	Otu026766	Otu026767	Otu026768	Otu026769	Otu026770	Otu026771	Otu026772	Otu026773	Otu026774	Otu026775	Otu026776	Otu026777	Otu026778	Otu026779	Otu026780	Otu026781	Otu026782	Otu026783	Otu026784	Otu026785	Otu026786	Otu026787	Otu026788	Otu026789	Otu026790	Otu026791	Otu026792	Otu026793	Otu026794	Otu026795	Otu026796	Otu026797	Otu026798	Otu026799	Otu026800	Otu026801	Otu026802	Otu026803	Otu026804	Otu026805	Otu026806	Otu026807	Otu026808	Otu026809	Otu026810	Otu026811	Otu026812	Otu026813	Otu026814	Otu026815	Otu026816	Otu026817	Otu026818	Otu026819	Otu026820	Otu026821	Otu026822	Otu026823	Otu026824	Otu026825	Otu026826	Otu026827	Otu026828	Otu026829	Otu026830	Otu026831	Otu026832	Otu026833	Otu026834	Otu026835	Otu026836	Otu026837	Otu026838	Otu026839	Otu026840	Otu026841	Otu026842	Otu026843	Otu026844	Otu026845	Otu026846	Otu026847	Otu026848	Otu026849	Otu026850	Otu026851	Otu026852	Otu026853	Otu026854	Otu026855	Otu026856	Otu026857	Otu026858	Otu026859	Otu026860	Otu026861	Otu026862	Otu026863	Otu026864	Otu026865	Otu026866	Otu026867	Otu026868	Otu026869	Otu026870	Otu026871	Otu026872	Otu026873	Otu026874	Otu026875	Otu026876	Otu026877	Otu026878	Otu026879	Otu026880	Otu026881	Otu026882	Otu026883	Otu026884	Otu026885	Otu026886	Otu026887	Otu026888	Otu026889	Otu026890	Otu026891	Otu026892	Otu026893	Otu026894	Otu026895	Otu026896	Otu026897	Otu026898	Otu026899	Otu026900	Otu026901	Otu026902	Otu026903	Otu026904	Otu026905	Otu026906	Otu026907	Otu026908	Otu026909	Otu026910	Otu026911	Otu026912	Otu026913	Otu026914	Otu026915	Otu026916	Otu026917	Otu026918	Otu026919	Otu026920	Otu026921	Otu026922	Otu026923	Otu026924	Otu026925	Otu026926	Otu026927	Otu026928	Otu026929	Otu026930	Otu026931	Otu026932	Otu026933	Otu026934	Otu026935	Otu026936	Otu026937	Otu026938	Otu026939	Otu026940	Otu026941	Otu026942	Otu026943	Otu026944	Otu026945	Otu026946	Otu026947	Otu026948	Otu026949	Otu026950	Otu026951	Otu026952	Otu026953	Otu026954	Otu026955	Otu026956	Otu026957	Otu026958	Otu026959	Otu026960	Otu026961	Otu026962	Otu026963	Otu026964	Otu026965	Otu026966	Otu026967	Otu026968	Otu026969	Otu026970	Otu026971	Otu026972	Otu026973	Otu026974	Otu026975	Otu026976	Otu026977	Otu026978	Otu026979	Otu026980	Otu026981	Otu026982	Otu026983	Otu026984	Otu026985	Otu026986	Otu026987	Otu026988	Otu026989	Otu026990	Otu026991	Otu026992	Otu026993	Otu026994	Otu026995	Otu026996	Otu026997	Otu026998	Otu026999	Otu027000	Otu027001	Otu027002	Otu027003	Otu027004	Otu027005	Otu027006	Otu027007	Otu027008	Otu027009	Otu027010	Otu027011	Otu027012	Otu027013	Otu027014	Otu027015	Otu027016	Otu027017	Otu027018	Otu027019	Otu027020	Otu027021	Otu027022	Otu027023	Otu027024	Otu027025	Otu027026	Otu027027	Otu027028	Otu027029	Otu027030	Otu027031	Otu027032	Otu027033	Otu027034	Otu027035	Otu027036	Otu027037	Otu027038	Otu027039	Otu027040	Otu027041	Otu027042	Otu027043	Otu027044	Otu027045	Otu027046	Otu027047	Otu027048	Otu027049	Otu027050	Otu027051	Otu027052	Otu027053	Otu027054	Otu027055	Otu027056	Otu027057	Otu027058	Otu027059	Otu027060	Otu027061	Otu027062	Otu027063	Otu027064	Otu027065	Otu027066	Otu027067	Otu027068	Otu027069	Otu027070	Otu027071	Otu027072	Otu027073	Otu027074	Otu027075	Otu027076	Otu027077	Otu027078	Otu027079	Otu027080	Otu027081	Otu027082	Otu027083	Otu027084	Otu027085	Otu027086	Otu027087	Otu027088	Otu027089	Otu027090	Otu027091	Otu027092	Otu027093	Otu027094	Otu027095	Otu027096	Otu027097	Otu027098	Otu027099	Otu027100	Otu027101	Otu027102	Otu027103	Otu027104	Otu027105	Otu027106	Otu027107	Otu027108	Otu027109	Otu027110	Otu027111	Otu027112	Otu027113	Otu027114	Otu027115	Otu027116	Otu027117	Otu027118	Otu027119	Otu027120	Otu027121	Otu027122	Otu027123	Otu027124	Otu027125	Otu027126	Otu027127	Otu027128	Otu027129	Otu027130	Otu027131	Otu027132	Otu027133	Otu027134	Otu027135	Otu027136	Otu027137	Otu027138	Otu027139	Otu027140	Otu027141	Otu027142	Otu027143	Otu027144	Otu027145	Otu027146	Otu027147	Otu027148	Otu027149	Otu027150	Otu027151	Otu027152	Otu027153	Otu027154	Otu027155	Otu027156	Otu027157	Otu027158	Otu027159	Otu027160	Otu027161	Otu027162	Otu027163	Otu027164	Otu027165	Otu027166	Otu027167	Otu027168	Otu027169	Otu027170	Otu027171	Otu027172	Otu027173	Otu027174	Otu027175	Otu027176	Otu027177	Otu027178	Otu027179	Otu027180	Otu027181	Otu027182	Otu027183	Otu027184	Otu027185	Otu027186	Otu027187	Otu027188	Otu027189	Otu027190	Otu027191	Otu027192	Otu027193	Otu027194	Otu027195	Otu027196	Otu027197	Otu027198	Otu027199	Otu027200	Otu027201	Otu027202	Otu027203	Otu027204	Otu027205	Otu027206	Otu027207	Otu027208	Otu027209	Otu027210	Otu027211	Otu027212	Otu027213	Otu027214	Otu027215	Otu027216	Otu027217	Otu027218	Otu027219	Otu027220	Otu027221	Otu027222	Otu027223	Otu027224	Otu027225	Otu027226	Otu027227	Otu027228	Otu027229	Otu027230	Otu027231	Otu027232	Otu027233	Otu027234	Otu027235	Otu027236	Otu027237	Otu027238	Otu027239	Otu027240	Otu027241	Otu027242	Otu027243	Otu027244	Otu027245	Otu027246	Otu027247	Otu027248	Otu027249	Otu027250	Otu027251	Otu027252	Otu027253	Otu027254	Otu027255	Otu027256	Otu027257	Otu027258	Otu027259	Otu027260	Otu027261	Otu027262	Otu027263	Otu027264	Otu027265	Otu027266	Otu027267	Otu027268	Otu027269	Otu027270	Otu027271	Otu027272	Otu027273	Otu027274	Otu027275	Otu027276	Otu027277	Otu027278	Otu027279	Otu027280	Otu027281	Otu027282	Otu027283	Otu027284	Otu027285	Otu027286	Otu027287	Otu027288	Otu027289	Otu027290	Otu027291	Otu027292	Otu027293	Otu027294	Otu027295	Otu027296	Otu027297	Otu027298	Otu027299	Otu027300	Otu027301	Otu027302	Otu027303	Otu027304	Otu027305	Otu027306	Otu027307	Otu027308	Otu027309	Otu027310	Otu027311	Otu027312	Otu027313	Otu027314	Otu027315	Otu027316	Otu027317	Otu027318	Otu027319	Otu027320	Otu027321	Otu027322	Otu027323	Otu027324	Otu027325	Otu027326	Otu027327	Otu027328	Otu027329	Otu027330	Otu027331	Otu027332	Otu027333	Otu027334	Otu027335	Otu027336	Otu027337	Otu027338	Otu027339	Otu027340	Otu027341	Otu027342	Otu027343	Otu027344	Otu027345	Otu027346	Otu027347	Otu027348	Otu027349	Otu027350	Otu027351	Otu027352	Otu027353	Otu027354	Otu027355	Otu027356	Otu027357	Otu027358	Otu027359	Otu027360	Otu027361	Otu027362	Otu027363	Otu027364	Otu027365	Otu027366	Otu027367	Otu027368	Otu027369	Otu027370	Otu027371	Otu027372	Otu027373	Otu027374	Otu027375	Otu027376	Otu027377	Otu027378	Otu027379	Otu027380	Otu027381	Otu027382	Otu027383	Otu027384	Otu027385	Otu027386	Otu027387	Otu027388	Otu027389	Otu027390	Otu027391	Otu027392	Otu027393	Otu027394	Otu027395	Otu027396	Otu027397	Otu027398	Otu027399	Otu027400	Otu027401	Otu027402	Otu027403	Otu027404	Otu027405	Otu027406	Otu027407	Otu027408	Otu027409	Otu027410	Otu027411	Otu027412	Otu027413	Otu027414	Otu027415	Otu027416	Otu027417	Otu027418	Otu027419	Otu027420	Otu027421	Otu027422	Otu027423	Otu027424	Otu027425	Otu027426	Otu027427	Otu027428	Otu027429	Otu027430	Otu027431	Otu027432	Otu027433	Otu027434	Otu027435	Otu027436	Otu027437	Otu027438	Otu027439	Otu027440	Otu027441	Otu027442	Otu027443	Otu027444	Otu027445	Otu027446	Otu027447	Otu027448	Otu027449	Otu027450	Otu027451	Otu027452	Otu027453	Otu027454	Otu027455	Otu027456	Otu027457	Otu027458	Otu027459	Otu027460	Otu027461	Otu027462	Otu027463	Otu027464	Otu027465	Otu027466	Otu027467	Otu027468	Otu027469	Otu027470	Otu027471	Otu027472	Otu027473	Otu027474	Otu027475	Otu027476	Otu027477	Otu027478	Otu027479	Otu027480	Otu027481	Otu027482	Otu027483	Otu027484	Otu027485	Otu027486	Otu027487	Otu027488	Otu027489	Otu027490	Otu027491	Otu027492	Otu027493	Otu027494	Otu027495	Otu027496	Otu027497	Otu027498	Otu027499	Otu027500	Otu027501	Otu027502	Otu027503	Otu027504	Otu027505	Otu027506	Otu027507	Otu027508	Otu027509	Otu027510	Otu027511	Otu027512	Otu027513	Otu027514	Otu027515	Otu027516	Otu027517	Otu027518	Otu027519	Otu027520	Otu027521	Otu027522	Otu027523	Otu027524	Otu027525	Otu027526	Otu027527	Otu027528	Otu027529	Otu027530	Otu027531	Otu027532	Otu027533	Otu027534	Otu027535	Otu027536	Otu027537	Otu027538	Otu027539	Otu027540	Otu027541	Otu027542	Otu027543	Otu027544	Otu027545	Otu027546	Otu027547	Otu027548	Otu027549	Otu027550	Otu027551	Otu027552	Otu027553	Otu027554	Otu027555	Otu027556	Otu027557	Otu027558	Otu027559	Otu027560	Otu027561	Otu027562	Otu027563	Otu027564	Otu027565	Otu027566	Otu027567	Otu027568	Otu027569	Otu027570	Otu027571	Otu027572	Otu027573	Otu027574	Otu027575	Otu027576	Otu027577	Otu027578	Otu027579	Otu027580	Otu027581	Otu027582	Otu027583	Otu027584	Otu027585	Otu027586	Otu027587	Otu027588	Otu027589	Otu027590	Otu027591	Otu027592	Otu027593	Otu027594	Otu027595	Otu027596	Otu027597	Otu027598	Otu027599	Otu027600	Otu027601	Otu027602	Otu027603	Otu027604	Otu027605	Otu027606	Otu027607	Otu027608	Otu027609	Otu027610	Otu027611	Otu027612	Otu027613	Otu027614	Otu027615	Otu027616	Otu027617	Otu027618	Otu027619	Otu027620	Otu027621	Otu027622	Otu027623	Otu027624	Otu027625	Otu027626	Otu027627	Otu027628	Otu027629	Otu027630	Otu027631	Otu027632	Otu027633	Otu027634	Otu027635	Otu027636	Otu027637	Otu027638	Otu027639	Otu027640	Otu027641	Otu027642	Otu027643	Otu027644	Otu027645	Otu027646	Otu027647	Otu027648	Otu027649	Otu027650	Otu027651	Otu027652	Otu027653	Otu027654	Otu027655	Otu027656	Otu027657	Otu027658	Otu027659	Otu027660	Otu027661	Otu027662	Otu027663	Otu027664	Otu027665	Otu027666	Otu027667	Otu027668	Otu027669	Otu027670	Otu027671	Otu027672	Otu027673	Otu027674	Otu027675	Otu027676	Otu027677	Otu027678	Otu027679	Otu027680	Otu027681	Otu027682	Otu027683	Otu027684	Otu027685	Otu027686	Otu027687	Otu027688	Otu027689	Otu027690	Otu027691	Otu027692	Otu027693	Otu027694	Otu027695	Otu027696	Otu027697	Otu027698	Otu027699	Otu027700	Otu027701	Otu027702	Otu027703	Otu027704	Otu027705	Otu027706	Otu027707	Otu027708	Otu027709	Otu027710	Otu027711	Otu027712	Otu027713	Otu027714	Otu027715	Otu027716	Otu027717	Otu027718	Otu027719	Otu027720	Otu027721	Otu027722	Otu027723	Otu027724	Otu027725	Otu027726	Otu027727	Otu027728	Otu027729	Otu027730	Otu027731	Otu027732	Otu027733	Otu027734	Otu027735	Otu027736	Otu027737	Otu027738	Otu027739	Otu027740	Otu027741	Otu027742	Otu027743	Otu027744	Otu027745	Otu027746	Otu027747	Otu027748	Otu027749	Otu027750	Otu027751	Otu027752	Otu027753	Otu027754	Otu027755	Otu027756	Otu027757	Otu027758	Otu027759	Otu027760	Otu027761	Otu027762	Otu027763	Otu027764	Otu027765	Otu027766	Otu027767	Otu027768	Otu027769	Otu027770	Otu027771	Otu027772	Otu027773	Otu027774	Otu027775	Otu027776	Otu027777	Otu027778	Otu027779	Otu027780	Otu027781	Otu027782	Otu027783	Otu027784	Otu027785	Otu027786	Otu027787	Otu027788	Otu027789	Otu027790	Otu027791	Otu027792	Otu027793	Otu027794	Otu027795	Otu027796	Otu027797	Otu027798	Otu027799	Otu027800	Otu027801	Otu027802	Otu027803	Otu027804	Otu027805	Otu027806	Otu027807	Otu027808	Otu027809	Otu027810	Otu027811	Otu027812	Otu027813	Otu027814	Otu027815	Otu027816	Otu027817	Otu027818	Otu027819	Otu027820	Otu027821	Otu027822	Otu027823	Otu027824	Otu027825	Otu027826	Otu027827	Otu027828	Otu027829	Otu027830	Otu027831	Otu027832	Otu027833	Otu027834	Otu027835	Otu027836	Otu027837	Otu027838	Otu027839	Otu027840	Otu027841	Otu027842	Otu027843	Otu027844	Otu027845	Otu027846	Otu027847	Otu027848	Otu027849	Otu027850	Otu027851	Otu027852	Otu027853	Otu027854	Otu027855	Otu027856	Otu027857	Otu027858	Otu027859	Otu027860	Otu027861	Otu027862	Otu027863	Otu027864	Otu027865	Otu027866	Otu027867	Otu027868	Otu027869	Otu027870	Otu027871	Otu027872	Otu027873	Otu027874	Otu027875	Otu027876	Otu027877	Otu027878	Otu027879	Otu027880	Otu027881	Otu027882	Otu027883	Otu027884	Otu027885	Otu027886	Otu027887	Otu027888	Otu027889	Otu027890	Otu027891	Otu027892	Otu027893	Otu027894	Otu027895	Otu027896	Otu027897	Otu027898	Otu027899	Otu027900	Otu027901	Otu027902	Otu027903	Otu027904	Otu027905	Otu027906	Otu027907	Otu027908	Otu027909	Otu027910	Otu027911	Otu027912	Otu027913	Otu027914	Otu027915	Otu027916	Otu027917	Otu027918	Otu027919	Otu027920	Otu027921	Otu027922	Otu027923	Otu027924	Otu027925	Otu027926	Otu027927	Otu027928	Otu027929	Otu027930	Otu027931	Otu027932	Otu027933	Otu027934	Otu027935	Otu027936	Otu027937	Otu027938	Otu027939	Otu027940	Otu027941	Otu027942	Otu027943	Otu027944	Otu027945	Otu027946	Otu027947	Otu027948	Otu027949	Otu027950	Otu027951	Otu027952	Otu027953	Otu027954	Otu027955	Otu027956	Otu027957	Otu027958	Otu027959	Otu027960	Otu027961	Otu027962	Otu027963	Otu027964	Otu027965	Otu027966	Otu027967	Otu027968	Otu027969	Otu027970	Otu027971	Otu027972	Otu027973	Otu027974	Otu027975	Otu027976	Otu027977	Otu027978	Otu027979	Otu027980	Otu027981	Otu027982	Otu027983	Otu027984	Otu027985	Otu027986	Otu027987	Otu027988	Otu027989	Otu027990	Otu027991	Otu027992	Otu027993	Otu027994	Otu027995	Otu027996	Otu027997	Otu027998	Otu027999	Otu028000	Otu028001	Otu028002	Otu028003	Otu028004	Otu028005	Otu028006	Otu028007	Otu028008	Otu028009	Otu028010	Otu028011	Otu028012	Otu028013	Otu028014	Otu028015	Otu028016	Otu028017	Otu028018	Otu028019	Otu028020	Otu028021	Otu028022	Otu028023	Otu028024	Otu028025	Otu028026	Otu028027	Otu028028	Otu028029	Otu028030	Otu028031	Otu028032	Otu028033	Otu028034	Otu028035	Otu028036	Otu028037	Otu028038	Otu028039	Otu028040	Otu028041	Otu028042	Otu028043	Otu028044	Otu028045	Otu028046	Otu028047	Otu028048	Otu028049	Otu028050	Otu028051	Otu028052	Otu028053	Otu028054	Otu028055	Otu028056	Otu028057	Otu028058	Otu028059	Otu028060	Otu028061	Otu028062	Otu028063	Otu028064	Otu028065	Otu028066	Otu028067	Otu028068	Otu028069	Otu028070	Otu028071	Otu028072	Otu028073	Otu028074	Otu028075	Otu028076	Otu028077	Otu028078	Otu028079	Otu028080	Otu028081	Otu028082	Otu028083	Otu028084	Otu028085	Otu028086	Otu028087	Otu028088	Otu028089	Otu028090	Otu028091	Otu028092	Otu028093	Otu028094	Otu028095	Otu028096	Otu028097	Otu028098	Otu028099	Otu028100	Otu028101	Otu028102	Otu028103	Otu028104	Otu028105	Otu028106	Otu028107	Otu028108	Otu028109	Otu028110	Otu028111	Otu028112	Otu028113	Otu028114	Otu028115	Otu028116	Otu028117	Otu028118	Otu028119	Otu028120	Otu028121	Otu028122	Otu028123	Otu028124	Otu028125	Otu028126	Otu028127	Otu028128	Otu028129	Otu028130	Otu028131	Otu028132	Otu028133	Otu028134	Otu028135	Otu028136	Otu028137	Otu028138	Otu028139	Otu028140	Otu028141	Otu028142	Otu028143	Otu028144	Otu028145	Otu028146	Otu028147	Otu028148	Otu028149	Otu028150	Otu028151	Otu028152	Otu028153	Otu028154	Otu028155	Otu028156	Otu028157	Otu028158	Otu028159	Otu028160	Otu028161	Otu028162	Otu028163	Otu028164	Otu028165	Otu028166	Otu028167	Otu028168	Otu028169	Otu028170	Otu028171	Otu028172	Otu028173	Otu028174	Otu028175	Otu028176	Otu028177	Otu028178	Otu028179	Otu028180	Otu028181	Otu028182	Otu028183	Otu028184	Otu028185	Otu028186	Otu028187	Otu028188	Otu028189	Otu028190	Otu028191	Otu028192	Otu028193	Otu028194	Otu028195	Otu028196	Otu028197	Otu028198	Otu028199	Otu028200	Otu028201	Otu028202	Otu028203	Otu028204	Otu028205	Otu028206	Otu028207	Otu028208	Otu028209	Otu028210	Otu028211	Otu028212	Otu028213	Otu028214	Otu028215	Otu028216	Otu028217	Otu028218	Otu028219	Otu028220	Otu028221	Otu028222	Otu028223	Otu028224	Otu028225	Otu028226	Otu028227	Otu028228	Otu028229	Otu028230	Otu028231	Otu028232	Otu028233	Otu028234	Otu028235	Otu028236	Otu028237	Otu028238	Otu028239	Otu028240	Otu028241	Otu028242	Otu028243	Otu028244	Otu028245	Otu028246	Otu028247	Otu028248	Otu028249	Otu028250	Otu028251	Otu028252	Otu028253	Otu028254	Otu028255	Otu028256	Otu028257	Otu028258	Otu028259	Otu028260	Otu028261	Otu028262	Otu028263	Otu028264	Otu028265	Otu028266	Otu028267	Otu028268	Otu028269	Otu028270	Otu028271	Otu028272	Otu028273	Otu028274	Otu028275	Otu028276	Otu028277	Otu028278	Otu028279	Otu028280	Otu028281	Otu028282	Otu028283	Otu028284	Otu028285	Otu028286	Otu028287	Otu028288	Otu028289	Otu028290	Otu028291	Otu028292	Otu028293	Otu028294	Otu028295	Otu028296	Otu028297	Otu028298	Otu028299	Otu028300	Otu028301	Otu028302	Otu028303	Otu028304	Otu028305	Otu028306	Otu028307	Otu028308	Otu028309	Otu028310	Otu028311	Otu028312	Otu028313	Otu028314	Otu028315	Otu028316	Otu028317	Otu028318	Otu028319	Otu028320	Otu028321	Otu028322	Otu028323	Otu028324	Otu028325	Otu028326	Otu028327	Otu028328	Otu028329	Otu028330	Otu028331	Otu028332	Otu028333	Otu028334	Otu028335	Otu028336	Otu028337	Otu028338	Otu028339	Otu028340	Otu028341	Otu028342	Otu028343	Otu028344	Otu028345	Otu028346	Otu028347	Otu028348	Otu028349	Otu028350	Otu028351	Otu028352	Otu028353	Otu028354	Otu028355	Otu028356	Otu028357	Otu028358	Otu028359	Otu028360	Otu028361	Otu028362	Otu028363	Otu028364	Otu028365	Otu028366	Otu028367	Otu028368	Otu028369	Otu028370	Otu028371	Otu028372	Otu028373	Otu028374	Otu028375	Otu028376	Otu028377	Otu028378	Otu028379	Otu028380	Otu028381	Otu028382	Otu028383	Otu028384	Otu028385	Otu028386	Otu028387	Otu028388	Otu028389	Otu028390	Otu028391	Otu028392	Otu028393	Otu028394	Otu028395	Otu028396	Otu028397	Otu028398	Otu028399	Otu028400	Otu028401	Otu028402	Otu028403	Otu028404	Otu028405	Otu028406	Otu028407	Otu028408	Otu028409	Otu028410	Otu028411	Otu028412	Otu028413	Otu028414	Otu028415	Otu028416	Otu028417	Otu028418	Otu028419	Otu028420	Otu028421	Otu028422	Otu028423	Otu028424	Otu028425	Otu028426	Otu028427	Otu028428	Otu028429	Otu028430	Otu028431	Otu028432	Otu028433	Otu028434	Otu028435	Otu028436	Otu028437	Otu028438	Otu028439	Otu028440	Otu028441	Otu028442	Otu028443	Otu028444	Otu028445	Otu028446	Otu028447	Otu028448	Otu028449	Otu028450	Otu028451	Otu028452	Otu028453	Otu028454	Otu028455	Otu028456	Otu028457	Otu028458	Otu028459	Otu028460	Otu028461	Otu028462	Otu028463	Otu028464	Otu028465	Otu028466	Otu028467	Otu028468	Otu028469	Otu028470	Otu028471	Otu028472	Otu028473	Otu028474	Otu028475	Otu028476	Otu028477	Otu028478	Otu028479	Otu028480	Otu028481	Otu028482	Otu028483	Otu028484	Otu028485	Otu028486	Otu028487	Otu028488	Otu028489	Otu028490	Otu028491	Otu028492	Otu028493	Otu028494	Otu028495	Otu028496	Otu028497	Otu028498	Otu028499	Otu028500	Otu028501	Otu028502	Otu028503	Otu028504	Otu028505	Otu028506	Otu028507	Otu028508	Otu028509	Otu028510	Otu028511	Otu028512	Otu028513	Otu028514	Otu028515	Otu028516	Otu028517	Otu028518	Otu028519	Otu028520	Otu028521	Otu028522	Otu028523	Otu028524	Otu028525	Otu028526	Otu028527	Otu028528	Otu028529	Otu028530	Otu028531	Otu028532	Otu028533	Otu028534	Otu028535	Otu028536	Otu028537	Otu028538	Otu028539	Otu028540	Otu028541	Otu028542	Otu028543	Otu028544	Otu028545	Otu028546	Otu028547	Otu028548	Otu028549	Otu028550	Otu028551	Otu028552	Otu028553	Otu028554	Otu028555	Otu028556	Otu028557	Otu028558	Otu028559	Otu028560	Otu028561	Otu028562	Otu028563	Otu028564	Otu028565	Otu028566	Otu028567	Otu028568	Otu028569	Otu028570	Otu028571	Otu028572	Otu028573	Otu028574	Otu028575	Otu028576	Otu028577	Otu028578	Otu028579	Otu028580	Otu028581	Otu028582	Otu028583	Otu028584	Otu028585	Otu028586	Otu028587	Otu028588	Otu028589	Otu028590	Otu028591	Otu028592	Otu028593	Otu028594	Otu028595	Otu028596	Otu028597	Otu028598	Otu028599	Otu028600	Otu028601	Otu028602	Otu028603	Otu028604	Otu028605	Otu028606	Otu028607	Otu028608	Otu028609	Otu028610	Otu028611	Otu028612	Otu028613	Otu028614	Otu028615	Otu028616	Otu028617	Otu028618	Otu028619	Otu028620	Otu028621	Otu028622	Otu028623	Otu028624	Otu028625	Otu028626	Otu028627	Otu028628	Otu028629	Otu028630	Otu028631	Otu028632	Otu028633	Otu028634	Otu028635	Otu028636	Otu028637	Otu028638	Otu028639	Otu028640	Otu028641	Otu028642	Otu028643	Otu028644	Otu028645	Otu028646	Otu028647	Otu028648	Otu028649	Otu028650	Otu028651	Otu028652	Otu028653	Otu028654	Otu028655	Otu028656	Otu028657	Otu028658	Otu028659	Otu028660	Otu028661	Otu028662	Otu028663	Otu028664	Otu028665	Otu028666	Otu028667	Otu028668	Otu028669	Otu028670	Otu028671	Otu028672	Otu028673	Otu028674	Otu028675	Otu028676	Otu028677	Otu028678	Otu028679	Otu028680	Otu028681	Otu028682	Otu028683	Otu028684	Otu028685	Otu028686	Otu028687	Otu028688	Otu028689	Otu028690	Otu028691	Otu028692	Otu028693	Otu028694	Otu028695	Otu028696	Otu028697	Otu028698	Otu028699	Otu028700	Otu028701	Otu028702	Otu028703	Otu028704	Otu028705	Otu028706	Otu028707	Otu028708	Otu028709	Otu028710	Otu028711	Otu028712	Otu028713	Otu028714	Otu028715	Otu028716	Otu028717	Otu028718	Otu028719	Otu028720	Otu028721	Otu028722	Otu028723	Otu028724	Otu028725	Otu028726	Otu028727	Otu028728	Otu028729	Otu028730	Otu028731	Otu028732	Otu028733	Otu028734	Otu028735	Otu028736	Otu028737	Otu028738	Otu028739	Otu028740	Otu028741	Otu028742	Otu028743	Otu028744	Otu028745	Otu028746	Otu028747	Otu028748	Otu028749	Otu028750	Otu028751	Otu028752	Otu028753	Otu028754	Otu028755	Otu028756	Otu028757	Otu028758	Otu028759	Otu028760	Otu028761	Otu028762	Otu028763	Otu028764	Otu028765	Otu028766	Otu028767	Otu028768	Otu028769	Otu028770	Otu028771	Otu028772	Otu028773	Otu028774	Otu028775	Otu028776	Otu028777	Otu028778	Otu028779	Otu028780	Otu028781	Otu028782	Otu028783	Otu028784	Otu028785	Otu028786	Otu028787	Otu028788	Otu028789	Otu028790	Otu028791	Otu028792	Otu028793	Otu028794	Otu028795	Otu028796	Otu028797	Otu028798	Otu028799	Otu028800	Otu028801	Otu028802	Otu028803	Otu028804	Otu028805	Otu028806	Otu028807	Otu028808	Otu028809	Otu028810	Otu028811	Otu028812	Otu028813	Otu028814	Otu028815	Otu028816	Otu028817	Otu028818	Otu028819	Otu028820	Otu028821	Otu028822	Otu028823	Otu028824	Otu028825	Otu028826	Otu028827	Otu028828	Otu028829	Otu028830	Otu028831	Otu028832	Otu028833	Otu028834	Otu028835	Otu028836	Otu028837	Otu028838	Otu028839	Otu028840	Otu028841	Otu028842	Otu028843	Otu028844	Otu028845	Otu028846	Otu028847	Otu028848	Otu028849	Otu028850	Otu028851	Otu028852	Otu028853	Otu028854	Otu028855	Otu028856	Otu028857	Otu028858	Otu028859	Otu028860	Otu028861	Otu028862	Otu028863	Otu028864	Otu028865	Otu028866	Otu028867	Otu028868	Otu028869	Otu028870	Otu028871	Otu028872	Otu028873	Otu028874	Otu028875	Otu028876	Otu028877	Otu028878	Otu028879	Otu028880	Otu028881	Otu028882	Otu028883	Otu028884	Otu028885	Otu028886	Otu028887	Otu028888	Otu028889	Otu028890	Otu028891	Otu028892	Otu028893	Otu028894	Otu028895	Otu028896	Otu028897	Otu028898	Otu028899	Otu028900	Otu028901	Otu028902	Otu028903	Otu028904	Otu028905	Otu028906	Otu028907	Otu028908	Otu028909	Otu028910	Otu028911	Otu028912	Otu028913	Otu028914	Otu028915	Otu028916	Otu028917	Otu028918	Otu028919	Otu028920	Otu028921	Otu028922	Otu028923	Otu028924	Otu028925	Otu028926	Otu028927	Otu028928	Otu028929	Otu028930	Otu028931	Otu028932	Otu028933	Otu028934	Otu028935	Otu028936	Otu028937	Otu028938	Otu028939	Otu028940	Otu028941	Otu028942	Otu028943	Otu028944	Otu028945	Otu028946	Otu028947	Otu028948	Otu028949	Otu028950	Otu028951	Otu028952	Otu028953	Otu028954	Otu028955	Otu028956	Otu028957	Otu028958	Otu028959	Otu028960	Otu028961	Otu028962	Otu028963	Otu028964	Otu028965	Otu028966	Otu028967	Otu028968	Otu028969	Otu028970	Otu028971	Otu028972	Otu028973	Otu028974	Otu028975	Otu028976	Otu028977	Otu028978	Otu028979	Otu028980	Otu028981	Otu028982	Otu028983	Otu028984	Otu028985	Otu028986	Otu028987	Otu028988	Otu028989	Otu028990	Otu028991	Otu028992	Otu028993	Otu028994	Otu028995	Otu028996	Otu028997	Otu028998	Otu028999	Otu029000	Otu029001	Otu029002	Otu029003	Otu029004	Otu029005	Otu029006	Otu029007	Otu029008	Otu029009	Otu029010	Otu029011	Otu029012	Otu029013	Otu029014	Otu029015	Otu029016	Otu029017	Otu029018	Otu029019	Otu029020	Otu029021	Otu029022	Otu029023	Otu029024	Otu029025	Otu029026	Otu029027	Otu029028	Otu029029	Otu029030	Otu029031	Otu029032	Otu029033	Otu029034	Otu029035	Otu029036	Otu029037	Otu029038	Otu029039	Otu029040	Otu029041	Otu029042	Otu029043	Otu029044	Otu029045	Otu029046	Otu029047	Otu029048	Otu029049	Otu029050	Otu029051	Otu029052	Otu029053	Otu029054	Otu029055	Otu029056	Otu029057	Otu029058	Otu029059	Otu029060	Otu029061	Otu029062	Otu029063	Otu029064	Otu029065	Otu029066	Otu029067	Otu029068	Otu029069	Otu029070	Otu029071	Otu029072	Otu029073	Otu029074	Otu029075	Otu029076	Otu029077	Otu029078	Otu029079	Otu029080	Otu029081	Otu029082	Otu029083	Otu029084	Otu029085	Otu029086	Otu029087	Otu029088	Otu029089	Otu029090	Otu029091	Otu029092	Otu029093	Otu029094	Otu029095	Otu029096	Otu029097	Otu029098	Otu029099	Otu029100	Otu029101	Otu029102	Otu029103	Otu029104	Otu029105	Otu029106	Otu029107	Otu029108	Otu029109	Otu029110	Otu029111	Otu029112	Otu029113	Otu029114	Otu029115	Otu029116	Otu029117	Otu029118	Otu029119	Otu029120	Otu029121	Otu029122	Otu029123	Otu029124	Otu029125	Otu029126	Otu029127	Otu029128	Otu029129	Otu029130	Otu029131	Otu029132	Otu029133	Otu029134	Otu029135	Otu029136	Otu029137	Otu029138	Otu029139	Otu029140	Otu029141	Otu029142	Otu029143	Otu029144	Otu029145	Otu029146	Otu029147	Otu029148	Otu029149	Otu029150	Otu029151	Otu029152	Otu029153	Otu029154	Otu029155	Otu029156	Otu029157	Otu029158	Otu029159	Otu029160	Otu029161	Otu029162	Otu029163	Otu029164	Otu029165	Otu029166	Otu029167	Otu029168	Otu029169	Otu029170	Otu029171	Otu029172	Otu029173	Otu029174	Otu029175	Otu029176	Otu029177	Otu029178	Otu029179	Otu029180	Otu029181	Otu029182	Otu029183	Otu029184	Otu029185	Otu029186	Otu029187	Otu029188	Otu029189	Otu029190	Otu029191	Otu029192	Otu029193	Otu029194	Otu029195	Otu029196	Otu029197	Otu029198	Otu029199	Otu029200	Otu029201	Otu029202	Otu029203	Otu029204	Otu029205	Otu029206	Otu029207	Otu029208	Otu029209	Otu029210	Otu029211	Otu029212	Otu029213	Otu029214	Otu029215	Otu029216	Otu029217	Otu029218	Otu029219	Otu029220	Otu029221	Otu029222	Otu029223	Otu029224	Otu029225	Otu029226	Otu029227	Otu029228	Otu029229	Otu029230	Otu029231	Otu029232	Otu029233	Otu029234	Otu029235	Otu029236	Otu029237	Otu029238	Otu029239	Otu029240	Otu029241	Otu029242	Otu029243	Otu029244	Otu029245	Otu029246	Otu029247	Otu029248	Otu029249	Otu029250	Otu029251	Otu029252	Otu029253	Otu029254	Otu029255	Otu029256	Otu029257	Otu029258	Otu029259	Otu029260	Otu029261	Otu029262	Otu029263	Otu029264	Otu029265	Otu029266	Otu029267	Otu029268	Otu029269	Otu029270	Otu029271	Otu029272	Otu029273	Otu029274	Otu029275	Otu029276	Otu029277	Otu029278	Otu029279	Otu029280	Otu029281	Otu029282	Otu029283	Otu029284	Otu029285	Otu029286	Otu029287	Otu029288	Otu029289	Otu029290	Otu029291	Otu029292	Otu029293	Otu029294	Otu029295	Otu029296	Otu029297	Otu029298	Otu029299	Otu029300	Otu029301	Otu029302	Otu029303	Otu029304	Otu029305	Otu029306	Otu029307	Otu029308	Otu029309	Otu029310	Otu029311	Otu029312	Otu029313	Otu029314	Otu029315	Otu029316	Otu029317	Otu029318	Otu029319	Otu029320	Otu029321	Otu029322	Otu029323	Otu029324	Otu029325	Otu029326	Otu029327	Otu029328	Otu029329	Otu029330	Otu029331	Otu029332	Otu029333	Otu029334	Otu029335	Otu029336	Otu029337	Otu029338	Otu029339	Otu029340	Otu029341	Otu029342	Otu029343	Otu029344	Otu029345	Otu029346	Otu029347	Otu029348	Otu029349	Otu029350	Otu029351	Otu029352	Otu029353	Otu029354	Otu029355	Otu029356	Otu029357	Otu029358	Otu029359	Otu029360	Otu029361	Otu029362	Otu029363	Otu029364	Otu029365	Otu029366	Otu029367	Otu029368	Otu029369	Otu029370	Otu029371	Otu029372	Otu029373	Otu029374	Otu029375	Otu029376	Otu029377	Otu029378	Otu029379	Otu029380	Otu029381	Otu029382	Otu029383	Otu029384	Otu029385	Otu029386	Otu029387	Otu029388	Otu029389	Otu029390	Otu029391	Otu029392	Otu029393	Otu029394	Otu029395	Otu029396	Otu029397	Otu029398	Otu029399	Otu029400	Otu029401	Otu029402	Otu029403	Otu029404	Otu029405	Otu029406	Otu029407	Otu029408	Otu029409	Otu029410	Otu029411	Otu029412	Otu029413	Otu029414	Otu029415	Otu029416	Otu029417	Otu029418	Otu029419	Otu029420	Otu029421	Otu029422	Otu029423	Otu029424	Otu029425	Otu029426	Otu029427	Otu029428	Otu029429	Otu029430	Otu029431	Otu029432	Otu029433	Otu029434	Otu029435	Otu029436	Otu029437	Otu029438	Otu029439	Otu029440	Otu029441	Otu029442	Otu029443	Otu029444	Otu029445	Otu029446	Otu029447	Otu029448	Otu029449	Otu029450	Otu029451	Otu029452	Otu029453	Otu029454	Otu029455	Otu029456	Otu029457	Otu029458	Otu029459	Otu029460	Otu029461	Otu029462	Otu029463	Otu029464	Otu029465	Otu029466	Otu029467	Otu029468	Otu029469	Otu029470	Otu029471	Otu029472	Otu029473	Otu029474	Otu029475	Otu029476	Otu029477	Otu029478	Otu029479	Otu029480	Otu029481	Otu029482	Otu029483	Otu029484	Otu029485	Otu029486	Otu029487	Otu029488	Otu029489	Otu029490	Otu029491	Otu029492	Otu029493	Otu029494	Otu029495	Otu029496	Otu029497	Otu029498	Otu029499	Otu029500	Otu029501	Otu029502	Otu029503	Otu029504	Otu029505	Otu029506	Otu029507	Otu029508	Otu029509	Otu029510	Otu029511	Otu029512	Otu029513	Otu029514	Otu029515	Otu029516	Otu029517	Otu029518	Otu029519	Otu029520	Otu029521	Otu029522	Otu029523	Otu029524	Otu029525	Otu029526	Otu029527	Otu029528	Otu029529	Otu029530	Otu029531	Otu029532	Otu029533	Otu029534	Otu029535	Otu029536	Otu029537	Otu029538	Otu029539	Otu029540	Otu029541	Otu029542	Otu029543	Otu029544	Otu029545	Otu029546	Otu029547	Otu029548	Otu029549	Otu029550	Otu029551	Otu029552	Otu029553	Otu029554	Otu029555	Otu029556	Otu029557	Otu029558	Otu029559	Otu029560	Otu029561	Otu029562	Otu029563	Otu029564	Otu029565	Otu029566	Otu029567	Otu029568	Otu029569	Otu029570	Otu029571	Otu029572	Otu029573	Otu029574	Otu029575	Otu029576	Otu029577	Otu029578	Otu029579	Otu029580	Otu029581	Otu029582	Otu029583	Otu029584	Otu029585	Otu029586	Otu029587	Otu029588	Otu029589	Otu029590	Otu029591	Otu029592	Otu029593	Otu029594	Otu029595	Otu029596	Otu029597	Otu029598	Otu029599	Otu029600	Otu029601	Otu029602	Otu029603	Otu029604	Otu029605	Otu029606	Otu029607	Otu029608	Otu029609	Otu029610	Otu029611	Otu029612	Otu029613	Otu029614	Otu029615	Otu029616	Otu029617	Otu029618	Otu029619	Otu029620	Otu029621	Otu029622	Otu029623	Otu029624	Otu029625	Otu029626	Otu029627	Otu029628	Otu029629	Otu029630	Otu029631	Otu029632	Otu029633	Otu029634	Otu029635	Otu029636	Otu029637	Otu029638	Otu029639	Otu029640	Otu029641	Otu029642	Otu029643	Otu029644	Otu029645	Otu029646	Otu029647	Otu029648	Otu029649	Otu029650	Otu029651	Otu029652	Otu029653	Otu029654	Otu029655	Otu029656	Otu029657	Otu029658	Otu029659	Otu029660	Otu029661	Otu029662	Otu029663	Otu029664	Otu029665	Otu029666	Otu029667	Otu029668	Otu029669	Otu029670	Otu029671	Otu029672	Otu029673	Otu029674	Otu029675	Otu029676	Otu029677	Otu029678	Otu029679	Otu029680	Otu029681	Otu029682	Otu029683	Otu029684	Otu029685	Otu029686	Otu029687	Otu029688	Otu029689	Otu029690	Otu029691	Otu029692	Otu029693	Otu029694	Otu029695	Otu029696	Otu029697	Otu029698	Otu029699	Otu029700	Otu029701	Otu029702	Otu029703	Otu029704	Otu029705	Otu029706	Otu029707	Otu029708	Otu029709	Otu029710	Otu029711	Otu029712	Otu029713	Otu029714	Otu029715	Otu029716	Otu029717	Otu029718	Otu029719	Otu029720	Otu029721	Otu029722	Otu029723	Otu029724	Otu029725	Otu029726	Otu029727	Otu029728	Otu029729	Otu029730	Otu029731	Otu029732	Otu029733	Otu029734	Otu029735	Otu029736	Otu029737	Otu029738	Otu029739	Otu029740	Otu029741	Otu029742	Otu029743	Otu029744	Otu029745	Otu029746	Otu029747	Otu029748	Otu029749	Otu029750	Otu029751	Otu029752	Otu029753	Otu029754	Otu029755	Otu029756	Otu029757	Otu029758	Otu029759	Otu029760	Otu029761	Otu029762	Otu029763	Otu029764	Otu029765	Otu029766	Otu029767	Otu029768	Otu029769	Otu029770	Otu029771	Otu029772	Otu029773	Otu029774	Otu029775	Otu029776	Otu029777	Otu029778	Otu029779	Otu029780	Otu029781	Otu029782	Otu029783	Otu029784	Otu029785	Otu029786	Otu029787	Otu029788	Otu029789	Otu029790	Otu029791	Otu029792	Otu029793	Otu029794	Otu029795	Otu029796	Otu029797	Otu029798	Otu029799	Otu029800	Otu029801	Otu029802	Otu029803	Otu029804	Otu029805	Otu029806	Otu029807	Otu029808	Otu029809	Otu029810	Otu029811	Otu029812	Otu029813	Otu029814	Otu029815	Otu029816	Otu029817	Otu029818	Otu029819	Otu029820	Otu029821	Otu029822	Otu029823	Otu029824	Otu029825	Otu029826	Otu029827	Otu029828	Otu029829	Otu029830	Otu029831	Otu029832	Otu029833	Otu029834	Otu029835	Otu029836	Otu029837	Otu029838	Otu029839	Otu029840	Otu029841	Otu029842	Otu029843	Otu029844	Otu029845	Otu029846	Otu029847	Otu029848	Otu029849	Otu029850	Otu029851	Otu029852	Otu029853	Otu029854	Otu029855	Otu029856	Otu029857	Otu029858	Otu029859	Otu029860	Otu029861	Otu029862	Otu029863	Otu029864	Otu029865	Otu029866	Otu029867	Otu029868	Otu029869	Otu029870	Otu029871	Otu029872	Otu029873	Otu029874	Otu029875	Otu029876	Otu029877	Otu029878	Otu029879	Otu029880	Otu029881	Otu029882	Otu029883	Otu029884	Otu029885	Otu029886	Otu029887	Otu029888	Otu029889	Otu029890	Otu029891	Otu029892	Otu029893	Otu029894	Otu029895	Otu029896	Otu029897	Otu029898	Otu029899	Otu029900	Otu029901	Otu029902	Otu029903	Otu029904	Otu029905	Otu029906	Otu029907	Otu029908	Otu029909	Otu029910	Otu029911	Otu029912	Otu029913	Otu029914	Otu029915	Otu029916	Otu029917	Otu029918	Otu029919	Otu029920	Otu029921	Otu029922	Otu029923	Otu029924	Otu029925	Otu029926	Otu029927	Otu029928	Otu029929	Otu029930	Otu029931	Otu029932	Otu029933	Otu029934	Otu029935	Otu029936	Otu029937	Otu029938	Otu029939	Otu029940	Otu029941	Otu029942	Otu029943	Otu029944	Otu029945	Otu029946	Otu029947	Otu029948	Otu029949	Otu029950	Otu029951	Otu029952	Otu029953	Otu029954	Otu029955	Otu029956	Otu029957	Otu029958	Otu029959	Otu029960	Otu029961	Otu029962	Otu029963	Otu029964	Otu029965	Otu029966	Otu029967	Otu029968	Otu029969	Otu029970	Otu029971	Otu029972	Otu029973	Otu029974	Otu029975	Otu029976	Otu029977	Otu029978	Otu029979	Otu029980	Otu029981	Otu029982	Otu029983	Otu029984	Otu029985	Otu029986	Otu029987	Otu029988	Otu029989	Otu029990	Otu029991	Otu029992	Otu029993	Otu029994	Otu029995	Otu029996	Otu029997	Otu029998	Otu029999	Otu030000	Otu030001	Otu030002	Otu030003	Otu030004	Otu030005	Otu030006	Otu030007	Otu030008	Otu030009	Otu030010	Otu030011	Otu030012	Otu030013	Otu030014	Otu030015	Otu030016	Otu030017	Otu030018	Otu030019	Otu030020	Otu030021	Otu030022	Otu030023	Otu030024	Otu030025	Otu030026	Otu030027	Otu030028	Otu030029	Otu030030	Otu030031	Otu030032	Otu030033	Otu030034	Otu030035	Otu030036	Otu030037	Otu030038	Otu030039	Otu030040	Otu030041	Otu030042	Otu030043	Otu030044	Otu030045	Otu030046	Otu030047	Otu030048	Otu030049	Otu030050	Otu030051	Otu030052	Otu030053	Otu030054	Otu030055	Otu030056	Otu030057	Otu030058	Otu030059	Otu030060	Otu030061	Otu030062	Otu030063	Otu030064	Otu030065	Otu030066	Otu030067	Otu030068	Otu030069	Otu030070	Otu030071	Otu030072	Otu030073	Otu030074	Otu030075	Otu030076	Otu030077	Otu030078	Otu030079	Otu030080	Otu030081	Otu030082	Otu030083	Otu030084	Otu030085	Otu030086	Otu030087	Otu030088	Otu030089	Otu030090	Otu030091	Otu030092	Otu030093	Otu030094	Otu030095	Otu030096	Otu030097	Otu030098	Otu030099	Otu030100	Otu030101	Otu030102	Otu030103	Otu030104	Otu030105	Otu030106	Otu030107	Otu030108	Otu030109	Otu030110	Otu030111	Otu030112	Otu030113	Otu030114	Otu030115	Otu030116	Otu030117	Otu030118	Otu030119	Otu030120	Otu030121	Otu030122	Otu030123	Otu030124	Otu030125	Otu030126	Otu030127	Otu030128	Otu030129	Otu030130	Otu030131	Otu030132	Otu030133	Otu030134	Otu030135	Otu030136	Otu030137	Otu030138	Otu030139	Otu030140	Otu030141	Otu030142	Otu030143	Otu030144	Otu030145	Otu030146	Otu030147	Otu030148	Otu030149	Otu030150	Otu030151	Otu030152	Otu030153	Otu030154	Otu030155	Otu030156	Otu030157	Otu030158	Otu030159	Otu030160	Otu030161	Otu030162	Otu030163	Otu030164	Otu030165	Otu030166	Otu030167	Otu030168	Otu030169	Otu030170	Otu030171	Otu030172	Otu030173	Otu030174	Otu030175	Otu030176	Otu030177	Otu030178	Otu030179	Otu030180	Otu030181	Otu030182	Otu030183	Otu030184	Otu030185	Otu030186	Otu030187	Otu030188	Otu030189	Otu030190	Otu030191	Otu030192	Otu030193	Otu030194	Otu030195	Otu030196	Otu030197	Otu030198	Otu030199	Otu030200	Otu030201	Otu030202	Otu030203	Otu030204	Otu030205	Otu030206	Otu030207	Otu030208	Otu030209	Otu030210	Otu030211	Otu030212	Otu030213	Otu030214	Otu030215	Otu030216	Otu030217	Otu030218	Otu030219	Otu030220	Otu030221	Otu030222	Otu030223	Otu030224	Otu030225	Otu030226	Otu030227	Otu030228	Otu030229	Otu030230	Otu030231	Otu030232	Otu030233	Otu030234	Otu030235	Otu030236	Otu030237	Otu030238	Otu030239	Otu030240	Otu030241	Otu030242	Otu030243	Otu030244	Otu030245	Otu030246	Otu030247	Otu030248	Otu030249	Otu030250	Otu030251	Otu030252	Otu030253	Otu030254	Otu030255	Otu030256	Otu030257	Otu030258	Otu030259	Otu030260	Otu030261	Otu030262	Otu030263	Otu030264	Otu030265	Otu030266	Otu030267	Otu030268	Otu030269	Otu030270	Otu030271	Otu030272	Otu030273	Otu030274	Otu030275	Otu030276	Otu030277	Otu030278	Otu030279	Otu030280	Otu030281	Otu030282	Otu030283	Otu030284	Otu030285	Otu030286	Otu030287	Otu030288	Otu030289	Otu030290	Otu030291	Otu030292	Otu030293	Otu030294	Otu030295	Otu030296	Otu030297	Otu030298	Otu030299	Otu030300	Otu030301	Otu030302	Otu030303	Otu030304	Otu030305	Otu030306	Otu030307	Otu030308	Otu030309	Otu030310	Otu030311	Otu030312	Otu030313	Otu030314	Otu030315	Otu030316	Otu030317	Otu030318	Otu030319	Otu030320	Otu030321	Otu030322	Otu030323	Otu030324	Otu030325	Otu030326	Otu030327	Otu030328	Otu030329	Otu030330	Otu030331	Otu030332	Otu030333	Otu030334	Otu030335	Otu030336	Otu030337	Otu030338	Otu030339	Otu030340	Otu030341	Otu030342	Otu030343	Otu030344	Otu030345	Otu030346	Otu030347	Otu030348	Otu030349	Otu030350	Otu030351	Otu030352	Otu030353	Otu030354	Otu030355	Otu030356	Otu030357	Otu030358	Otu030359	Otu030360	Otu030361	Otu030362	Otu030363	Otu030364	Otu030365	Otu030366	Otu030367	Otu030368	Otu030369	Otu030370	Otu030371	Otu030372	Otu030373	Otu030374	Otu030375	Otu030376	Otu030377	Otu030378	Otu030379	Otu030380	Otu030381	Otu030382	Otu030383	Otu030384	Otu030385	Otu030386	Otu030387	Otu030388	Otu030389	Otu030390	Otu030391	Otu030392	Otu030393	Otu030394	Otu030395	Otu030396	Otu030397	Otu030398	Otu030399	Otu030400	Otu030401	Otu030402	Otu030403	Otu030404	Otu030405	Otu030406	Otu030407	Otu030408	Otu030409	Otu030410	Otu030411	Otu030412	Otu030413	Otu030414	Otu030415	Otu030416	Otu030417	Otu030418	Otu030419	Otu030420	Otu030421	Otu030422	Otu030423	Otu030424	Otu030425	Otu030426	Otu030427	Otu030428	Otu030429	Otu030430	Otu030431	Otu030432	Otu030433	Otu030434	Otu030435	Otu030436	Otu030437	Otu030438	Otu030439	Otu030440	Otu030441	Otu030442	Otu030443	Otu030444	Otu030445	Otu030446	Otu030447	Otu030448	Otu030449	Otu030450	Otu030451	Otu030452	Otu030453	Otu030454	Otu030455	Otu030456	Otu030457	Otu030458	Otu030459	Otu030460	Otu030461	Otu030462	Otu030463	Otu030464	Otu030465	Otu030466	Otu030467	Otu030468	Otu030469	Otu030470	Otu030471	Otu030472	Otu030473	Otu030474	Otu030475	Otu030476	Otu030477	Otu030478	Otu030479	Otu030480	Otu030481	Otu030482	Otu030483	Otu030484	Otu030485	Otu030486	Otu030487	Otu030488	Otu030489	Otu030490	Otu030491	Otu030492	Otu030493	Otu030494	Otu030495	Otu030496	Otu030497	Otu030498	Otu030499	Otu030500	Otu030501	Otu030502	Otu030503	Otu030504	Otu030505	Otu030506	Otu030507	Otu030508	Otu030509	Otu030510	Otu030511	Otu030512	Otu030513	Otu030514	Otu030515	Otu030516	Otu030517	Otu030518	Otu030519	Otu030520	Otu030521	Otu030522	Otu030523	Otu030524	Otu030525	Otu030526	Otu030527	Otu030528	Otu030529	Otu030530	Otu030531	Otu030532	Otu030533	Otu030534	Otu030535	Otu030536	Otu030537	Otu030538	Otu030539	Otu030540	Otu030541	Otu030542	Otu030543	Otu030544	Otu030545	Otu030546	Otu030547	Otu030548	Otu030549	Otu030550	Otu030551	Otu030552	Otu030553	Otu030554	Otu030555	Otu030556	Otu030557	Otu030558	Otu030559	Otu030560	Otu030561	Otu030562	Otu030563	Otu030564	Otu030565	Otu030566	Otu030567	Otu030568	Otu030569	Otu030570	Otu030571	Otu030572	Otu030573	Otu030574	Otu030575	Otu030576	Otu030577	Otu030578	Otu030579	Otu030580	Otu030581	Otu030582	Otu030583	Otu030584	Otu030585	Otu030586	Otu030587	Otu030588	Otu030589	Otu030590	Otu030591	Otu030592	Otu030593	Otu030594	Otu030595	Otu030596	Otu030597	Otu030598	Otu030599	Otu030600	Otu030601	Otu030602	Otu030603	Otu030604	Otu030605	Otu030606	Otu030607	Otu030608	Otu030609	Otu030610	Otu030611	Otu030612	Otu030613	Otu030614	Otu030615	Otu030616	Otu030617	Otu030618	Otu030619	Otu030620	Otu030621	Otu030622	Otu030623	Otu030624	Otu030625	Otu030626	Otu030627	Otu030628	Otu030629	Otu030630	Otu030631	Otu030632	Otu030633	Otu030634	Otu030635	Otu030636	Otu030637	Otu030638	Otu030639	Otu030640	Otu030641	Otu030642	Otu030643	Otu030644	Otu030645	Otu030646	Otu030647	Otu030648	Otu030649	Otu030650	Otu030651	Otu030652	Otu030653	Otu030654	Otu030655	Otu030656	Otu030657	Otu030658	Otu030659	Otu030660	Otu030661	Otu030662	Otu030663	Otu030664	Otu030665	Otu030666	Otu030667	Otu030668	Otu030669	Otu030670	Otu030671	Otu030672	Otu030673	Otu030674	Otu030675	Otu030676	Otu030677	Otu030678	Otu030679	Otu030680	Otu030681	Otu030682	Otu030683	Otu030684	Otu030685	Otu030686	Otu030687	Otu030688	Otu030689	Otu030690	Otu030691	Otu030692	Otu030693	Otu030694	Otu030695	Otu030696	Otu030697	Otu030698	Otu030699	Otu030700	Otu030701	Otu030702	Otu030703	Otu030704	Otu030705	Otu030706	Otu030707	Otu030708	Otu030709	Otu030710	Otu030711	Otu030712	Otu030713	Otu030714	Otu030715	Otu030716	Otu030717	Otu030718	Otu030719	Otu030720	Otu030721	Otu030722	Otu030723	Otu030724	Otu030725	Otu030726	Otu030727	Otu030728	Otu030729	Otu030730	Otu030731	Otu030732	Otu030733	Otu030734	Otu030735	Otu030736	Otu030737	Otu030738	Otu030739	Otu030740	Otu030741	Otu030742	Otu030743	Otu030744	Otu030745	Otu030746	Otu030747	Otu030748	Otu030749	Otu030750	Otu030751	Otu030752	Otu030753	Otu030754	Otu030755	Otu030756	Otu030757	Otu030758	Otu030759	Otu030760	Otu030761	Otu030762	Otu030763	Otu030764	Otu030765	Otu030766	Otu030767	Otu030768	Otu030769	Otu030770	Otu030771	Otu030772	Otu030773	Otu030774	Otu030775	Otu030776	Otu030777	Otu030778	Otu030779	Otu030780	Otu030781	Otu030782	Otu030783	Otu030784	Otu030785	Otu030786	Otu030787	Otu030788	Otu030789	Otu030790	Otu030791	Otu030792	Otu030793	Otu030794	Otu030795	Otu030796	Otu030797	Otu030798	Otu030799	Otu030800	Otu030801	Otu030802	Otu030803	Otu030804	Otu030805	Otu030806	Otu030807	Otu030808	Otu030809	Otu030810	Otu030811	Otu030812	Otu030813	Otu030814	Otu030815	Otu030816	Otu030817	Otu030818	Otu030819	Otu030820	Otu030821	Otu030822	Otu030823	Otu030824	Otu030825	Otu030826	Otu030827	Otu030828	Otu030829	Otu030830	Otu030831	Otu030832	Otu030833	Otu030834	Otu030835	Otu030836	Otu030837	Otu030838	Otu030839	Otu030840	Otu030841	Otu030842	Otu030843	Otu030844	Otu030845	Otu030846	Otu030847	Otu030848	Otu030849	Otu030850	Otu030851	Otu030852	Otu030853	Otu030854	Otu030855	Otu030856	Otu030857	Otu030858	Otu030859	Otu030860	Otu030861	Otu030862	Otu030863	Otu030864	Otu030865	Otu030866	Otu030867	Otu030868	Otu030869	Otu030870	Otu030871	Otu030872	Otu030873	Otu030874	Otu030875	Otu030876	Otu030877	Otu030878	Otu030879	Otu030880	Otu030881	Otu030882	Otu030883	Otu030884	Otu030885	Otu030886	Otu030887	Otu030888	Otu030889	Otu030890	Otu030891	Otu030892	Otu030893	Otu030894	Otu030895	Otu030896	Otu030897	Otu030898	Otu030899	Otu030900	Otu030901	Otu030902	Otu030903	Otu030904	Otu030905	Otu030906	Otu030907	Otu030908	Otu030909	Otu030910	Otu030911	Otu030912	Otu030913	Otu030914	Otu030915	Otu030916	Otu030917	Otu030918	Otu030919	Otu030920	Otu030921	Otu030922	Otu030923	Otu030924	Otu030925	Otu030926	Otu030927	Otu030928	Otu030929	Otu030930	Otu030931	Otu030932	Otu030933	Otu030934	Otu030935	Otu030936	Otu030937	Otu030938	Otu030939	Otu030940	Otu030941	Otu030942	Otu030943	Otu030944	Otu030945	Otu030946	Otu030947	Otu030948	Otu030949	Otu030950	Otu030951	Otu030952	Otu030953	Otu030954	Otu030955	Otu030956	Otu030957	Otu030958	Otu030959	Otu030960	Otu030961	Otu030962	Otu030963	Otu030964	Otu030965	Otu030966	Otu030967	Otu030968	Otu030969	Otu030970	Otu030971	Otu030972	Otu030973	Otu030974	Otu030975	Otu030976	Otu030977	Otu030978	Otu030979	Otu030980	Otu030981	Otu030982	Otu030983	Otu030984	Otu030985	Otu030986	Otu030987	Otu030988	Otu030989	Otu030990	Otu030991	Otu030992	Otu030993	Otu030994	Otu030995	Otu030996	Otu030997	Otu030998	Otu030999	Otu031000	Otu031001	Otu031002	Otu031003	Otu031004	Otu031005	Otu031006	Otu031007	Otu031008	Otu031009	Otu031010	Otu031011	Otu031012	Otu031013	Otu031014	Otu031015	Otu031016	Otu031017	Otu031018	Otu031019	Otu031020	Otu031021	Otu031022	Otu031023	Otu031024	Otu031025	Otu031026	Otu031027	Otu031028	Otu031029	Otu031030	Otu031031	Otu031032	Otu031033	Otu031034	Otu031035	Otu031036	Otu031037	Otu031038	Otu031039	Otu031040	Otu031041	Otu031042	Otu031043	Otu031044	Otu031045	Otu031046	Otu031047	Otu031048	Otu031049	Otu031050	Otu031051	Otu031052	Otu031053	Otu031054	Otu031055	Otu031056	Otu031057	Otu031058	Otu031059	Otu031060	Otu031061	Otu031062	Otu031063	Otu031064	Otu031065	Otu031066	Otu031067	Otu031068	Otu031069	Otu031070	Otu031071	Otu031072	Otu031073	Otu031074	Otu031075	Otu031076	Otu031077	Otu031078	Otu031079	Otu031080	Otu031081	Otu031082	Otu031083	Otu031084	Otu031085	Otu031086	Otu031087	Otu031088	Otu031089	Otu031090	Otu031091	Otu031092	Otu031093	Otu031094	Otu031095	Otu031096	Otu031097	Otu031098	Otu031099	Otu031100	Otu031101	Otu031102	Otu031103	Otu031104	Otu031105	Otu031106	Otu031107	Otu031108	Otu031109	Otu031110	Otu031111	Otu031112	Otu031113	Otu031114	Otu031115	Otu031116	Otu031117	Otu031118	Otu031119	Otu031120	Otu031121	Otu031122	Otu031123	Otu031124	Otu031125	Otu031126	Otu031127	Otu031128	Otu031129	Otu031130	Otu031131	Otu031132	Otu031133	Otu031134	Otu031135	Otu031136	Otu031137	Otu031138	Otu031139	Otu031140	Otu031141	Otu031142	Otu031143	Otu031144	Otu031145	Otu031146	Otu031147	Otu031148	Otu031149	Otu031150	Otu031151	Otu031152	Otu031153	Otu031154	Otu031155	Otu031156	Otu031157	Otu031158	Otu031159	Otu031160	Otu031161	Otu031162	Otu031163	Otu031164	Otu031165	Otu031166	Otu031167	Otu031168	Otu031169	Otu031170	Otu031171	Otu031172	Otu031173	Otu031174	Otu031175	Otu031176	Otu031177	Otu031178	Otu031179	Otu031180	Otu031181	Otu031182	Otu031183	Otu031184	Otu031185	Otu031186	Otu031187	Otu031188	Otu031189	Otu031190	Otu031191	Otu031192	Otu031193	Otu031194	Otu031195	Otu031196	Otu031197	Otu031198	Otu031199	Otu031200	Otu031201	Otu031202	Otu031203	Otu031204	Otu031205	Otu031206	Otu031207	Otu031208	Otu031209	Otu031210	Otu031211	Otu031212	Otu031213	Otu031214	Otu031215	Otu031216	Otu031217	Otu031218	Otu031219	Otu031220	Otu031221	Otu031222	Otu031223	Otu031224	Otu031225	Otu031226	Otu031227	Otu031228	Otu031229	Otu031230	Otu031231	Otu031232	Otu031233	Otu031234	Otu031235	Otu031236	Otu031237	Otu031238	Otu031239	Otu031240	Otu031241	Otu031242	Otu031243	Otu031244	Otu031245	Otu031246	Otu031247	Otu031248	Otu031249	Otu031250	Otu031251	Otu031252	Otu031253	Otu031254	Otu031255	Otu031256	Otu031257	Otu031258	Otu031259	Otu031260	Otu031261	Otu031262	Otu031263	Otu031264	Otu031265	Otu031266	Otu031267	Otu031268	Otu031269	Otu031270	Otu031271	Otu031272	Otu031273	Otu031274	Otu031275	Otu031276	Otu031277	Otu031278	Otu031279	Otu031280	Otu031281	Otu031282	Otu031283	Otu031284	Otu031285	Otu031286	Otu031287	Otu031288	Otu031289	Otu031290	Otu031291	Otu031292	Otu031293	Otu031294	Otu031295	Otu031296	Otu031297	Otu031298	Otu031299	Otu031300	Otu031301	Otu031302	Otu031303	Otu031304	Otu031305	Otu031306	Otu031307	Otu031308	Otu031309	Otu031310	Otu031311	Otu031312	Otu031313	Otu031314	Otu031315	Otu031316	Otu031317	Otu031318	Otu031319	Otu031320	Otu031321	Otu031322	Otu031323	Otu031324	Otu031325	Otu031326	Otu031327	Otu031328	Otu031329	Otu031330	Otu031331	Otu031332	Otu031333	Otu031334	Otu031335	Otu031336	Otu031337	Otu031338	Otu031339	Otu031340	Otu031341	Otu031342	Otu031343	Otu031344	Otu031345	Otu031346	Otu031347	Otu031348	Otu031349	Otu031350	Otu031351	Otu031352	Otu031353	Otu031354	Otu031355	Otu031356	Otu031357	Otu031358	Otu031359	Otu031360	Otu031361	Otu031362	Otu031363	Otu031364	Otu031365	Otu031366	Otu031367	Otu031368	Otu031369	Otu031370	Otu031371	Otu031372	Otu031373	Otu031374	Otu031375	Otu031376	Otu031377	Otu031378	Otu031379	Otu031380	Otu031381	Otu031382	Otu031383	Otu031384	Otu031385	Otu031386	Otu031387	Otu031388	Otu031389	Otu031390	Otu031391	Otu031392	Otu031393	Otu031394	Otu031395	Otu031396	Otu031397	Otu031398	Otu031399	Otu031400	Otu031401	Otu031402	Otu031403	Otu031404	Otu031405	Otu031406	Otu031407	Otu031408	Otu031409	Otu031410	Otu031411	Otu031412	Otu031413	Otu031414	Otu031415	Otu031416	Otu031417	Otu031418	Otu031419	Otu031420	Otu031421	Otu031422	Otu031423	Otu031424	Otu031425	Otu031426	Otu031427	Otu031428	Otu031429	Otu031430	Otu031431	Otu031432	Otu031433	Otu031434	Otu031435	Otu031436	Otu031437	Otu031438	Otu031439	Otu031440	Otu031441	Otu031442	Otu031443	Otu031444	Otu031445	Otu031446	Otu031447	Otu031448	Otu031449	Otu031450	Otu031451	Otu031452	Otu031453	Otu031454	Otu031455	Otu031456	Otu031457	Otu031458	Otu031459	Otu031460	Otu031461	Otu031462	Otu031463	Otu031464	Otu031465	Otu031466	Otu031467	Otu031468	Otu031469	Otu031470	Otu031471	Otu031472	Otu031473	Otu031474	Otu031475	Otu031476	Otu031477	Otu031478	Otu031479	Otu031480	Otu031481	Otu031482	Otu031483	Otu031484	Otu031485	Otu031486	Otu031487	Otu031488	Otu031489	Otu031490	Otu031491	Otu031492	Otu031493	Otu031494	Otu031495	Otu031496	Otu031497	Otu031498	Otu031499	Otu031500	Otu031501	Otu031502	Otu031503	Otu031504	Otu031505	Otu031506	Otu031507	Otu031508	Otu031509	Otu031510	Otu031511	Otu031512	Otu031513	Otu031514	Otu031515	Otu031516	Otu031517	Otu031518	Otu031519	Otu031520	Otu031521	Otu031522	Otu031523	Otu031524	Otu031525	Otu031526	Otu031527	Otu031528	Otu031529	Otu031530	Otu031531	Otu031532	Otu031533	Otu031534	Otu031535	Otu031536	Otu031537	Otu031538	Otu031539	Otu031540	Otu031541	Otu031542	Otu031543	Otu031544	Otu031545	Otu031546	Otu031547	Otu031548	Otu031549	Otu031550	Otu031551	Otu031552	Otu031553	Otu031554	Otu031555	Otu031556	Otu031557	Otu031558	Otu031559	Otu031560	Otu031561	Otu031562	Otu031563	Otu031564	Otu031565	Otu031566	Otu031567	Otu031568	Otu031569	Otu031570	Otu031571	Otu031572	Otu031573	Otu031574	Otu031575	Otu031576	Otu031577	Otu031578	Otu031579	Otu031580	Otu031581	Otu031582	Otu031583	Otu031584	Otu031585	Otu031586	Otu031587	Otu031588	Otu031589	Otu031590	Otu031591	Otu031592	Otu031593	Otu031594	Otu031595	Otu031596	Otu031597	Otu031598	Otu031599	Otu031600	Otu031601	Otu031602	Otu031603	Otu031604	Otu031605	Otu031606	Otu031607	Otu031608	Otu031609	Otu031610	Otu031611	Otu031612	Otu031613	Otu031614	Otu031615	Otu031616	Otu031617	Otu031618	Otu031619	Otu031620	Otu031621	Otu031622	Otu031623	Otu031624	Otu031625	Otu031626	Otu031627	Otu031628	Otu031629	Otu031630	Otu031631	Otu031632	Otu031633	Otu031634	Otu031635	Otu031636	Otu031637	Otu031638	Otu031639	Otu031640	Otu031641	Otu031642	Otu031643	Otu031644	Otu031645	Otu031646	Otu031647	Otu031648	Otu031649	Otu031650	Otu031651	Otu031652	Otu031653	Otu031654	Otu031655	Otu031656	Otu031657	Otu031658	Otu031659	Otu031660	Otu031661	Otu031662	Otu031663	Otu031664	Otu031665	Otu031666	Otu031667	Otu031668	Otu031669	Otu031670	Otu031671	Otu031672	Otu031673	Otu031674	Otu031675	Otu031676	Otu031677	Otu031678	Otu031679	Otu031680	Otu031681	Otu031682	Otu031683	Otu031684	Otu031685	Otu031686	Otu031687	Otu031688	Otu031689	Otu031690	Otu031691	Otu031692	Otu031693	Otu031694	Otu031695	Otu031696	Otu031697	Otu031698	Otu031699	Otu031700	Otu031701	Otu031702	Otu031703	Otu031704	Otu031705	Otu031706	Otu031707	Otu031708	Otu031709	Otu031710	Otu031711	Otu031712	Otu031713	Otu031714	Otu031715	Otu031716	Otu031717	Otu031718	Otu031719	Otu031720	Otu031721	Otu031722	Otu031723	Otu031724	Otu031725	Otu031726	Otu031727	Otu031728	Otu031729	Otu031730	Otu031731	Otu031732	Otu031733	Otu031734	Otu031735	Otu031736	Otu031737	Otu031738	Otu031739	Otu031740	Otu031741	Otu031742	Otu031743	Otu031744	Otu031745	Otu031746	Otu031747	Otu031748	Otu031749	Otu031750	Otu031751	Otu031752	Otu031753	Otu031754	Otu031755	Otu031756	Otu031757	Otu031758	Otu031759	Otu031760	Otu031761	Otu031762	Otu031763	Otu031764	Otu031765	Otu031766	Otu031767	Otu031768	Otu031769	Otu031770	Otu031771	Otu031772	Otu031773	Otu031774	Otu031775	Otu031776	Otu031777	Otu031778	Otu031779	Otu031780	Otu031781	Otu031782	Otu031783	Otu031784	Otu031785	Otu031786	Otu031787	Otu031788	Otu031789	Otu031790	Otu031791	Otu031792	Otu031793	Otu031794	Otu031795	Otu031796	Otu031797	Otu031798	Otu031799	Otu031800	Otu031801	Otu031802	Otu031803	Otu031804	Otu031805	Otu031806	Otu031807	Otu031808	Otu031809	Otu031810	Otu031811	Otu031812	Otu031813	Otu031814	Otu031815	Otu031816	Otu031817	Otu031818	Otu031819	Otu031820	Otu031821	Otu031822	Otu031823	Otu031824	Otu031825	Otu031826	Otu031827	Otu031828	Otu031829	Otu031830	Otu031831	Otu031832	Otu031833	Otu031834	Otu031835	Otu031836	Otu031837	Otu031838	Otu031839	Otu031840	Otu031841	Otu031842	Otu031843	Otu031844	Otu031845	Otu031846	Otu031847	Otu031848	Otu031849	Otu031850	Otu031851	Otu031852	Otu031853	Otu031854	Otu031855	Otu031856	Otu031857	Otu031858	Otu031859	Otu031860	Otu031861	Otu031862	Otu031863	Otu031864	Otu031865	Otu031866	Otu031867	Otu031868	Otu031869	Otu031870	Otu031871	Otu031872	Otu031873	Otu031874	Otu031875	Otu031876	Otu031877	Otu031878	Otu031879	Otu031880	Otu031881	Otu031882	Otu031883	Otu031884	Otu031885	Otu031886	Otu031887	Otu031888	Otu031889	Otu031890	Otu031891	Otu031892	Otu031893	Otu031894	Otu031895	Otu031896	Otu031897	Otu031898	Otu031899	Otu031900	Otu031901	Otu031902	Otu031903	Otu031904	Otu031905	Otu031906	Otu031907	Otu031908	Otu031909	Otu031910	Otu031911	Otu031912	Otu031913	Otu031914	Otu031915	Otu031916	Otu031917	Otu031918	Otu031919	Otu031920	Otu031921	Otu031922	Otu031923	Otu031924	Otu031925	Otu031926	Otu031927	Otu031928	Otu031929	Otu031930	Otu031931	Otu031932	Otu031933	Otu031934	Otu031935	Otu031936	Otu031937	Otu031938	Otu031939	Otu031940	Otu031941	Otu031942	Otu031943	Otu031944	Otu031945	Otu031946	Otu031947	Otu031948	Otu031949	Otu031950	Otu031951	Otu031952	Otu031953	Otu031954	Otu031955	Otu031956	Otu031957	Otu031958	Otu031959	Otu031960	Otu031961	Otu031962	Otu031963	Otu031964	Otu031965	Otu031966	Otu031967	Otu031968	Otu031969	Otu031970	Otu031971	Otu031972	Otu031973	Otu031974	Otu031975	Otu031976	Otu031977	Otu031978	Otu031979	Otu031980	Otu031981	Otu031982	Otu031983	Otu031984	Otu031985	Otu031986	Otu031987	Otu031988	Otu031989	Otu031990	Otu031991	Otu031992	Otu031993	Otu031994	Otu031995	Otu031996	Otu031997	Otu031998	Otu031999	Otu032000	Otu032001	Otu032002	Otu032003	Otu032004	Otu032005	Otu032006	Otu032007	Otu032008	Otu032009	Otu032010	Otu032011	Otu032012	Otu032013	Otu032014	Otu032015	Otu032016	Otu032017	Otu032018	Otu032019	Otu032020	Otu032021	Otu032022	Otu032023	Otu032024	Otu032025	Otu032026	Otu032027	Otu032028	Otu032029	Otu032030	Otu032031	Otu032032	Otu032033	Otu032034	Otu032035	Otu032036	Otu032037	Otu032038	Otu032039	Otu032040	Otu032041	Otu032042	Otu032043	Otu032044	Otu032045	Otu032046	Otu032047	Otu032048	Otu032049	Otu032050	Otu032051	Otu032052	Otu032053	Otu032054	Otu032055	Otu032056	Otu032057	Otu032058	Otu032059	Otu032060	Otu032061	Otu032062	Otu032063	Otu032064	Otu032065	Otu032066	Otu032067	Otu032068	Otu032069	Otu032070	Otu032071	Otu032072	Otu032073	Otu032074	Otu032075	Otu032076	Otu032077	Otu032078	Otu032079	Otu032080	Otu032081	Otu032082	Otu032083	Otu032084	Otu032085	Otu032086	Otu032087	Otu032088	Otu032089	Otu032090	Otu032091	Otu032092	Otu032093	Otu032094	Otu032095	Otu032096	Otu032097	Otu032098	Otu032099	Otu032100	Otu032101	Otu032102	Otu032103	Otu032104	Otu032105	Otu032106	Otu032107	Otu032108	Otu032109	Otu032110	Otu032111	Otu032112	Otu032113	Otu032114	Otu032115	Otu032116	Otu032117	Otu032118	Otu032119	Otu032120	Otu032121	Otu032122	Otu032123	Otu032124	Otu032125	Otu032126	Otu032127	Otu032128	Otu032129	Otu032130	Otu032131	Otu032132	Otu032133	Otu032134	Otu032135	Otu032136	Otu032137	Otu032138	Otu032139	Otu032140	Otu032141	Otu032142	Otu032143	Otu032144	Otu032145	Otu032146	Otu032147	Otu032148	Otu032149	Otu032150	Otu032151	Otu032152	Otu032153	Otu032154	Otu032155	Otu032156	Otu032157	Otu032158	Otu032159	Otu032160	Otu032161	Otu032162	Otu032163	Otu032164	Otu032165	Otu032166	Otu032167	Otu032168	Otu032169	Otu032170	Otu032171	Otu032172	Otu032173	Otu032174	Otu032175	Otu032176	Otu032177	Otu032178	Otu032179	Otu032180	Otu032181	Otu032182	Otu032183	Otu032184	Otu032185	Otu032186	Otu032187	Otu032188	Otu032189	Otu032190	Otu032191	Otu032192	Otu032193	Otu032194	Otu032195	Otu032196	Otu032197	Otu032198	Otu032199	Otu032200	Otu032201	Otu032202	Otu032203	Otu032204	Otu032205	Otu032206	Otu032207	Otu032208	Otu032209	Otu032210	Otu032211	Otu032212	Otu032213	Otu032214	Otu032215	Otu032216	Otu032217	Otu032218	Otu032219	Otu032220	Otu032221	Otu032222	Otu032223	Otu032224	Otu032225	Otu032226	Otu032227	Otu032228	Otu032229	Otu032230	Otu032231	Otu032232	Otu032233	Otu032234	Otu032235	Otu032236	Otu032237	Otu032238	Otu032239	Otu032240	Otu032241	Otu032242	Otu032243	Otu032244	Otu032245	Otu032246	Otu032247	Otu032248	Otu032249	Otu032250	Otu032251	Otu032252	Otu032253	Otu032254	Otu032255	Otu032256	Otu032257	Otu032258	Otu032259	Otu032260	Otu032261	Otu032262	Otu032263	Otu032264	Otu032265	Otu032266	Otu032267	Otu032268	Otu032269	Otu032270	Otu032271	Otu032272	Otu032273	Otu032274	Otu032275	Otu032276	Otu032277	Otu032278	Otu032279	Otu032280	Otu032281	Otu032282	Otu032283	Otu032284	Otu032285	Otu032286	Otu032287	Otu032288	Otu032289	Otu032290	Otu032291	Otu032292	Otu032293	Otu032294	Otu032295	Otu032296	Otu032297	Otu032298	Otu032299	Otu032300	Otu032301	Otu032302	Otu032303	Otu032304	Otu032305	Otu032306	Otu032307	Otu032308	Otu032309	Otu032310	Otu032311	Otu032312	Otu032313	Otu032314	Otu032315	Otu032316	Otu032317	Otu032318	Otu032319	Otu032320	Otu032321	Otu032322	Otu032323	Otu032324	Otu032325	Otu032326	Otu032327	Otu032328	Otu032329	Otu032330	Otu032331	Otu032332	Otu032333	Otu032334	Otu032335	Otu032336	Otu032337	Otu032338	Otu032339	Otu032340	Otu032341	Otu032342	Otu032343	Otu032344	Otu032345	Otu032346	Otu032347	Otu032348	Otu032349	Otu032350	Otu032351	Otu032352	Otu032353	Otu032354	Otu032355	Otu032356	Otu032357	Otu032358	Otu032359	Otu032360	Otu032361	Otu032362	Otu032363	Otu032364	Otu032365	Otu032366	Otu032367	Otu032368	Otu032369	Otu032370	Otu032371	Otu032372	Otu032373	Otu032374	Otu032375	Otu032376	Otu032377	Otu032378	Otu032379	Otu032380	Otu032381	Otu032382	Otu032383	Otu032384	Otu032385	Otu032386	Otu032387	Otu032388	Otu032389	Otu032390	Otu032391	Otu032392	Otu032393	Otu032394	Otu032395	Otu032396	Otu032397	Otu032398	Otu032399	Otu032400	Otu032401	Otu032402	Otu032403	Otu032404	Otu032405	Otu032406	Otu032407	Otu032408	Otu032409	Otu032410	Otu032411	Otu032412	Otu032413	Otu032414	Otu032415	Otu032416	Otu032417	Otu032418	Otu032419	Otu032420	Otu032421	Otu032422	Otu032423	Otu032424	Otu032425	Otu032426	Otu032427	Otu032428	Otu032429	Otu032430	Otu032431	Otu032432	Otu032433	Otu032434	Otu032435	Otu032436	Otu032437	Otu032438	Otu032439	Otu032440	Otu032441	Otu032442	Otu032443	Otu032444	Otu032445	Otu032446	Otu032447	Otu032448	Otu032449	Otu032450	Otu032451	Otu032452	Otu032453	Otu032454	Otu032455	Otu032456	Otu032457	Otu032458	Otu032459	Otu032460	Otu032461	Otu032462	Otu032463	Otu032464	Otu032465	Otu032466	Otu032467	Otu032468	Otu032469	Otu032470	Otu032471	Otu032472	Otu032473	Otu032474	Otu032475	Otu032476	Otu032477	Otu032478	Otu032479	Otu032480	Otu032481	Otu032482	Otu032483	Otu032484	Otu032485	Otu032486	Otu032487	Otu032488	Otu032489	Otu032490	Otu032491	Otu032492	Otu032493	Otu032494	Otu032495	Otu032496	Otu032497	Otu032498	Otu032499	Otu032500	Otu032501	Otu032502	Otu032503	Otu032504	Otu032505	Otu032506	Otu032507	Otu032508	Otu032509	Otu032510	Otu032511	Otu032512	Otu032513	Otu032514	Otu032515	Otu032516	Otu032517	Otu032518	Otu032519	Otu032520	Otu032521	Otu032522	Otu032523	Otu032524	Otu032525	Otu032526	Otu032527	Otu032528	Otu032529	Otu032530	Otu032531	Otu032532	Otu032533	Otu032534	Otu032535	Otu032536	Otu032537	Otu032538	Otu032539	Otu032540	Otu032541	Otu032542	Otu032543	Otu032544	Otu032545	Otu032546	Otu032547	Otu032548	Otu032549	Otu032550	Otu032551	Otu032552	Otu032553	Otu032554	Otu032555	Otu032556	Otu032557	Otu032558	Otu032559	Otu032560	Otu032561	Otu032562	Otu032563	Otu032564	Otu032565	Otu032566	Otu032567	Otu032568	Otu032569	Otu032570	Otu032571	Otu032572	Otu032573	Otu032574	Otu032575	Otu032576	Otu032577	Otu032578	Otu032579	Otu032580	Otu032581	Otu032582	Otu032583	Otu032584	Otu032585	Otu032586	Otu032587	Otu032588	Otu032589	Otu032590	Otu032591	Otu032592	Otu032593	Otu032594	Otu032595	Otu032596	Otu032597	Otu032598	Otu032599	Otu032600	Otu032601	Otu032602	Otu032603	Otu032604	Otu032605	Otu032606	Otu032607	Otu032608	Otu032609	Otu032610	Otu032611	Otu032612	Otu032613	Otu032614	Otu032615	Otu032616	Otu032617	Otu032618	Otu032619	Otu032620	Otu032621	Otu032622	Otu032623	Otu032624	Otu032625	Otu032626	Otu032627	Otu032628	Otu032629	Otu032630	Otu032631	Otu032632	Otu032633	Otu032634	Otu032635	Otu032636	Otu032637	Otu032638	Otu032639	Otu032640	Otu032641	Otu032642	Otu032643	Otu032644	Otu032645	Otu032646	Otu032647	Otu032648	Otu032649	Otu032650	Otu032651	Otu032652	Otu032653	Otu032654	Otu032655	Otu032656	Otu032657	Otu032658	Otu032659	Otu032660	Otu032661	Otu032662	Otu032663	Otu032664	Otu032665	Otu032666	Otu032667	Otu032668	Otu032669	Otu032670	Otu032671	Otu032672	Otu032673	Otu032674	Otu032675	Otu032676	Otu032677	Otu032678	Otu032679	Otu032680	Otu032681	Otu032682	Otu032683	Otu032684	Otu032685	Otu032686	Otu032687	Otu032688	Otu032689	Otu032690	Otu032691	Otu032692	Otu032693	Otu032694	Otu032695	Otu032696	Otu032697	Otu032698	Otu032699	Otu032700	Otu032701	Otu032702	Otu032703	Otu032704	Otu032705	Otu032706	Otu032707	Otu032708	Otu032709	Otu032710	Otu032711	Otu032712	Otu032713	Otu032714	Otu032715	Otu032716	Otu032717	Otu032718	Otu032719	Otu032720	Otu032721	Otu032722	Otu032723	Otu032724	Otu032725	Otu032726	Otu032727	Otu032728	Otu032729	Otu032730	Otu032731	Otu032732	Otu032733	Otu032734	Otu032735	Otu032736	Otu032737	Otu032738	Otu032739	Otu032740	Otu032741	Otu032742	Otu032743	Otu032744	Otu032745	Otu032746	Otu032747	Otu032748	Otu032749	Otu032750	Otu032751	Otu032752	Otu032753	Otu032754	Otu032755	Otu032756	Otu032757	Otu032758	Otu032759	Otu032760	Otu032761	Otu032762	Otu032763	Otu032764	Otu032765	Otu032766	Otu032767	Otu032768	Otu032769	Otu032770	Otu032771	Otu032772	Otu032773	Otu032774	Otu032775	Otu032776	Otu032777	Otu032778	Otu032779	Otu032780	Otu032781	Otu032782	Otu032783	Otu032784	Otu032785	Otu032786	Otu032787	Otu032788	Otu032789	Otu032790	Otu032791	Otu032792	Otu032793	Otu032794	Otu032795	Otu032796	Otu032797	Otu032798	Otu032799	Otu032800	Otu032801	Otu032802	Otu032803	Otu032804	Otu032805	Otu032806	Otu032807	Otu032808	Otu032809	Otu032810	Otu032811	Otu032812	Otu032813	Otu032814	Otu032815	Otu032816	Otu032817	Otu032818	Otu032819	Otu032820	Otu032821	Otu032822	Otu032823	Otu032824	Otu032825	Otu032826	Otu032827	Otu032828	Otu032829	Otu032830	Otu032831	Otu032832	Otu032833	Otu032834	Otu032835	Otu032836	Otu032837	Otu032838	Otu032839	Otu032840	Otu032841	Otu032842	Otu032843	Otu032844	Otu032845	Otu032846	Otu032847	Otu032848	Otu032849	Otu032850	Otu032851	Otu032852	Otu032853	Otu032854	Otu032855	Otu032856	Otu032857	Otu032858	Otu032859	Otu032860	Otu032861	Otu032862	Otu032863	Otu032864	Otu032865	Otu032866	Otu032867	Otu032868	Otu032869	Otu032870	Otu032871	Otu032872	Otu032873	Otu032874	Otu032875	Otu032876	Otu032877	Otu032878	Otu032879	Otu032880	Otu032881	Otu032882	Otu032883	Otu032884	Otu032885	Otu032886	Otu032887	Otu032888	Otu032889	Otu032890	Otu032891	Otu032892	Otu032893	Otu032894	Otu032895	Otu032896	Otu032897	Otu032898	Otu032899	Otu032900	Otu032901	Otu032902	Otu032903	Otu032904	Otu032905	Otu032906	Otu032907	Otu032908	Otu032909	Otu032910	Otu032911	Otu032912	Otu032913	Otu032914	Otu032915	Otu032916	Otu032917	Otu032918	Otu032919	Otu032920	Otu032921	Otu032922	Otu032923	Otu032924	Otu032925	Otu032926	Otu032927	Otu032928	Otu032929	Otu032930	Otu032931	Otu032932	Otu032933	Otu032934	Otu032935	Otu032936	Otu032937	Otu032938	Otu032939	Otu032940	Otu032941	Otu032942	Otu032943	Otu032944	Otu032945	Otu032946	Otu032947	Otu032948	Otu032949	Otu032950	Otu032951	Otu032952	Otu032953	Otu032954	Otu032955	Otu032956	Otu032957	Otu032958	Otu032959	Otu032960	Otu032961	Otu032962	Otu032963	Otu032964	Otu032965	Otu032966	Otu032967	Otu032968	Otu032969	Otu032970	Otu032971	Otu032972	Otu032973	Otu032974	Otu032975	Otu032976	Otu032977	Otu032978	Otu032979	Otu032980	Otu032981	Otu032982	Otu032983	Otu032984	Otu032985	Otu032986	Otu032987	Otu032988	Otu032989	Otu032990	Otu032991	Otu032992	Otu032993	Otu032994	Otu032995	Otu032996	Otu032997	Otu032998	Otu032999	Otu033000	Otu033001	Otu033002	Otu033003	Otu033004	Otu033005	Otu033006	Otu033007	Otu033008	Otu033009	Otu033010	Otu033011	Otu033012	Otu033013	Otu033014	Otu033015	Otu033016	Otu033017	Otu033018	Otu033019	Otu033020	Otu033021	Otu033022	Otu033023	Otu033024	Otu033025	Otu033026	Otu033027	Otu033028	Otu033029	Otu033030	Otu033031	Otu033032	Otu033033	Otu033034	Otu033035	Otu033036	Otu033037	Otu033038	Otu033039	Otu033040	Otu033041	Otu033042	Otu033043	Otu033044	Otu033045	Otu033046	Otu033047	Otu033048	Otu033049	Otu033050	Otu033051	Otu033052	Otu033053	Otu033054	Otu033055	Otu033056	Otu033057	Otu033058	Otu033059	Otu033060	Otu033061	Otu033062	Otu033063	Otu033064	Otu033065	Otu033066	Otu033067	Otu033068	Otu033069	Otu033070	Otu033071	Otu033072	Otu033073	Otu033074	Otu033075	Otu033076	Otu033077	Otu033078	Otu033079	Otu033080	Otu033081	Otu033082	Otu033083	Otu033084	Otu033085	Otu033086	Otu033087	Otu033088	Otu033089	Otu033090	Otu033091	Otu033092	Otu033093	Otu033094	Otu033095	Otu033096	Otu033097	Otu033098	Otu033099	Otu033100	Otu033101	Otu033102	Otu033103	Otu033104	Otu033105	Otu033106	Otu033107	Otu033108	Otu033109	Otu033110	Otu033111	Otu033112	Otu033113	Otu033114	Otu033115	Otu033116	Otu033117	Otu033118	Otu033119	Otu033120	Otu033121	Otu033122	Otu033123	Otu033124	Otu033125	Otu033126	Otu033127	Otu033128	Otu033129	Otu033130	Otu033131	Otu033132	Otu033133	Otu033134	Otu033135	Otu033136	Otu033137	Otu033138	Otu033139	Otu033140	Otu033141	Otu033142	Otu033143	Otu033144	Otu033145	Otu033146	Otu033147	Otu033148	Otu033149	Otu033150	Otu033151	Otu033152	Otu033153	Otu033154	Otu033155	Otu033156	Otu033157	Otu033158	Otu033159	Otu033160	Otu033161	Otu033162	Otu033163	Otu033164	Otu033165	Otu033166	Otu033167	Otu033168	Otu033169	Otu033170	Otu033171	Otu033172	Otu033173	Otu033174	Otu033175	Otu033176	Otu033177	Otu033178	Otu033179	Otu033180	Otu033181	Otu033182	Otu033183	Otu033184	Otu033185	Otu033186	Otu033187	Otu033188	Otu033189	Otu033190	Otu033191	Otu033192	Otu033193	Otu033194	Otu033195	Otu033196	Otu033197	Otu033198	Otu033199	Otu033200	Otu033201	Otu033202	Otu033203	Otu033204	Otu033205	Otu033206	Otu033207	Otu033208	Otu033209	Otu033210	Otu033211	Otu033212	Otu033213	Otu033214	Otu033215	Otu033216	Otu033217	Otu033218	Otu033219	Otu033220	Otu033221	Otu033222	Otu033223	Otu033224	Otu033225	Otu033226	Otu033227	Otu033228	Otu033229	Otu033230	Otu033231	Otu033232	Otu033233	Otu033234	Otu033235	Otu033236	Otu033237	Otu033238	Otu033239	Otu033240	Otu033241	Otu033242	Otu033243	Otu033244	Otu033245	Otu033246	Otu033247	Otu033248	Otu033249	Otu033250	Otu033251	Otu033252	Otu033253	Otu033254	Otu033255	Otu033256	Otu033257	Otu033258	Otu033259	Otu033260	Otu033261	Otu033262	Otu033263	Otu033264	Otu033265	Otu033266	Otu033267	Otu033268	Otu033269	Otu033270	Otu033271	Otu033272	Otu033273	Otu033274	Otu033275	Otu033276	Otu033277	Otu033278	Otu033279	Otu033280	Otu033281	Otu033282	Otu033283	Otu033284	Otu033285	Otu033286	Otu033287	Otu033288	Otu033289	Otu033290	Otu033291	Otu033292	Otu033293	Otu033294	Otu033295	Otu033296	Otu033297	Otu033298	Otu033299	Otu033300	Otu033301	Otu033302	Otu033303	Otu033304	Otu033305	Otu033306	Otu033307	Otu033308	Otu033309	Otu033310	Otu033311	Otu033312	Otu033313	Otu033314	Otu033315	Otu033316	Otu033317	Otu033318	Otu033319	Otu033320	Otu033321	Otu033322	Otu033323	Otu033324	Otu033325	Otu033326	Otu033327	Otu033328	Otu033329	Otu033330	Otu033331	Otu033332	Otu033333	Otu033334	Otu033335	Otu033336	Otu033337	Otu033338	Otu033339	Otu033340	Otu033341	Otu033342	Otu033343	Otu033344	Otu033345	Otu033346	Otu033347	Otu033348	Otu033349	Otu033350	Otu033351	Otu033352	Otu033353	Otu033354	Otu033355	Otu033356	Otu033357	Otu033358	Otu033359	Otu033360	Otu033361	Otu033362	Otu033363	Otu033364	Otu033365	Otu033366	Otu033367	Otu033368	Otu033369	Otu033370	Otu033371	Otu033372	Otu033373	Otu033374	Otu033375	Otu033376	Otu033377	Otu033378	Otu033379	Otu033380	Otu033381	Otu033382	Otu033383	Otu033384	Otu033385	Otu033386	Otu033387	Otu033388	Otu033389	Otu033390	Otu033391	Otu033392	Otu033393	Otu033394	Otu033395	Otu033396	Otu033397	Otu033398	Otu033399	Otu033400	Otu033401	Otu033402	Otu033403	Otu033404	Otu033405	Otu033406	Otu033407	Otu033408	Otu033409	Otu033410	Otu033411	Otu033412	Otu033413	Otu033414	Otu033415	Otu033416	Otu033417	Otu033418	Otu033419	Otu033420	Otu033421	Otu033422	Otu033423	Otu033424	Otu033425	Otu033426	Otu033427	Otu033428	Otu033429	Otu033430	Otu033431	Otu033432	Otu033433	Otu033434	Otu033435	Otu033436	Otu033437	Otu033438	Otu033439	Otu033440	Otu033441	Otu033442	Otu033443	Otu033444	Otu033445	Otu033446	Otu033447	Otu033448	Otu033449	Otu033450	Otu033451	Otu033452	Otu033453	Otu033454	Otu033455	Otu033456	Otu033457	Otu033458	Otu033459	Otu033460	Otu033461	Otu033462	Otu033463	Otu033464	Otu033465	Otu033466	Otu033467	Otu033468	Otu033469	Otu033470	Otu033471	Otu033472	Otu033473	Otu033474	Otu033475	Otu033476	Otu033477	Otu033478	Otu033479	Otu033480	Otu033481	Otu033482	Otu033483	Otu033484	Otu033485	Otu033486	Otu033487	Otu033488	Otu033489	Otu033490	Otu033491	Otu033492	Otu033493	Otu033494	Otu033495	Otu033496	Otu033497	Otu033498	Otu033499	Otu033500	Otu033501	Otu033502	Otu033503	Otu033504	Otu033505	Otu033506	Otu033507	Otu033508	Otu033509	Otu033510	Otu033511	Otu033512	Otu033513	Otu033514	Otu033515	Otu033516	Otu033517	Otu033518	Otu033519	Otu033520	Otu033521	Otu033522	Otu033523	Otu033524	Otu033525	Otu033526	Otu033527	Otu033528	Otu033529	Otu033530	Otu033531	Otu033532	Otu033533	Otu033534	Otu033535	Otu033536	Otu033537	Otu033538	Otu033539	Otu033540	Otu033541	Otu033542	Otu033543	Otu033544	Otu033545	Otu033546	Otu033547	Otu033548	Otu033549	Otu033550	Otu033551	Otu033552	Otu033553	Otu033554	Otu033555	Otu033556	Otu033557	Otu033558	Otu033559	Otu033560	Otu033561	Otu033562	Otu033563	Otu033564	Otu033565	Otu033566	Otu033567	Otu033568	Otu033569	Otu033570	Otu033571	Otu033572	Otu033573	Otu033574	Otu033575	Otu033576	Otu033577	Otu033578	Otu033579	Otu033580	Otu033581	Otu033582	Otu033583	Otu033584	Otu033585	Otu033586	Otu033587	Otu033588	Otu033589	Otu033590	Otu033591	Otu033592	Otu033593	Otu033594	Otu033595	Otu033596	Otu033597	Otu033598	Otu033599	Otu033600	Otu033601	Otu033602	Otu033603	Otu033604	Otu033605	Otu033606	Otu033607	Otu033608	Otu033609	Otu033610	Otu033611	Otu033612	Otu033613	Otu033614	Otu033615	Otu033616	Otu033617	Otu033618	Otu033619	Otu033620	Otu033621	Otu033622	Otu033623	Otu033624	Otu033625	Otu033626	Otu033627	Otu033628	Otu033629	Otu033630	Otu033631	Otu033632	Otu033633	Otu033634	Otu033635	Otu033636	Otu033637	Otu033638	Otu033639	Otu033640	Otu033641	Otu033642	Otu033643	Otu033644	Otu033645	Otu033646	Otu033647	Otu033648	Otu033649	Otu033650	Otu033651	Otu033652	Otu033653	Otu033654	Otu033655	Otu033656	Otu033657	Otu033658	Otu033659	Otu033660	Otu033661	Otu033662	Otu033663	Otu033664	Otu033665	Otu033666	Otu033667	Otu033668	Otu033669	Otu033670	Otu033671	Otu033672	Otu033673	Otu033674	Otu033675	Otu033676	Otu033677	Otu033678	Otu033679	Otu033680	Otu033681	Otu033682	Otu033683	Otu033684	Otu033685	Otu033686	Otu033687	Otu033688	Otu033689	Otu033690	Otu033691	Otu033692	Otu033693	Otu033694	Otu033695	Otu033696	Otu033697	Otu033698	Otu033699	Otu033700	Otu033701	Otu033702	Otu033703	Otu033704	Otu033705	Otu033706	Otu033707	Otu033708	Otu033709	Otu033710	Otu033711	Otu033712	Otu033713	Otu033714	Otu033715	Otu033716	Otu033717	Otu033718	Otu033719	Otu033720	Otu033721	Otu033722	Otu033723	Otu033724	Otu033725	Otu033726	Otu033727	Otu033728	Otu033729	Otu033730	Otu033731	Otu033732	Otu033733	Otu033734	Otu033735	Otu033736	Otu033737	Otu033738	Otu033739	Otu033740	Otu033741	Otu033742	Otu033743	Otu033744	Otu033745	Otu033746	Otu033747	Otu033748	Otu033749	Otu033750	Otu033751	Otu033752	Otu033753	Otu033754	Otu033755	Otu033756	Otu033757	Otu033758	Otu033759	Otu033760	Otu033761	Otu033762	Otu033763	Otu033764	Otu033765	Otu033766	Otu033767	Otu033768	Otu033769	Otu033770	Otu033771	Otu033772	Otu033773	Otu033774	Otu033775	Otu033776	Otu033777	Otu033778	Otu033779	Otu033780	Otu033781	Otu033782	Otu033783	Otu033784	Otu033785	Otu033786	Otu033787	Otu033788	Otu033789	Otu033790	Otu033791	Otu033792	Otu033793	Otu033794	Otu033795	Otu033796	Otu033797	Otu033798	Otu033799	Otu033800	Otu033801	Otu033802	Otu033803	Otu033804	Otu033805	Otu033806	Otu033807	Otu033808	Otu033809	Otu033810	Otu033811	Otu033812	Otu033813	Otu033814	Otu033815	Otu033816	Otu033817	Otu033818	Otu033819	Otu033820	Otu033821	Otu033822	Otu033823	Otu033824	Otu033825	Otu033826	Otu033827	Otu033828	Otu033829	Otu033830	Otu033831	Otu033832	Otu033833	Otu033834	Otu033835	Otu033836	Otu033837	Otu033838	Otu033839	Otu033840	Otu033841	Otu033842	Otu033843	Otu033844	Otu033845	Otu033846	Otu033847	Otu033848	Otu033849	Otu033850	Otu033851	Otu033852	Otu033853	Otu033854	Otu033855	Otu033856	Otu033857	Otu033858	Otu033859	Otu033860	Otu033861	Otu033862	Otu033863	Otu033864	Otu033865	Otu033866	Otu033867	Otu033868	Otu033869	Otu033870	Otu033871	Otu033872	Otu033873	Otu033874	Otu033875	Otu033876	Otu033877	Otu033878	Otu033879	Otu033880	Otu033881	Otu033882	Otu033883	Otu033884	Otu033885	Otu033886	Otu033887	Otu033888	Otu033889	Otu033890	Otu033891	Otu033892	Otu033893	Otu033894	Otu033895	Otu033896	Otu033897	Otu033898	Otu033899	Otu033900	Otu033901	Otu033902	Otu033903	Otu033904	Otu033905	Otu033906	Otu033907	Otu033908	Otu033909	Otu033910	Otu033911	Otu033912	Otu033913	Otu033914	Otu033915	Otu033916	Otu033917	Otu033918	Otu033919	Otu033920	Otu033921	Otu033922	Otu033923	Otu033924	Otu033925	Otu033926	Otu033927	Otu033928	Otu033929	Otu033930	Otu033931	Otu033932	Otu033933	Otu033934	Otu033935	Otu033936	Otu033937	Otu033938	Otu033939	Otu033940	Otu033941	Otu033942	Otu033943	Otu033944	Otu033945	Otu033946	Otu033947	Otu033948	Otu033949	Otu033950	Otu033951	Otu033952	Otu033953	Otu033954	Otu033955	Otu033956	Otu033957	Otu033958	Otu033959	Otu033960	Otu033961	Otu033962	Otu033963	Otu033964	Otu033965	Otu033966	Otu033967	Otu033968	Otu033969	Otu033970	Otu033971	Otu033972	Otu033973	Otu033974	Otu033975	Otu033976	Otu033977	Otu033978	Otu033979	Otu033980	Otu033981	Otu033982	Otu033983	Otu033984	Otu033985	Otu033986	Otu033987	Otu033988	Otu033989	Otu033990	Otu033991	Otu033992	Otu033993	Otu033994	Otu033995	Otu033996	Otu033997	Otu033998	Otu033999	Otu034000	Otu034001	Otu034002	Otu034003	Otu034004	Otu034005	Otu034006	Otu034007	Otu034008	Otu034009	Otu034010	Otu034011	Otu034012	Otu034013	Otu034014	Otu034015	Otu034016	Otu034017	Otu034018	Otu034019	Otu034020	Otu034021	Otu034022	Otu034023	Otu034024	Otu034025	Otu034026	Otu034027	Otu034028	Otu034029	Otu034030	Otu034031	Otu034032	Otu034033	Otu034034	Otu034035	Otu034036	Otu034037	Otu034038	Otu034039	Otu034040	Otu034041	Otu034042	Otu034043	Otu034044	Otu034045	Otu034046	Otu034047	Otu034048	Otu034049	Otu034050	Otu034051	Otu034052	Otu034053	Otu034054	Otu034055	Otu034056	Otu034057	Otu034058	Otu034059	Otu034060	Otu034061	Otu034062	Otu034063	Otu034064	Otu034065	Otu034066	Otu034067	Otu034068	Otu034069	Otu034070	Otu034071	Otu034072	Otu034073	Otu034074	Otu034075	Otu034076	Otu034077	Otu034078	Otu034079	Otu034080	Otu034081	Otu034082	Otu034083	Otu034084	Otu034085	Otu034086	Otu034087	Otu034088	Otu034089	Otu034090	Otu034091	Otu034092	Otu034093	Otu034094	Otu034095	Otu034096	Otu034097	Otu034098	Otu034099	Otu034100	Otu034101	Otu034102	Otu034103	Otu034104	Otu034105	Otu034106	Otu034107	Otu034108	Otu034109	Otu034110	Otu034111	Otu034112	Otu034113	Otu034114	Otu034115	Otu034116	Otu034117	Otu034118	Otu034119	Otu034120	Otu034121	Otu034122	Otu034123	Otu034124	Otu034125	Otu034126	Otu034127	Otu034128	Otu034129	Otu034130	Otu034131	Otu034132	Otu034133	Otu034134	Otu034135	Otu034136	Otu034137	Otu034138	Otu034139	Otu034140	Otu034141	Otu034142	Otu034143	Otu034144	Otu034145	Otu034146	Otu034147	Otu034148	Otu034149	Otu034150	Otu034151	Otu034152	Otu034153	Otu034154	Otu034155	Otu034156	Otu034157	Otu034158	Otu034159	Otu034160	Otu034161	Otu034162	Otu034163	Otu034164	Otu034165	Otu034166	Otu034167	Otu034168	Otu034169	Otu034170	Otu034171	Otu034172	Otu034173	Otu034174	Otu034175	Otu034176	Otu034177	Otu034178	Otu034179	Otu034180	Otu034181	Otu034182	Otu034183	Otu034184	Otu034185	Otu034186	Otu034187	Otu034188	Otu034189	Otu034190	Otu034191	Otu034192	Otu034193	Otu034194	Otu034195	Otu034196	Otu034197	Otu034198	Otu034199	Otu034200	Otu034201	Otu034202	Otu034203	Otu034204	Otu034205	Otu034206	Otu034207	Otu034208	Otu034209	Otu034210	Otu034211	Otu034212	Otu034213	Otu034214	Otu034215	Otu034216	Otu034217	Otu034218	Otu034219	Otu034220	Otu034221	Otu034222	Otu034223	Otu034224	Otu034225	Otu034226	Otu034227	Otu034228	Otu034229	Otu034230	Otu034231	Otu034232	Otu034233	Otu034234	Otu034235	Otu034236	Otu034237	Otu034238	Otu034239	Otu034240	Otu034241	Otu034242	Otu034243	Otu034244	Otu034245	Otu034246	Otu034247	Otu034248	Otu034249	Otu034250	Otu034251	Otu034252	Otu034253	Otu034254	Otu034255	Otu034256	Otu034257	Otu034258	Otu034259	Otu034260	Otu034261	Otu034262	Otu034263	Otu034264	Otu034265	Otu034266	Otu034267	Otu034268	Otu034269	Otu034270	Otu034271	Otu034272	Otu034273	Otu034274	Otu034275	Otu034276	Otu034277	Otu034278	Otu034279	Otu034280	Otu034281	Otu034282	Otu034283	Otu034284	Otu034285	Otu034286	Otu034287	Otu034288	Otu034289	Otu034290	Otu034291	Otu034292	Otu034293	Otu034294	Otu034295	Otu034296	Otu034297	Otu034298	Otu034299	Otu034300	Otu034301	Otu034302	Otu034303	Otu034304	Otu034305	Otu034306	Otu034307	Otu034308	Otu034309	Otu034310	Otu034311	Otu034312	Otu034313	Otu034314	Otu034315	Otu034316	Otu034317	Otu034318	Otu034319	Otu034320	Otu034321	Otu034322	Otu034323	Otu034324	Otu034325	Otu034326	Otu034327	Otu034328	Otu034329	Otu034330	Otu034331	Otu034332	Otu034333	Otu034334	Otu034335	Otu034336	Otu034337	Otu034338	Otu034339	Otu034340	Otu034341	Otu034342	Otu034343	Otu034344	Otu034345	Otu034346	Otu034347	Otu034348	Otu034349	Otu034350	Otu034351	Otu034352	Otu034353	Otu034354	Otu034355	Otu034356	Otu034357	Otu034358	Otu034359	Otu034360	Otu034361	Otu034362	Otu034363	Otu034364	Otu034365	Otu034366	Otu034367	Otu034368	Otu034369	Otu034370	Otu034371	Otu034372	Otu034373	Otu034374	Otu034375	Otu034376	Otu034377	Otu034378	Otu034379	Otu034380	Otu034381	Otu034382	Otu034383	Otu034384	Otu034385	Otu034386	Otu034387	Otu034388	Otu034389	Otu034390	Otu034391	Otu034392	Otu034393	Otu034394	Otu034395	Otu034396	Otu034397	Otu034398	Otu034399	Otu034400	Otu034401	Otu034402	Otu034403	Otu034404	Otu034405	Otu034406	Otu034407	Otu034408	Otu034409	Otu034410	Otu034411	Otu034412	Otu034413	Otu034414	Otu034415	Otu034416	Otu034417	Otu034418	Otu034419	Otu034420	Otu034421	Otu034422	Otu034423	Otu034424	Otu034425	Otu034426	Otu034427	Otu034428	Otu034429	Otu034430	Otu034431	Otu034432	Otu034433	Otu034434	Otu034435	Otu034436	Otu034437	Otu034438	Otu034439	Otu034440	Otu034441	Otu034442	Otu034443	Otu034444	Otu034445	Otu034446	Otu034447	Otu034448	Otu034449	Otu034450	Otu034451	Otu034452	Otu034453	Otu034454	Otu034455	Otu034456	Otu034457	Otu034458	Otu034459	Otu034460	Otu034461	Otu034462	Otu034463	Otu034464	Otu034465	Otu034466	Otu034467	Otu034468	Otu034469	Otu034470	Otu034471	Otu034472	Otu034473	Otu034474	Otu034475	Otu034476	Otu034477	Otu034478	Otu034479	Otu034480	Otu034481	Otu034482	Otu034483	Otu034484	Otu034485	Otu034486	Otu034487	Otu034488	Otu034489	Otu034490	Otu034491	Otu034492	Otu034493	Otu034494	Otu034495	Otu034496	Otu034497	Otu034498	Otu034499	Otu034500	Otu034501	Otu034502	Otu034503	Otu034504	Otu034505	Otu034506	Otu034507	Otu034508	Otu034509	Otu034510	Otu034511	Otu034512	Otu034513	Otu034514	Otu034515	Otu034516	Otu034517	Otu034518	Otu034519	Otu034520	Otu034521	Otu034522	Otu034523	Otu034524	Otu034525	Otu034526	Otu034527	Otu034528	Otu034529	Otu034530	Otu034531	Otu034532	Otu034533	Otu034534	Otu034535	Otu034536	Otu034537	Otu034538	Otu034539	Otu034540	Otu034541	Otu034542	Otu034543	Otu034544	Otu034545	Otu034546	Otu034547	Otu034548	Otu034549	Otu034550	Otu034551	Otu034552	Otu034553	Otu034554	Otu034555	Otu034556	Otu034557	Otu034558	Otu034559	Otu034560	Otu034561	Otu034562	Otu034563	Otu034564	Otu034565	Otu034566	Otu034567	Otu034568	Otu034569	Otu034570	Otu034571	Otu034572	Otu034573	Otu034574	Otu034575	Otu034576	Otu034577	Otu034578	Otu034579	Otu034580	Otu034581	Otu034582	Otu034583	Otu034584	Otu034585	Otu034586	Otu034587	Otu034588	Otu034589	Otu034590	Otu034591	Otu034592	Otu034593	Otu034594	Otu034595	Otu034596	Otu034597	Otu034598	Otu034599	Otu034600	Otu034601	Otu034602	Otu034603	Otu034604	Otu034605	Otu034606	Otu034607	Otu034608	Otu034609	Otu034610	Otu034611	Otu034612	Otu034613	Otu034614	Otu034615	Otu034616	Otu034617	Otu034618	Otu034619	Otu034620	Otu034621	Otu034622	Otu034623	Otu034624	Otu034625	Otu034626	Otu034627	Otu034628	Otu034629	Otu034630	Otu034631	Otu034632	Otu034633	Otu034634	Otu034635	Otu034636	Otu034637	Otu034638	Otu034639	Otu034640	Otu034641	Otu034642	Otu034643	Otu034644	Otu034645	Otu034646	Otu034647	Otu034648	Otu034649	Otu034650	Otu034651	Otu034652	Otu034653	Otu034654	Otu034655	Otu034656	Otu034657	Otu034658	Otu034659	Otu034660	Otu034661	Otu034662	Otu034663	Otu034664	Otu034665	Otu034666	Otu034667	Otu034668	Otu034669	Otu034670	Otu034671	Otu034672	Otu034673	Otu034674	Otu034675	Otu034676	Otu034677	Otu034678	Otu034679	Otu034680	Otu034681	Otu034682	Otu034683	Otu034684	Otu034685	Otu034686	Otu034687	Otu034688	Otu034689	Otu034690	Otu034691	Otu034692	Otu034693	Otu034694	Otu034695	Otu034696	Otu034697	Otu034698	Otu034699	Otu034700	Otu034701	Otu034702	Otu034703	Otu034704	Otu034705	Otu034706	Otu034707	Otu034708	Otu034709	Otu034710	Otu034711	Otu034712	Otu034713	Otu034714	Otu034715	Otu034716	Otu034717	Otu034718	Otu034719	Otu034720	Otu034721	Otu034722	Otu034723	Otu034724	Otu034725	Otu034726	Otu034727	Otu034728	Otu034729	Otu034730	Otu034731	Otu034732	Otu034733	Otu034734	Otu034735	Otu034736	Otu034737	Otu034738	Otu034739	Otu034740	Otu034741	Otu034742	Otu034743	Otu034744	Otu034745	Otu034746	Otu034747	Otu034748	Otu034749	Otu034750	Otu034751	Otu034752	Otu034753	Otu034754	Otu034755	Otu034756	Otu034757	Otu034758	Otu034759	Otu034760	Otu034761	Otu034762	Otu034763	Otu034764	Otu034765	Otu034766	Otu034767	Otu034768	Otu034769	Otu034770	Otu034771	Otu034772	Otu034773	Otu034774	Otu034775	Otu034776	Otu034777	Otu034778	Otu034779	Otu034780	Otu034781	Otu034782	Otu034783	Otu034784	Otu034785	Otu034786	Otu034787	Otu034788	Otu034789	Otu034790	Otu034791	Otu034792	Otu034793	Otu034794	Otu034795	Otu034796	Otu034797	Otu034798	Otu034799	Otu034800	Otu034801	Otu034802	Otu034803	Otu034804	Otu034805	Otu034806	Otu034807	Otu034808	Otu034809	Otu034810	Otu034811	Otu034812	Otu034813	Otu034814	Otu034815	Otu034816	Otu034817	Otu034818	Otu034819	Otu034820	Otu034821	Otu034822	Otu034823	Otu034824	Otu034825	Otu034826	Otu034827	Otu034828	Otu034829	Otu034830	Otu034831	Otu034832	Otu034833	Otu034834	Otu034835	Otu034836	Otu034837	Otu034838	Otu034839	Otu034840	Otu034841	Otu034842	Otu034843	Otu034844	Otu034845	Otu034846	Otu034847	Otu034848	Otu034849	Otu034850	Otu034851	Otu034852	Otu034853	Otu034854	Otu034855	Otu034856	Otu034857	Otu034858	Otu034859	Otu034860	Otu034861	Otu034862	Otu034863	Otu034864	Otu034865	Otu034866	Otu034867	Otu034868	Otu034869	Otu034870	Otu034871	Otu034872	Otu034873	Otu034874	Otu034875	Otu034876	Otu034877	Otu034878	Otu034879	Otu034880	Otu034881	Otu034882	Otu034883	Otu034884	Otu034885	Otu034886	Otu034887	Otu034888	Otu034889	Otu034890	Otu034891	Otu034892	Otu034893	Otu034894	Otu034895	Otu034896	Otu034897	Otu034898	Otu034899	Otu034900	Otu034901	Otu034902	Otu034903	Otu034904	Otu034905	Otu034906	Otu034907	Otu034908	Otu034909	Otu034910	Otu034911	Otu034912	Otu034913	Otu034914	Otu034915	Otu034916	Otu034917	Otu034918	Otu034919	Otu034920	Otu034921	Otu034922	Otu034923	Otu034924	Otu034925	Otu034926	Otu034927	Otu034928	Otu034929	Otu034930	Otu034931	Otu034932	Otu034933	Otu034934	Otu034935	Otu034936	Otu034937	Otu034938	Otu034939	Otu034940	Otu034941	Otu034942	Otu034943	Otu034944	Otu034945	Otu034946	Otu034947	Otu034948	Otu034949	Otu034950	Otu034951	Otu034952	Otu034953	Otu034954	Otu034955	Otu034956	Otu034957	Otu034958	Otu034959	Otu034960	Otu034961	Otu034962	Otu034963	Otu034964	Otu034965	Otu034966	Otu034967	Otu034968	Otu034969	Otu034970	Otu034971	Otu034972	Otu034973	Otu034974	Otu034975	Otu034976	Otu034977	Otu034978	Otu034979	Otu034980	Otu034981	Otu034982	Otu034983	Otu034984	Otu034985	Otu034986	Otu034987	Otu034988	Otu034989	Otu034990	Otu034991	Otu034992	Otu034993	Otu034994	Otu034995	Otu034996	Otu034997	Otu034998	Otu034999	Otu035000	Otu035001	Otu035002	Otu035003	Otu035004	Otu035005	Otu035006	Otu035007	Otu035008	Otu035009	Otu035010	Otu035011	Otu035012	Otu035013	Otu035014	Otu035015	Otu035016	Otu035017	Otu035018	Otu035019	Otu035020	Otu035021	Otu035022	Otu035023	Otu035024	Otu035025	Otu035026	Otu035027	Otu035028	Otu035029	Otu035030	Otu035031	Otu035032	Otu035033	Otu035034	Otu035035	Otu035036	Otu035037	Otu035038	Otu035039	Otu035040	Otu035041	Otu035042	Otu035043	Otu035044	Otu035045	Otu035046	Otu035047	Otu035048	Otu035049	Otu035050	Otu035051	Otu035052	Otu035053	Otu035054	Otu035055	Otu035056	Otu035057	Otu035058	Otu035059	Otu035060	Otu035061	Otu035062	Otu035063	Otu035064	Otu035065	Otu035066	Otu035067	Otu035068	Otu035069	Otu035070	Otu035071	Otu035072	Otu035073	Otu035074	Otu035075	Otu035076	Otu035077	Otu035078	Otu035079	Otu035080	Otu035081	Otu035082	Otu035083	Otu035084	Otu035085	Otu035086	Otu035087	Otu035088	Otu035089	Otu035090	Otu035091	Otu035092	Otu035093	Otu035094	Otu035095	Otu035096	Otu035097	Otu035098	Otu035099	Otu035100	Otu035101	Otu035102	Otu035103	Otu035104	Otu035105	Otu035106	Otu035107	Otu035108	Otu035109	Otu035110	Otu035111	Otu035112	Otu035113	Otu035114	Otu035115	Otu035116	Otu035117	Otu035118	Otu035119	Otu035120	Otu035121	Otu035122	Otu035123	Otu035124	Otu035125	Otu035126	Otu035127	Otu035128	Otu035129	Otu035130	Otu035131	Otu035132	Otu035133	Otu035134	Otu035135	Otu035136	Otu035137	Otu035138	Otu035139	Otu035140	Otu035141	Otu035142	Otu035143	Otu035144	Otu035145	Otu035146	Otu035147	Otu035148	Otu035149	Otu035150	Otu035151	Otu035152	Otu035153	Otu035154	Otu035155	Otu035156	Otu035157	Otu035158	Otu035159	Otu035160	Otu035161	Otu035162	Otu035163	Otu035164	Otu035165	Otu035166	Otu035167	Otu035168	Otu035169	Otu035170	Otu035171	Otu035172	Otu035173	Otu035174	Otu035175	Otu035176	Otu035177	Otu035178	Otu035179	Otu035180	Otu035181	Otu035182	Otu035183	Otu035184	Otu035185	Otu035186	Otu035187	Otu035188	Otu035189	Otu035190	Otu035191	Otu035192	Otu035193	Otu035194	Otu035195	Otu035196	Otu035197	Otu035198	Otu035199	Otu035200	Otu035201	Otu035202	Otu035203	Otu035204	Otu035205	Otu035206	Otu035207	Otu035208	Otu035209	Otu035210	Otu035211	Otu035212	Otu035213	Otu035214	Otu035215	Otu035216	Otu035217	Otu035218	Otu035219	Otu035220	Otu035221	Otu035222	Otu035223	Otu035224	Otu035225	Otu035226	Otu035227	Otu035228	Otu035229	Otu035230	Otu035231	Otu035232	Otu035233	Otu035234	Otu035235	Otu035236	Otu035237	Otu035238	Otu035239	Otu035240	Otu035241	Otu035242	Otu035243	Otu035244	Otu035245	Otu035246	Otu035247	Otu035248	Otu035249	Otu035250	Otu035251	Otu035252	Otu035253	Otu035254	Otu035255	Otu035256	Otu035257	Otu035258	Otu035259	Otu035260	Otu035261	Otu035262	Otu035263	Otu035264	Otu035265	Otu035266	Otu035267	Otu035268	Otu035269	Otu035270	Otu035271	Otu035272	Otu035273	Otu035274	Otu035275	Otu035276	Otu035277	Otu035278	Otu035279	Otu035280	Otu035281	Otu035282	Otu035283	Otu035284	Otu035285	Otu035286	Otu035287	Otu035288	Otu035289	Otu035290	Otu035291	Otu035292	Otu035293	Otu035294	Otu035295	Otu035296	Otu035297	Otu035298	Otu035299	Otu035300	Otu035301	Otu035302	Otu035303	Otu035304	Otu035305	Otu035306	Otu035307	Otu035308	Otu035309	Otu035310	Otu035311	Otu035312	Otu035313	Otu035314	Otu035315	Otu035316	Otu035317	Otu035318	Otu035319	Otu035320	Otu035321	Otu035322	Otu035323	Otu035324	Otu035325	Otu035326	Otu035327	Otu035328	Otu035329	Otu035330	Otu035331	Otu035332	Otu035333	Otu035334	Otu035335	Otu035336	Otu035337	Otu035338	Otu035339	Otu035340	Otu035341	Otu035342	Otu035343	Otu035344	Otu035345	Otu035346	Otu035347	Otu035348	Otu035349	Otu035350	Otu035351	Otu035352	Otu035353	Otu035354	Otu035355	Otu035356	Otu035357	Otu035358	Otu035359	Otu035360	Otu035361	Otu035362	Otu035363	Otu035364	Otu035365	Otu035366	Otu035367	Otu035368	Otu035369	Otu035370	Otu035371	Otu035372	Otu035373	Otu035374	Otu035375	Otu035376	Otu035377	Otu035378	Otu035379	Otu035380	Otu035381	Otu035382	Otu035383	Otu035384	Otu035385	Otu035386	Otu035387	Otu035388	Otu035389	Otu035390	Otu035391	Otu035392	Otu035393	Otu035394	Otu035395	Otu035396	Otu035397	Otu035398	Otu035399	Otu035400	Otu035401	Otu035402	Otu035403	Otu035404	Otu035405	Otu035406	Otu035407	Otu035408	Otu035409	Otu035410	Otu035411	Otu035412	Otu035413	Otu035414	Otu035415	Otu035416	Otu035417	Otu035418	Otu035419	Otu035420	Otu035421	Otu035422	Otu035423	Otu035424	Otu035425	Otu035426	Otu035427	Otu035428	Otu035429	Otu035430	Otu035431	Otu035432	Otu035433	Otu035434	Otu035435	Otu035436	Otu035437	Otu035438	Otu035439	Otu035440	Otu035441	Otu035442	Otu035443	Otu035444	Otu035445	Otu035446	Otu035447	Otu035448	Otu035449	Otu035450	Otu035451	Otu035452	Otu035453	Otu035454	Otu035455	Otu035456	Otu035457	Otu035458	Otu035459	Otu035460	Otu035461	Otu035462	Otu035463	Otu035464	Otu035465	Otu035466	Otu035467	Otu035468	Otu035469	Otu035470	Otu035471	Otu035472	Otu035473	Otu035474	Otu035475	Otu035476	Otu035477	Otu035478	Otu035479	Otu035480	Otu035481	Otu035482	Otu035483	Otu035484	Otu035485	Otu035486	Otu035487	Otu035488	Otu035489	Otu035490	Otu035491	Otu035492	Otu035493	Otu035494	Otu035495	Otu035496	Otu035497	Otu035498	Otu035499	Otu035500	Otu035501	Otu035502	Otu035503	Otu035504	Otu035505	Otu035506	Otu035507	Otu035508	Otu035509	Otu035510	Otu035511	Otu035512	Otu035513	Otu035514	Otu035515	Otu035516	Otu035517	Otu035518	Otu035519	Otu035520	Otu035521	Otu035522	Otu035523	Otu035524	Otu035525	Otu035526	Otu035527	Otu035528	Otu035529	Otu035530	Otu035531	Otu035532	Otu035533	Otu035534	Otu035535	Otu035536	Otu035537	Otu035538	Otu035539	Otu035540	Otu035541	Otu035542	Otu035543	Otu035544	Otu035545	Otu035546	Otu035547	Otu035548	Otu035549	Otu035550	Otu035551	Otu035552	Otu035553	Otu035554	Otu035555	Otu035556	Otu035557	Otu035558	Otu035559	Otu035560	Otu035561	Otu035562	Otu035563	Otu035564	Otu035565	Otu035566	Otu035567	Otu035568	Otu035569	Otu035570	Otu035571	Otu035572	Otu035573	Otu035574	Otu035575	Otu035576	Otu035577	Otu035578	Otu035579	Otu035580	Otu035581	Otu035582	Otu035583	Otu035584	Otu035585	Otu035586	Otu035587	Otu035588	Otu035589	Otu035590	Otu035591	Otu035592	Otu035593	Otu035594	Otu035595	Otu035596	Otu035597	Otu035598	Otu035599	Otu035600	Otu035601	Otu035602	Otu035603	Otu035604	Otu035605	Otu035606	Otu035607	Otu035608	Otu035609	Otu035610	Otu035611	Otu035612	Otu035613	Otu035614	Otu035615	Otu035616	Otu035617	Otu035618	Otu035619	Otu035620	Otu035621	Otu035622	Otu035623	Otu035624	Otu035625	Otu035626	Otu035627	Otu035628	Otu035629	Otu035630	Otu035631	Otu035632	Otu035633	Otu035634	Otu035635	Otu035636	Otu035637	Otu035638	Otu035639	Otu035640	Otu035641	Otu035642	Otu035643	Otu035644	Otu035645	Otu035646	Otu035647	Otu035648	Otu035649	Otu035650	Otu035651	Otu035652	Otu035653	Otu035654	Otu035655	Otu035656	Otu035657	Otu035658	Otu035659	Otu035660	Otu035661	Otu035662	Otu035663	Otu035664	Otu035665	Otu035666	Otu035667	Otu035668	Otu035669	Otu035670	Otu035671	Otu035672	Otu035673	Otu035674	Otu035675	Otu035676	Otu035677	Otu035678	Otu035679	Otu035680	Otu035681	Otu035682	Otu035683	Otu035684	Otu035685	Otu035686	Otu035687	Otu035688	Otu035689	Otu035690	Otu035691	Otu035692	Otu035693	Otu035694	Otu035695	Otu035696	Otu035697	Otu035698	Otu035699	Otu035700	Otu035701	Otu035702	Otu035703	Otu035704	Otu035705	Otu035706	Otu035707	Otu035708	Otu035709	Otu035710	Otu035711	Otu035712	Otu035713	Otu035714	Otu035715	Otu035716	Otu035717	Otu035718	Otu035719	Otu035720	Otu035721	Otu035722	Otu035723	Otu035724	Otu035725	Otu035726	Otu035727	Otu035728	Otu035729	Otu035730	Otu035731	Otu035732	Otu035733	Otu035734	Otu035735	Otu035736	Otu035737	Otu035738	Otu035739	Otu035740	Otu035741	Otu035742	Otu035743	Otu035744	Otu035745	Otu035746	Otu035747	Otu035748	Otu035749	Otu035750	Otu035751	Otu035752	Otu035753	Otu035754	Otu035755	Otu035756	Otu035757	Otu035758	Otu035759	Otu035760	Otu035761	Otu035762	Otu035763	Otu035764	Otu035765	Otu035766	Otu035767	Otu035768	Otu035769	Otu035770	Otu035771	Otu035772	Otu035773	Otu035774	Otu035775	Otu035776	Otu035777	Otu035778	Otu035779	Otu035780	Otu035781	Otu035782	Otu035783	Otu035784	Otu035785	Otu035786	Otu035787	Otu035788	Otu035789	Otu035790	Otu035791	Otu035792	Otu035793	Otu035794	Otu035795	Otu035796	Otu035797	Otu035798	Otu035799	Otu035800	Otu035801	Otu035802	Otu035803	Otu035804	Otu035805	Otu035806	Otu035807	Otu035808	Otu035809	Otu035810	Otu035811	Otu035812	Otu035813	Otu035814	Otu035815	Otu035816	Otu035817	Otu035818	Otu035819	Otu035820	Otu035821	Otu035822	Otu035823	Otu035824	Otu035825	Otu035826	Otu035827	Otu035828	Otu035829	Otu035830	Otu035831	Otu035832	Otu035833	Otu035834	Otu035835	Otu035836	Otu035837	Otu035838	Otu035839	Otu035840	Otu035841	Otu035842	Otu035843	Otu035844	Otu035845	Otu035846	Otu035847	Otu035848	Otu035849	Otu035850	Otu035851	Otu035852	Otu035853	Otu035854	Otu035855	Otu035856	Otu035857	Otu035858	Otu035859	Otu035860	Otu035861	Otu035862	Otu035863	Otu035864	Otu035865	Otu035866	Otu035867	Otu035868	Otu035869	Otu035870	Otu035871	Otu035872	Otu035873	Otu035874	Otu035875	Otu035876	Otu035877	Otu035878	Otu035879	Otu035880	Otu035881	Otu035882	Otu035883	Otu035884	Otu035885	Otu035886	Otu035887	Otu035888	Otu035889	Otu035890	Otu035891	Otu035892	Otu035893	Otu035894	Otu035895	Otu035896	Otu035897	Otu035898	Otu035899	Otu035900	Otu035901	Otu035902	Otu035903	Otu035904	Otu035905	Otu035906	Otu035907	Otu035908	Otu035909	Otu035910	Otu035911	Otu035912	Otu035913	Otu035914	Otu035915	Otu035916	Otu035917	Otu035918	Otu035919	Otu035920	Otu035921	Otu035922	Otu035923	Otu035924	Otu035925	Otu035926	Otu035927	Otu035928	Otu035929	Otu035930	Otu035931	Otu035932	Otu035933	Otu035934	Otu035935	Otu035936	Otu035937	Otu035938	Otu035939	Otu035940	Otu035941	Otu035942	Otu035943	Otu035944	Otu035945	Otu035946	Otu035947	Otu035948	Otu035949	Otu035950	Otu035951	Otu035952	Otu035953	Otu035954	Otu035955	Otu035956	Otu035957	Otu035958	Otu035959	Otu035960	Otu035961	Otu035962	Otu035963	Otu035964	Otu035965	Otu035966	Otu035967	Otu035968	Otu035969	Otu035970	Otu035971	Otu035972	Otu035973	Otu035974	Otu035975	Otu035976	Otu035977	Otu035978	Otu035979	Otu035980	Otu035981	Otu035982	Otu035983	Otu035984	Otu035985	Otu035986	Otu035987	Otu035988	Otu035989	Otu035990	Otu035991	Otu035992	Otu035993	Otu035994	Otu035995	Otu035996	Otu035997	Otu035998	Otu035999	Otu036000	Otu036001	Otu036002	Otu036003	Otu036004	Otu036005	Otu036006	Otu036007	Otu036008	Otu036009	Otu036010	Otu036011	Otu036012	Otu036013	Otu036014	Otu036015	Otu036016	Otu036017	Otu036018	Otu036019	Otu036020	Otu036021	Otu036022	Otu036023	Otu036024	Otu036025	Otu036026	Otu036027	Otu036028	Otu036029	Otu036030	Otu036031	Otu036032	Otu036033	Otu036034	Otu036035	Otu036036	Otu036037	Otu036038	Otu036039	Otu036040	Otu036041	Otu036042	Otu036043	Otu036044	Otu036045	Otu036046	Otu036047	Otu036048	Otu036049	Otu036050	Otu036051	Otu036052	Otu036053	Otu036054	Otu036055	Otu036056	Otu036057	Otu036058	Otu036059	Otu036060	Otu036061	Otu036062	Otu036063	Otu036064	Otu036065	Otu036066	Otu036067	Otu036068	Otu036069	Otu036070	Otu036071	Otu036072	Otu036073	Otu036074	Otu036075	Otu036076	Otu036077	Otu036078	Otu036079	Otu036080	Otu036081	Otu036082	Otu036083	Otu036084	Otu036085	Otu036086	Otu036087	Otu036088	Otu036089	Otu036090	Otu036091	Otu036092	Otu036093	Otu036094	Otu036095	Otu036096	Otu036097	Otu036098	Otu036099	Otu036100	Otu036101	Otu036102	Otu036103	Otu036104	Otu036105	Otu036106	Otu036107	Otu036108	Otu036109	Otu036110	Otu036111	Otu036112	Otu036113	Otu036114	Otu036115	Otu036116	Otu036117	Otu036118	Otu036119	Otu036120	Otu036121	Otu036122	Otu036123	Otu036124	Otu036125	Otu036126	Otu036127	Otu036128	Otu036129	Otu036130	Otu036131	Otu036132	Otu036133	Otu036134	Otu036135	Otu036136	Otu036137	Otu036138	Otu036139	Otu036140	Otu036141	Otu036142	Otu036143	Otu036144	Otu036145	Otu036146	Otu036147	Otu036148	Otu036149	Otu036150	Otu036151	Otu036152	Otu036153	Otu036154	Otu036155	Otu036156	Otu036157	Otu036158	Otu036159	Otu036160	Otu036161	Otu036162	Otu036163	Otu036164	Otu036165	Otu036166	Otu036167	Otu036168	Otu036169	Otu036170	Otu036171	Otu036172	Otu036173	Otu036174	Otu036175	Otu036176	Otu036177	Otu036178	Otu036179	Otu036180	Otu036181	Otu036182	Otu036183	Otu036184	Otu036185	Otu036186	Otu036187	Otu036188	Otu036189	Otu036190	Otu036191	Otu036192	Otu036193	Otu036194	Otu036195	Otu036196	Otu036197	Otu036198	Otu036199	Otu036200	Otu036201	Otu036202	Otu036203	Otu036204	Otu036205	Otu036206	Otu036207	Otu036208	Otu036209	Otu036210	Otu036211	Otu036212	Otu036213	Otu036214	Otu036215	Otu036216	Otu036217	Otu036218	Otu036219	Otu036220	Otu036221	Otu036222	Otu036223	Otu036224	Otu036225	Otu036226	Otu036227	Otu036228	Otu036229	Otu036230	Otu036231	Otu036232	Otu036233	Otu036234	Otu036235	Otu036236	Otu036237	Otu036238	Otu036239	Otu036240	Otu036241	Otu036242	Otu036243	Otu036244	Otu036245	Otu036246	Otu036247	Otu036248	Otu036249	Otu036250	Otu036251	Otu036252	Otu036253	Otu036254	Otu036255	Otu036256	Otu036257	Otu036258	Otu036259	Otu036260	Otu036261	Otu036262	Otu036263	Otu036264	Otu036265	Otu036266	Otu036267	Otu036268	Otu036269	Otu036270	Otu036271	Otu036272	Otu036273	Otu036274	Otu036275	Otu036276	Otu036277	Otu036278	Otu036279	Otu036280	Otu036281	Otu036282	Otu036283	Otu036284	Otu036285	Otu036286	Otu036287	Otu036288	Otu036289	Otu036290	Otu036291	Otu036292	Otu036293	Otu036294	Otu036295	Otu036296	Otu036297	Otu036298	Otu036299	Otu036300	Otu036301	Otu036302	Otu036303	Otu036304	Otu036305	Otu036306	Otu036307	Otu036308	Otu036309	Otu036310	Otu036311	Otu036312	Otu036313	Otu036314	Otu036315	Otu036316	Otu036317	Otu036318	Otu036319	Otu036320	Otu036321	Otu036322	Otu036323	Otu036324	Otu036325	Otu036326	Otu036327	Otu036328	Otu036329	Otu036330	Otu036331	Otu036332	Otu036333	Otu036334	Otu036335	Otu036336	Otu036337	Otu036338	Otu036339	Otu036340	Otu036341	Otu036342	Otu036343	Otu036344	Otu036345	Otu036346	Otu036347	Otu036348	Otu036349	Otu036350	Otu036351	Otu036352	Otu036353	Otu036354	Otu036355	Otu036356	Otu036357	Otu036358	Otu036359	Otu036360	Otu036361	Otu036362	Otu036363	Otu036364	Otu036365	Otu036366	Otu036367	Otu036368	Otu036369	Otu036370	Otu036371	Otu036372	Otu036373	Otu036374	Otu036375	Otu036376	Otu036377	Otu036378	Otu036379	Otu036380	Otu036381	Otu036382	Otu036383	Otu036384	Otu036385	Otu036386	Otu036387	Otu036388	Otu036389	Otu036390	Otu036391	Otu036392	Otu036393	Otu036394	Otu036395	Otu036396	Otu036397	Otu036398	Otu036399	Otu036400	Otu036401	Otu036402	Otu036403	Otu036404	Otu036405	Otu036406	Otu036407	Otu036408	Otu036409	Otu036410	Otu036411	Otu036412	Otu036413	Otu036414	Otu036415	Otu036416	Otu036417	Otu036418	Otu036419	Otu036420	Otu036421	Otu036422	Otu036423	Otu036424	Otu036425	Otu036426	Otu036427	Otu036428	Otu036429	Otu036430	Otu036431	Otu036432	Otu036433	Otu036434	Otu036435	Otu036436	Otu036437	Otu036438	Otu036439	Otu036440	Otu036441	Otu036442	Otu036443	Otu036444	Otu036445	Otu036446	Otu036447	Otu036448	Otu036449	Otu036450	Otu036451	Otu036452	Otu036453	Otu036454	Otu036455	Otu036456	Otu036457	Otu036458	Otu036459	Otu036460	Otu036461	Otu036462	Otu036463	Otu036464	Otu036465	Otu036466	Otu036467	Otu036468	Otu036469	Otu036470	Otu036471	Otu036472	Otu036473	Otu036474	Otu036475	Otu036476	Otu036477	Otu036478	Otu036479	Otu036480	Otu036481	Otu036482	Otu036483	Otu036484	Otu036485	Otu036486	Otu036487	Otu036488	Otu036489	Otu036490	Otu036491	Otu036492	Otu036493	Otu036494	Otu036495	Otu036496	Otu036497	Otu036498	Otu036499	Otu036500	Otu036501	Otu036502	Otu036503	Otu036504	Otu036505	Otu036506	Otu036507	Otu036508	Otu036509	Otu036510	Otu036511	Otu036512	Otu036513	Otu036514	Otu036515	Otu036516	Otu036517	Otu036518	Otu036519	Otu036520	Otu036521	Otu036522	Otu036523	Otu036524	Otu036525	Otu036526	Otu036527	Otu036528	Otu036529	Otu036530	Otu036531	Otu036532	Otu036533	Otu036534	Otu036535	Otu036536	Otu036537	Otu036538	Otu036539	Otu036540	Otu036541	Otu036542	Otu036543	Otu036544	Otu036545	Otu036546	Otu036547	Otu036548	Otu036549	Otu036550	Otu036551	Otu036552	Otu036553	Otu036554	Otu036555	Otu036556	Otu036557	Otu036558	Otu036559	Otu036560	Otu036561	Otu036562	Otu036563	Otu036564	Otu036565	Otu036566	Otu036567	Otu036568	Otu036569	Otu036570	Otu036571	Otu036572	Otu036573	Otu036574	Otu036575	Otu036576	Otu036577	Otu036578	Otu036579	Otu036580	Otu036581	Otu036582	Otu036583	Otu036584	Otu036585	Otu036586	Otu036587	Otu036588	Otu036589	Otu036590	Otu036591	Otu036592	Otu036593	Otu036594	Otu036595	Otu036596	Otu036597	Otu036598	Otu036599	Otu036600	Otu036601	Otu036602	Otu036603	Otu036604	Otu036605	Otu036606	Otu036607	Otu036608	Otu036609	Otu036610	Otu036611	Otu036612	Otu036613	Otu036614	Otu036615	Otu036616	Otu036617	Otu036618	Otu036619	Otu036620	Otu036621	Otu036622	Otu036623	Otu036624	Otu036625	Otu036626	Otu036627	Otu036628	Otu036629	Otu036630	Otu036631	Otu036632	Otu036633	Otu036634	Otu036635	Otu036636	Otu036637	Otu036638	Otu036639	Otu036640	Otu036641	Otu036642	Otu036643	Otu036644	Otu036645	Otu036646	Otu036647	Otu036648	Otu036649	Otu036650	Otu036651	Otu036652	Otu036653	Otu036654	Otu036655	Otu036656	Otu036657	Otu036658	Otu036659	Otu036660	Otu036661	Otu036662	Otu036663	Otu036664	Otu036665	Otu036666	Otu036667	Otu036668	Otu036669	Otu036670	Otu036671	Otu036672	Otu036673	Otu036674	Otu036675	Otu036676	Otu036677	Otu036678	Otu036679	Otu036680	Otu036681	Otu036682	Otu036683	Otu036684	Otu036685	Otu036686	Otu036687	Otu036688	Otu036689	Otu036690	Otu036691	Otu036692	Otu036693	Otu036694	Otu036695	Otu036696	Otu036697	Otu036698	Otu036699	Otu036700	Otu036701	Otu036702	Otu036703	Otu036704	Otu036705	Otu036706	Otu036707	Otu036708	Otu036709	Otu036710	Otu036711	Otu036712	Otu036713	Otu036714	Otu036715	Otu036716	Otu036717	Otu036718	Otu036719	Otu036720	Otu036721	Otu036722	Otu036723	Otu036724	Otu036725	Otu036726	Otu036727	Otu036728	Otu036729	Otu036730	Otu036731	Otu036732	Otu036733	Otu036734	Otu036735	Otu036736	Otu036737	Otu036738	Otu036739	Otu036740	Otu036741	Otu036742	Otu036743	Otu036744	Otu036745	Otu036746	Otu036747	Otu036748	Otu036749	Otu036750	Otu036751	Otu036752	Otu036753	Otu036754	Otu036755	Otu036756	Otu036757	Otu036758	Otu036759	Otu036760	Otu036761	Otu036762	Otu036763	Otu036764	Otu036765	Otu036766	Otu036767	Otu036768	Otu036769	Otu036770	Otu036771	Otu036772	Otu036773	Otu036774	Otu036775	Otu036776	Otu036777	Otu036778	Otu036779	Otu036780	Otu036781	Otu036782	Otu036783	Otu036784	Otu036785	Otu036786	Otu036787	Otu036788	Otu036789	Otu036790	Otu036791	Otu036792	Otu036793	Otu036794	Otu036795	Otu036796	Otu036797	Otu036798	Otu036799	Otu036800	Otu036801	Otu036802	Otu036803	Otu036804	Otu036805	Otu036806	Otu036807	Otu036808	Otu036809	Otu036810	Otu036811	Otu036812	Otu036813	Otu036814	Otu036815	Otu036816	Otu036817	Otu036818	Otu036819	Otu036820	Otu036821	Otu036822	Otu036823	Otu036824	Otu036825	Otu036826	Otu036827	Otu036828	Otu036829	Otu036830	Otu036831	Otu036832	Otu036833	Otu036834	Otu036835	Otu036836	Otu036837	Otu036838	Otu036839	Otu036840	Otu036841	Otu036842	Otu036843	Otu036844	Otu036845	Otu036846	Otu036847	Otu036848	Otu036849	Otu036850	Otu036851	Otu036852	Otu036853	Otu036854	Otu036855	Otu036856	Otu036857	Otu036858	Otu036859	Otu036860	Otu036861	Otu036862	Otu036863	Otu036864	Otu036865	Otu036866	Otu036867	Otu036868	Otu036869	Otu036870	Otu036871	Otu036872	Otu036873	Otu036874	Otu036875	Otu036876	Otu036877	Otu036878	Otu036879	Otu036880	Otu036881	Otu036882	Otu036883	Otu036884	Otu036885	Otu036886	Otu036887	Otu036888	Otu036889	Otu036890	Otu036891	Otu036892	Otu036893	Otu036894	Otu036895	Otu036896	Otu036897	Otu036898	Otu036899	Otu036900	Otu036901	Otu036902	Otu036903	Otu036904	Otu036905	Otu036906	Otu036907	Otu036908	Otu036909	Otu036910	Otu036911	Otu036912	Otu036913	Otu036914	Otu036915	Otu036916	Otu036917	Otu036918	Otu036919	Otu036920	Otu036921	Otu036922	Otu036923	Otu036924	Otu036925	Otu036926	Otu036927	Otu036928	Otu036929	Otu036930	Otu036931	Otu036932	Otu036933	Otu036934	Otu036935	Otu036936	Otu036937	Otu036938	Otu036939	Otu036940	Otu036941	Otu036942	Otu036943	Otu036944	Otu036945	Otu036946	Otu036947	Otu036948	Otu036949	Otu036950	Otu036951	Otu036952	Otu036953	Otu036954	Otu036955	Otu036956	Otu036957	Otu036958	Otu036959	Otu036960	Otu036961	Otu036962	Otu036963	Otu036964	Otu036965	Otu036966	Otu036967	Otu036968	Otu036969	Otu036970	Otu036971	Otu036972	Otu036973	Otu036974	Otu036975	Otu036976	Otu036977	Otu036978	Otu036979	Otu036980	Otu036981	Otu036982	Otu036983	Otu036984	Otu036985	Otu036986	Otu036987	Otu036988	Otu036989	Otu036990	Otu036991	Otu036992	Otu036993	Otu036994	Otu036995	Otu036996	Otu036997	Otu036998	Otu036999	Otu037000	Otu037001	Otu037002	Otu037003	Otu037004	Otu037005	Otu037006	Otu037007	Otu037008	Otu037009	Otu037010	Otu037011	Otu037012	Otu037013	Otu037014	Otu037015	Otu037016	Otu037017	Otu037018	Otu037019	Otu037020	Otu037021	Otu037022	Otu037023	Otu037024	Otu037025	Otu037026	Otu037027	Otu037028	Otu037029	Otu037030	Otu037031	Otu037032	Otu037033	Otu037034	Otu037035	Otu037036	Otu037037	Otu037038	Otu037039	Otu037040	Otu037041	Otu037042	Otu037043	Otu037044	Otu037045	Otu037046	Otu037047	Otu037048	Otu037049	Otu037050	Otu037051	Otu037052	Otu037053	Otu037054	Otu037055	Otu037056	Otu037057	Otu037058	Otu037059	Otu037060	Otu037061	Otu037062	Otu037063	Otu037064	Otu037065	Otu037066	Otu037067	Otu037068	Otu037069	Otu037070	Otu037071	Otu037072	Otu037073	Otu037074	Otu037075	Otu037076	Otu037077	Otu037078	Otu037079	Otu037080	Otu037081	Otu037082	Otu037083	Otu037084	Otu037085	Otu037086	Otu037087	Otu037088	Otu037089	Otu037090	Otu037091	Otu037092	Otu037093	Otu037094	Otu037095	Otu037096	Otu037097	Otu037098	Otu037099	Otu037100	Otu037101	Otu037102	Otu037103	Otu037104	Otu037105	Otu037106	Otu037107	Otu037108	Otu037109	Otu037110	Otu037111	Otu037112	Otu037113	Otu037114	Otu037115	Otu037116	Otu037117	Otu037118	Otu037119	Otu037120	Otu037121	Otu037122	Otu037123	Otu037124	Otu037125	Otu037126	Otu037127	Otu037128	Otu037129	Otu037130	Otu037131	Otu037132	Otu037133	Otu037134	Otu037135	Otu037136	Otu037137	Otu037138	Otu037139	Otu037140	Otu037141	Otu037142	Otu037143	Otu037144	Otu037145	Otu037146	Otu037147	Otu037148	Otu037149	Otu037150	Otu037151	Otu037152	Otu037153	Otu037154	Otu037155	Otu037156	Otu037157	Otu037158	Otu037159	Otu037160	Otu037161	Otu037162	Otu037163	Otu037164	Otu037165	Otu037166	Otu037167	Otu037168	Otu037169	Otu037170	Otu037171	Otu037172	Otu037173	Otu037174	Otu037175	Otu037176	Otu037177	Otu037178	Otu037179	Otu037180	Otu037181	Otu037182	Otu037183	Otu037184	Otu037185	Otu037186	Otu037187	Otu037188	Otu037189	Otu037190	Otu037191	Otu037192	Otu037193	Otu037194	Otu037195	Otu037196	Otu037197	Otu037198	Otu037199	Otu037200	Otu037201	Otu037202	Otu037203	Otu037204	Otu037205	Otu037206	Otu037207	Otu037208	Otu037209	Otu037210	Otu037211	Otu037212	Otu037213	Otu037214	Otu037215	Otu037216	Otu037217	Otu037218	Otu037219	Otu037220	Otu037221	Otu037222	Otu037223	Otu037224	Otu037225	Otu037226	Otu037227	Otu037228	Otu037229	Otu037230	Otu037231	Otu037232	Otu037233	Otu037234	Otu037235	Otu037236	Otu037237	Otu037238	Otu037239	Otu037240	Otu037241	Otu037242	Otu037243	Otu037244	Otu037245	Otu037246	Otu037247	Otu037248	Otu037249	Otu037250	Otu037251	Otu037252	Otu037253	Otu037254	Otu037255	Otu037256	Otu037257	Otu037258	Otu037259	Otu037260	Otu037261	Otu037262	Otu037263	Otu037264	Otu037265	Otu037266	Otu037267	Otu037268	Otu037269	Otu037270	Otu037271	Otu037272	Otu037273	Otu037274	Otu037275	Otu037276	Otu037277	Otu037278	Otu037279	Otu037280	Otu037281	Otu037282	Otu037283	Otu037284	Otu037285	Otu037286	Otu037287	Otu037288	Otu037289	Otu037290	Otu037291	Otu037292	Otu037293	Otu037294	Otu037295	Otu037296	Otu037297	Otu037298	Otu037299	Otu037300	Otu037301	Otu037302	Otu037303	Otu037304	Otu037305	Otu037306	Otu037307	Otu037308	Otu037309	Otu037310	Otu037311	Otu037312	Otu037313	Otu037314	Otu037315	Otu037316	Otu037317	Otu037318	Otu037319	Otu037320	Otu037321	Otu037322	Otu037323	Otu037324	Otu037325	Otu037326	Otu037327	Otu037328	Otu037329	Otu037330	Otu037331	Otu037332	Otu037333	Otu037334	Otu037335	Otu037336	Otu037337	Otu037338	Otu037339	Otu037340	Otu037341	Otu037342	Otu037343	Otu037344	Otu037345	Otu037346	Otu037347	Otu037348	Otu037349	Otu037350	Otu037351	Otu037352	Otu037353	Otu037354	Otu037355	Otu037356	Otu037357	Otu037358	Otu037359	Otu037360	Otu037361	Otu037362	Otu037363	Otu037364	Otu037365	Otu037366	Otu037367	Otu037368	Otu037369	Otu037370	Otu037371	Otu037372	Otu037373	Otu037374	Otu037375	Otu037376	Otu037377	Otu037378	Otu037379	Otu037380	Otu037381	Otu037382	Otu037383	Otu037384	Otu037385	Otu037386	Otu037387	Otu037388	Otu037389	Otu037390	Otu037391	Otu037392	Otu037393	Otu037394	Otu037395	Otu037396	Otu037397	Otu037398	Otu037399	Otu037400	Otu037401	Otu037402	Otu037403	Otu037404	Otu037405	Otu037406	Otu037407	Otu037408	Otu037409	Otu037410	Otu037411	Otu037412	Otu037413	Otu037414	Otu037415	Otu037416	Otu037417	Otu037418	Otu037419	Otu037420	Otu037421	Otu037422	Otu037423	Otu037424	Otu037425	Otu037426	Otu037427	Otu037428	Otu037429	Otu037430	Otu037431	Otu037432	Otu037433	Otu037434	Otu037435	Otu037436	Otu037437	Otu037438	Otu037439	Otu037440	Otu037441	Otu037442	Otu037443	Otu037444	Otu037445	Otu037446	Otu037447	Otu037448	Otu037449	Otu037450	Otu037451	Otu037452	Otu037453	Otu037454	Otu037455	Otu037456	Otu037457	Otu037458	Otu037459	Otu037460	Otu037461	Otu037462	Otu037463	Otu037464	Otu037465	Otu037466	Otu037467	Otu037468	Otu037469	Otu037470	Otu037471	Otu037472	Otu037473	Otu037474	Otu037475	Otu037476	Otu037477	Otu037478	Otu037479	Otu037480	Otu037481	Otu037482	Otu037483	Otu037484	Otu037485	Otu037486	Otu037487	Otu037488	Otu037489	Otu037490	Otu037491	Otu037492	Otu037493	Otu037494	Otu037495	Otu037496	Otu037497	Otu037498	Otu037499	Otu037500	Otu037501	Otu037502	Otu037503	Otu037504	Otu037505	Otu037506	Otu037507	Otu037508	Otu037509	Otu037510	Otu037511	Otu037512	Otu037513	Otu037514	Otu037515	Otu037516	Otu037517	Otu037518	Otu037519	Otu037520	Otu037521	Otu037522	Otu037523	Otu037524	Otu037525	Otu037526	Otu037527	Otu037528	Otu037529	Otu037530	Otu037531	Otu037532	Otu037533	Otu037534	Otu037535	Otu037536	Otu037537	Otu037538	Otu037539	Otu037540	Otu037541	Otu037542	Otu037543	Otu037544	Otu037545	Otu037546	Otu037547	Otu037548	Otu037549	Otu037550	Otu037551	Otu037552	Otu037553	Otu037554	Otu037555	Otu037556	Otu037557	Otu037558	Otu037559	Otu037560	Otu037561	Otu037562	Otu037563	Otu037564	Otu037565	Otu037566	Otu037567	Otu037568	Otu037569	Otu037570	Otu037571	Otu037572	Otu037573	Otu037574	Otu037575	Otu037576	Otu037577	Otu037578	Otu037579	Otu037580	Otu037581	Otu037582	Otu037583	Otu037584	Otu037585	Otu037586	Otu037587	Otu037588	Otu037589	Otu037590	Otu037591	Otu037592	Otu037593	Otu037594	Otu037595	Otu037596	Otu037597	Otu037598	Otu037599	Otu037600	Otu037601	Otu037602	Otu037603	Otu037604	Otu037605	Otu037606	Otu037607	Otu037608	Otu037609	Otu037610	Otu037611	Otu037612	Otu037613	Otu037614	Otu037615	Otu037616	Otu037617	Otu037618	Otu037619	Otu037620	Otu037621	Otu037622	Otu037623	Otu037624	Otu037625	Otu037626	Otu037627	Otu037628	Otu037629	Otu037630	Otu037631	Otu037632	Otu037633	Otu037634	Otu037635	Otu037636	Otu037637	Otu037638	Otu037639	Otu037640	Otu037641	Otu037642	Otu037643	Otu037644	Otu037645	Otu037646	Otu037647	Otu037648	Otu037649	Otu037650	Otu037651	Otu037652	Otu037653	Otu037654	Otu037655	Otu037656	Otu037657	Otu037658	Otu037659	Otu037660	Otu037661	Otu037662	Otu037663	Otu037664	Otu037665	Otu037666	Otu037667	Otu037668	Otu037669	Otu037670	Otu037671	Otu037672	Otu037673	Otu037674	Otu037675	Otu037676	Otu037677	Otu037678	Otu037679	Otu037680	Otu037681	Otu037682	Otu037683	Otu037684	Otu037685	Otu037686	Otu037687	Otu037688	Otu037689	Otu037690	Otu037691	Otu037692	Otu037693	Otu037694	Otu037695	Otu037696	Otu037697	Otu037698	Otu037699	Otu037700	Otu037701	Otu037702	Otu037703	Otu037704	Otu037705	Otu037706	Otu037707	Otu037708	Otu037709	Otu037710	Otu037711	Otu037712	Otu037713	Otu037714	Otu037715	Otu037716	Otu037717	Otu037718	Otu037719	Otu037720	Otu037721	Otu037722	Otu037723	Otu037724	Otu037725	Otu037726	Otu037727	Otu037728	Otu037729	Otu037730	Otu037731	Otu037732	Otu037733	Otu037734	Otu037735	Otu037736	Otu037737	Otu037738	Otu037739	Otu037740	Otu037741	Otu037742	Otu037743	Otu037744	Otu037745	Otu037746	Otu037747	Otu037748	Otu037749	Otu037750	Otu037751	Otu037752	Otu037753	Otu037754	Otu037755	Otu037756	Otu037757	Otu037758	Otu037759	Otu037760	Otu037761	Otu037762	Otu037763	Otu037764	Otu037765	Otu037766	Otu037767	Otu037768	Otu037769	Otu037770	Otu037771	Otu037772	Otu037773	Otu037774	Otu037775	Otu037776	Otu037777	Otu037778	Otu037779	Otu037780	Otu037781	Otu037782	Otu037783	Otu037784	Otu037785	Otu037786	Otu037787	Otu037788	Otu037789	Otu037790	Otu037791	Otu037792	Otu037793	Otu037794	Otu037795	Otu037796	Otu037797	Otu037798	Otu037799	Otu037800	Otu037801	Otu037802	Otu037803	Otu037804	Otu037805	Otu037806	Otu037807	Otu037808	Otu037809	Otu037810	Otu037811	Otu037812	Otu037813	Otu037814	Otu037815	Otu037816	Otu037817	Otu037818	Otu037819	Otu037820	Otu037821	Otu037822	Otu037823	Otu037824	Otu037825	Otu037826	Otu037827	Otu037828	Otu037829	Otu037830	Otu037831	Otu037832	Otu037833	Otu037834	Otu037835	Otu037836	Otu037837	Otu037838	Otu037839	Otu037840	Otu037841	Otu037842	Otu037843	Otu037844	Otu037845	Otu037846	Otu037847	Otu037848	Otu037849	Otu037850	Otu037851	Otu037852	Otu037853	Otu037854	Otu037855	Otu037856	Otu037857	Otu037858	Otu037859	Otu037860	Otu037861	Otu037862	Otu037863	Otu037864	Otu037865	Otu037866	Otu037867	Otu037868	Otu037869	Otu037870	Otu037871	Otu037872	Otu037873	Otu037874	Otu037875	Otu037876	Otu037877	Otu037878	Otu037879	Otu037880	Otu037881	Otu037882	Otu037883	Otu037884	Otu037885	Otu037886	Otu037887	Otu037888	Otu037889	Otu037890	Otu037891	Otu037892	Otu037893	Otu037894	Otu037895	Otu037896	Otu037897	Otu037898	Otu037899	Otu037900	Otu037901	Otu037902	Otu037903	Otu037904	Otu037905	Otu037906	Otu037907	Otu037908	Otu037909	Otu037910	Otu037911	Otu037912	Otu037913	Otu037914	Otu037915	Otu037916	Otu037917	Otu037918	Otu037919	Otu037920	Otu037921	Otu037922	Otu037923	Otu037924	Otu037925	Otu037926	Otu037927	Otu037928	Otu037929	Otu037930	Otu037931	Otu037932	Otu037933	Otu037934	Otu037935	Otu037936	Otu037937	Otu037938	Otu037939	Otu037940	Otu037941	Otu037942	Otu037943	Otu037944	Otu037945	Otu037946	Otu037947	Otu037948	Otu037949	Otu037950	Otu037951	Otu037952	Otu037953	Otu037954	Otu037955	Otu037956	Otu037957	Otu037958	Otu037959	Otu037960	Otu037961	Otu037962	Otu037963	Otu037964	Otu037965	Otu037966	Otu037967	Otu037968	Otu037969	Otu037970	Otu037971	Otu037972	Otu037973	Otu037974	Otu037975	Otu037976	Otu037977	Otu037978	Otu037979	Otu037980	Otu037981	Otu037982	Otu037983	Otu037984	Otu037985	Otu037986	Otu037987	Otu037988	Otu037989	Otu037990	Otu037991	Otu037992	Otu037993	Otu037994	Otu037995	Otu037996	Otu037997	Otu037998	Otu037999	Otu038000	Otu038001	Otu038002	Otu038003	Otu038004	Otu038005	Otu038006	Otu038007	Otu038008	Otu038009	Otu038010	Otu038011	Otu038012	Otu038013	Otu038014	Otu038015	Otu038016	Otu038017	Otu038018	Otu038019	Otu038020	Otu038021	Otu038022	Otu038023	Otu038024	Otu038025	Otu038026	Otu038027	Otu038028	Otu038029	Otu038030	Otu038031	Otu038032	Otu038033	Otu038034	Otu038035	Otu038036	Otu038037	Otu038038	Otu038039	Otu038040	Otu038041	Otu038042	Otu038043	Otu038044	Otu038045	Otu038046	Otu038047	Otu038048	Otu038049	Otu038050	Otu038051	Otu038052	Otu038053	Otu038054	Otu038055	Otu038056	Otu038057	Otu038058	Otu038059	Otu038060	Otu038061	Otu038062	Otu038063	Otu038064	Otu038065	Otu038066	Otu038067	Otu038068	Otu038069	Otu038070	Otu038071	Otu038072	Otu038073	Otu038074	Otu038075	Otu038076	Otu038077	Otu038078	Otu038079	Otu038080	Otu038081	Otu038082	Otu038083	Otu038084	Otu038085	Otu038086	Otu038087	Otu038088	Otu038089	Otu038090	Otu038091	Otu038092	Otu038093	Otu038094	Otu038095	Otu038096	Otu038097	Otu038098	Otu038099	Otu038100	Otu038101	Otu038102	Otu038103	Otu038104	Otu038105	Otu038106	Otu038107	Otu038108	Otu038109	Otu038110	Otu038111	Otu038112	Otu038113	Otu038114	Otu038115	Otu038116	Otu038117	Otu038118	Otu038119	Otu038120	Otu038121	Otu038122	Otu038123	Otu038124	Otu038125	Otu038126	Otu038127	Otu038128	Otu038129	Otu038130	Otu038131	Otu038132	Otu038133	Otu038134	Otu038135	Otu038136	Otu038137	Otu038138	Otu038139	Otu038140	Otu038141	Otu038142	Otu038143	Otu038144	Otu038145	Otu038146	Otu038147	Otu038148	Otu038149	Otu038150	Otu038151	Otu038152	Otu038153	Otu038154	Otu038155	Otu038156	Otu038157	Otu038158	Otu038159	Otu038160	Otu038161	Otu038162	Otu038163	Otu038164	Otu038165	Otu038166	Otu038167	Otu038168	Otu038169	Otu038170	Otu038171	Otu038172	Otu038173	Otu038174	Otu038175	Otu038176	Otu038177	Otu038178	Otu038179	Otu038180	Otu038181	Otu038182	Otu038183	Otu038184	Otu038185	Otu038186	Otu038187	Otu038188	Otu038189	Otu038190	Otu038191	Otu038192	Otu038193	Otu038194	Otu038195	Otu038196	Otu038197	Otu038198	Otu038199	Otu038200	Otu038201	Otu038202	Otu038203	Otu038204	Otu038205	Otu038206	Otu038207	Otu038208	Otu038209	Otu038210	Otu038211	Otu038212	Otu038213	Otu038214	Otu038215	Otu038216	Otu038217	Otu038218	Otu038219	Otu038220	Otu038221	Otu038222	Otu038223	Otu038224	Otu038225	Otu038226	Otu038227	Otu038228	Otu038229	Otu038230	Otu038231	Otu038232	Otu038233	Otu038234	Otu038235	Otu038236	Otu038237	Otu038238	Otu038239	Otu038240	Otu038241	Otu038242	Otu038243	Otu038244	Otu038245	Otu038246	Otu038247	Otu038248	Otu038249	Otu038250	Otu038251	Otu038252	Otu038253	Otu038254	Otu038255	Otu038256	Otu038257	Otu038258	Otu038259	Otu038260	Otu038261	Otu038262	Otu038263	Otu038264	Otu038265	Otu038266	Otu038267	Otu038268	Otu038269	Otu038270	Otu038271	Otu038272	Otu038273	Otu038274	Otu038275	Otu038276	Otu038277	Otu038278	Otu038279	Otu038280	Otu038281	Otu038282	Otu038283	Otu038284	Otu038285	Otu038286	Otu038287	Otu038288	Otu038289	Otu038290	Otu038291	Otu038292	Otu038293	Otu038294	Otu038295	Otu038296	Otu038297	Otu038298	Otu038299	Otu038300	Otu038301	Otu038302	Otu038303	Otu038304	Otu038305	Otu038306	Otu038307	Otu038308	Otu038309	Otu038310	Otu038311	Otu038312	Otu038313	Otu038314	Otu038315	Otu038316	Otu038317	Otu038318	Otu038319	Otu038320	Otu038321	Otu038322	Otu038323	Otu038324	Otu038325	Otu038326	Otu038327	Otu038328	Otu038329	Otu038330	Otu038331	Otu038332	Otu038333	Otu038334	Otu038335	Otu038336	Otu038337	Otu038338	Otu038339	Otu038340	Otu038341	Otu038342	Otu038343	Otu038344	Otu038345	Otu038346	Otu038347	Otu038348	Otu038349	Otu038350	Otu038351	Otu038352	Otu038353	Otu038354	Otu038355	Otu038356	Otu038357	Otu038358	Otu038359	Otu038360	Otu038361	Otu038362	Otu038363	Otu038364	Otu038365	Otu038366	Otu038367	Otu038368	Otu038369	Otu038370	Otu038371	Otu038372	Otu038373	Otu038374	Otu038375	Otu038376	Otu038377	Otu038378	Otu038379	Otu038380	Otu038381	Otu038382	Otu038383	Otu038384	Otu038385	Otu038386	Otu038387	Otu038388	Otu038389	Otu038390	Otu038391	Otu038392	Otu038393	Otu038394	Otu038395	Otu038396	Otu038397	Otu038398	Otu038399	Otu038400	Otu038401	Otu038402	Otu038403	Otu038404	Otu038405	Otu038406
[truncated: 13,406,623 more chars]
