# Supplementary material for: Seasonal Succession Leads to Habitat-Dependent Differentiation in Ribosomal RNA:DNA Ratios among Freshwater Lake Bacteria
Source: Front Microbiol. 2016 Apr 29;7:606. doi: 10.3389/fmicb.2016.00606 (PMC4850342; doi:10.3389/fmicb.2016.00606)
Supplement: Supplementary file 1 [file Presentation1.ZIP › R_stuff_sup/Input_data/LMSampleDescription_merged_final.tsv]

Sample	Group_cDvsD	Group_PAvsFL	Station	Fraction	DNA	DNA_short	Season	Year	DayNight	Replicates	Shore	Lake	Depth_C	Depth_Q
Sp.BD.MLB.SN	Sp.B.MLB.SN	Sp.D.MLB.SN	MLB	B	D		Sp	13	N	1	MLB	MLB	S	5
Sp.BD.110.DD	Sp.B.110.DD	Sp.D.110.DD	MM110	B	D		Sp	13	D	1	Off	MM	D	110
Sp.BD.110.SD	Sp.B.110.SD	Sp.D.110.SD	MM110	B	D		Sp	13	D	1	Off	MM	S	5
Sp.BD.110.SN	Sp.B.110.SN	Sp.D.110.SN	MM110	B	D		Sp	13	N	1	Off	MM	S	5
Sp.BD.15.DD	Sp.B.15.DD	Sp.D.15.DD	MM15	B	D		Sp	13	D	1	Near	MM	D	10
Sp.BD.15.SD	Sp.B.15.SD	Sp.D.15.SD	MM15	B	D		Sp	13	D	1	Near	MM	S	5
Sp.BD.15.SN	Sp.B.15.SN	Sp.D.15.SN	MM15	B	D		Sp	13	N	1	Near	MM	S	5
Sp.BcD.MLB.SN	Sp.B.MLB.SN	Sp.cD.MLB.SN	MLB	B	cD	c	Sp	13	N	1	MLB	MLB	S	5
Sp.BcD.110.DD	Sp.B.110.DD	Sp.cD.110.DD	MM110	B	cD	c	Sp	13	D	1	Off	MM	D	110
Sp.BcD.110.SD	Sp.B.110.SD	Sp.cD.110.SD	MM110	B	cD	c	Sp	13	D	1	Off	MM	S	5
Sp.BcD.110.SN	Sp.B.110.SN	Sp.cD.110.SN	MM110	B	cD	c	Sp	13	N	1	Off	MM	S	5
Sp.BcD.15.DD	Sp.B.15.DD	Sp.cD.15.DD	MM15	B	cD	c	Sp	13	D	1	Near	MM	D	10
Sp.BcD.15.SD	Sp.B.15.SD	Sp.cD.15.SD	MM15	B	cD	c	Sp	13	D	1	Near	MM	S	5
Sp.BcD.15.SN	Sp.B.15.SN	Sp.cD.15.SN	MM15	B	cD	c	Sp	13	N	1	Near	MM	S	5
Sp.ED.MLB.SN	Sp.E.MLB.SN	Sp.D.MLB.SN	MLB	E	D		Sp	13	N	1	MLB	MLB	S	5
Sp.ED.110.DD	Sp.E.110.DD	Sp.D.110.DD	MM110	E	D		Sp	13	D	2	Off	MM	D	110
Sp.ED.110.SD	Sp.E.110.SD	Sp.D.110.SD	MM110	E	D		Sp	13	D	1	Off	MM	S	5
Sp.ED.110.SN	Sp.E.110.SN	Sp.D.110.SN	MM110	E	D		Sp	13	N	1	Off	MM	S	5
Sp.ED.15.DD	Sp.E.15.DD	Sp.D.15.DD	MM15	E	D		Sp	13	D	1	Near	MM	D	10
Sp.ED.15.SD	Sp.E.15.SD	Sp.D.15.SD	MM15	E	D		Sp	13	D	1	Near	MM	S	5
Sp.ED.15.SN	Sp.E.15.SN	Sp.D.15.SN	MM15	E	D		Sp	13	N	2	Near	MM	S	5
Sp.EcD.MLB.SN	Sp.E.MLB.SN	Sp.cD.MLB.SN	MLB	E	cD	c	Sp	13	N	1	MLB	MLB	S	5
Sp.EcD.110.DD	Sp.E.110.DD	Sp.cD.110.DD	MM110	E	cD	c	Sp	13	D	1	Off	MM	D	110
Sp.EcD.110.SD	Sp.E.110.SD	Sp.cD.110.SD	MM110	E	cD	c	Sp	13	D	1	Off	MM	S	5
Sp.EcD.110.SN	Sp.E.110.SN	Sp.cD.110.SN	MM110	E	cD	c	Sp	13	N	1	Off	MM	S	5
Sp.EcD.15.DD	Sp.E.15.DD	Sp.cD.15.DD	MM15	E	cD	c	Sp	13	D	1	Near	MM	D	10
Sp.EcD.15.SD	Sp.E.15.SD	Sp.cD.15.SD	MM15	E	cD	c	Sp	13	D	1	Near	MM	S	5
Sp.EcD.15.SN	Sp.E.15.SN	Sp.cD.15.SN	MM15	E	cD	c	Sp	13	N	1	Near	MM	S	5
Su.BD.MLB.DD	Su.B.MLB.DD	Su.D.MLB.DD	MLB	B	D		Su	13	D	1	MLB	MLB	D	8
Su.BD.MLB.SD	Su.B.MLB.SD	Su.D.MLB.SD	MLB	B	D		Su	13	D	1	MLB	MLB	S	1
Su.BD.110.DCMD	Su.B.110.DCMD	Su.D.110.DCMD	MM110	B	D		Su	13	D	1	Off	MM	M	36
Su.BD.110.DN	Su.B.110.DN	Su.D.110.DN	MM110	B	D		Su	13	N	1	Off	MM	D	110
Su.BD.110.SD	Su.B.110.SD	Su.D.110.SD	MM110	B	D		Su	13	D	1	Off	MM	S	5
Su.BD.110.SN	Su.B.110.SN	Su.D.110.SN	MM110	B	D		Su	13	N	1	Off	MM	S	5
Su.BD.15.DN	Su.B.15.DN	Su.D.15.DN	MM15	B	D		Su	13	N	1	Near	MM	D	15
Su.BD.15.SD	Su.B.15.SD	Su.D.15.SD	MM15	B	D		Su	13	D	1	Near	MM	S	5
Su.BD.15.SN	Su.B.15.SN	Su.D.15.SN	MM15	B	D		Su	13	N	1	Near	MM	S	5
Su.BcD.MLB.DD	Su.B.MLB.DD	Su.cD.MLB.DD	MLB	B	cD	c	Su	13	D	1	MLB	MLB	D	8
Su.BcD.MLB.SD	Su.B.MLB.SD	Su.cD.MLB.SD	MLB	B	cD	c	Su	13	D	1	MLB	MLB	S	1
Su.BcD.110.DCMD	Su.B.110.DCMD	Su.cD.110.DCMD	MM110	B	cD	c	Su	13	D	1	Off	MM	M	36
Su.BcD.110.DN	Su.B.110.DN	Su.cD.110.DN	MM110	B	cD	c	Su	13	N	1	Off	MM	D	110
Su.BcD.110.SD	Su.B.110.SD	Su.cD.110.SD	MM110	B	cD	c	Su	13	D	1	Off	MM	S	5
Su.BcD.110.SN	Su.B.110.SN	Su.cD.110.SN	MM110	B	cD	c	Su	13	N	1	Off	MM	S	5
Su.BcD.15.DN	Su.B.15.DN	Su.cD.15.DN	MM15	B	cD	c	Su	13	N	1	Near	MM	D	15
Su.BcD.15.SD	Su.B.15.SD	Su.cD.15.SD	MM15	B	cD	c	Su	13	D	1	Near	MM	S	5
Su.BcD.15.SN	Su.B.15.SN	Su.cD.15.SN	MM15	B	cD	c	Su	13	N	1	Near	MM	S	5
Su.ED.MLB.DD	Su.E.MLB.DD	Su.D.MLB.DD	MLB	E	D		Su	13	D	1	MLB	MLB	D	8
Su.ED.MLB.SD	Su.E.MLB.SD	Su.D.MLB.SD	MLB	E	D		Su	13	D	1	MLB	MLB	S	1
Su.ED.110.DCMD	Su.E.110.DCMD	Su.D.110.DCMD	MM110	E	D		Su	13	D	1	Off	MM	M	36
Su.ED.110.SD	Su.E.110.SD	Su.D.110.SD	MM110	E	D		Su	13	D	1	Off	MM	S	5
Su.ED.110.SN	Su.E.110.SN	Su.D.110.SN	MM110	E	D		Su	13	N	1	Off	MM	S	5
Su.ED.15.DN	Su.E.15.DN	Su.D.15.DN	MM15	E	D		Su	13	N	1	Near	MM	D	15
Su.ED.15.SD	Su.E.15.SD	Su.D.15.SD	MM15	E	D		Su	13	D	1	Near	MM	S	5
Su.ED.15.SN	Su.E.15.SN	Su.D.15.SN	MM15	E	D		Su	13	N	1	Near	MM	S	5
Su.EcD.MLB.DD	Su.E.MLB.DD	Su.cD.MLB.DD	MLB	E	cD	c	Su	13	D	1	MLB	MLB	D	8
Su.EcD.MLB.SD	Su.E.MLB.SD	Su.cD.MLB.SD	MLB	E	cD	c	Su	13	D	1	MLB	MLB	S	1
Su.EcD.110.DCMD	Su.E.110.DCMD	Su.cD.110.DCMD	MM110	E	cD	c	Su	13	D	1	Off	MM	M	36
Su.EcD.110.DN	Su.E.110.DN	Su.cD.110.DN	MM110	E	cD	c	Su	13	N	1	Off	MM	D	110
Su.EcD.110.SD	Su.E.110.SD	Su.cD.110.SD	MM110	E	cD	c	Su	13	D	1	Off	MM	S	5
Su.EcD.110.SN	Su.E.110.SN	Su.cD.110.SN	MM110	E	cD	c	Su	13	N	1	Off	MM	S	5
Su.EcD.15.DN	Su.E.15.DN	Su.cD.15.DN	MM15	E	cD	c	Su	13	N	1	Near	MM	D	15
Su.EcD.15.SD	Su.E.15.SD	Su.cD.15.SD	MM15	E	cD	c	Su	13	D	1	Near	MM	S	5
Su.EcD.15.SN	Su.E.15.SN	Su.cD.15.SN	MM15	E	cD	c	Su	13	N	1	Near	MM	S	5
Fa.BD.MLB.DN	Fa.B.MLB.DN	Fa.D.MLB.DN	MLB	B	D		Fa	13	N	1	MLB	MLB	D	8
Fa.BD.MLB.SN	Fa.B.MLB.SN	Fa.D.MLB.SN	MLB	B	D		Fa	13	N	1	MLB	MLB	S	2
Fa.BD.110.DN	Fa.B.110.DN	Fa.D.110.DN	MM110	B	D		Fa	13	N	1	Off	MM	D	108
Fa.BD.110.SD	Fa.B.110.SD	Fa.D.110.SD	MM110	B	D		Fa	13	D	1	Off	MM	S	5
Fa.BD.110.SN	Fa.B.110.SN	Fa.D.110.SN	MM110	B	D		Fa	13	N	1	Off	MM	S	5
Fa.BD.15.DN	Fa.B.15.DN	Fa.D.15.DN	MM15	B	D		Fa	13	N	1	Near	MM	D	15
Fa.BD.15.SD	Fa.B.15.SD	Fa.D.15.SD	MM15	B	D		Fa	13	D	1	Near	MM	S	5
Fa.BD.15.SN	Fa.B.15.SN	Fa.D.15.SN	MM15	B	D		Fa	13	N	1	Near	MM	S	5
Fa.BcD.MLB.DN	Fa.B.MLB.DN	Fa.cD.MLB.DN	MLB	B	cD	c	Fa	13	N	1	MLB	MLB	D	8
Fa.BcD.MLB.SN	Fa.B.MLB.SN	Fa.cD.MLB.SN	MLB	B	cD	c	Fa	13	N	1	MLB	MLB	S	2
Fa.BcD.110.DN	Fa.B.110.DN	Fa.cD.110.DN	MM110	B	cD	c	Fa	13	N	1	Off	MM	D	108
Fa.BcD.110.SD	Fa.B.110.SD	Fa.cD.110.SD	MM110	B	cD	c	Fa	13	D	1	Off	MM	S	5
Fa.BcD.110.SN	Fa.B.110.SN	Fa.cD.110.SN	MM110	B	cD	c	Fa	13	N	1	Off	MM	S	5
Fa.BcD.15.DN	Fa.B.15.DN	Fa.cD.15.DN	MM15	B	cD	c	Fa	13	N	1	Near	MM	D	15
Fa.BcD.15.SD	Fa.B.15.SD	Fa.cD.15.SD	MM15	B	cD	c	Fa	13	D	1	Near	MM	S	5
Fa.BcD.15.SN	Fa.B.15.SN	Fa.cD.15.SN	MM15	B	cD	c	Fa	13	N	1	Near	MM	S	5
Fa.ED.MLB.DN	Fa.E.MLB.DN	Fa.D.MLB.DN	MLB	E	D		Fa	13	N	1	MLB	MLB	D	8
Fa.ED.MLB.SN	Fa.E.MLB.SN	Fa.D.MLB.SN	MLB	E	D		Fa	13	N	1	MLB	MLB	S	2
Fa.ED.110.DN	Fa.E.110.DN	Fa.D.110.DN	MM110	E	D		Fa	13	N	1	Off	MM	D	108
Fa.ED.110.SD	Fa.E.110.SD	Fa.D.110.SD	MM110	E	D		Fa	13	D	1	Off	MM	S	5
Fa.ED.110.SN	Fa.E.110.SN	Fa.D.110.SN	MM110	E	D		Fa	13	N	1	Off	MM	S	5
Fa.ED.15.DN	Fa.E.15.DN	Fa.D.15.DN	MM15	E	D		Fa	13	N	1	Near	MM	D	15
Fa.ED.15.SD	Fa.E.15.SD	Fa.D.15.SD	MM15	E	D		Fa	13	D	1	Near	MM	S	5
Fa.ED.15.SN	Fa.E.15.SN	Fa.D.15.SN	MM15	E	D		Fa	13	N	1	Near	MM	S	5
Fa.EcD.MLB.DN	Fa.E.MLB.DN	Fa.cD.MLB.DN	MLB	E	cD	c	Fa	13	N	1	MLB	MLB	D	8
Fa.EcD.MLB.SN	Fa.E.MLB.SN	Fa.cD.MLB.SN	MLB	E	cD	c	Fa	13	N	2	MLB	MLB	S	2
Fa.EcD.110.DN	Fa.E.110.DN	Fa.cD.110.DN	MM110	E	cD	c	Fa	13	N	1	Off	MM	D	108
Fa.EcD.110.SD	Fa.E.110.SD	Fa.cD.110.SD	MM110	E	cD	c	Fa	13	D	1	Off	MM	S	5
Fa.EcD.110.SN	Fa.E.110.SN	Fa.cD.110.SN	MM110	E	cD	c	Fa	13	N	1	Off	MM	S	5
Fa.EcD.15.DN	Fa.E.15.DN	Fa.cD.15.DN	MM15	E	cD	c	Fa	13	N	1	Near	MM	D	15
Fa.EcD.15.SD	Fa.E.15.SD	Fa.cD.15.SD	MM15	E	cD	c	Fa	13	D	1	Near	MM	S	5
Fa.EcD.15.SN	Fa.E.15.SN	Fa.cD.15.SN	MM15	E	cD	c	Fa	13	N	1	Near	MM	S	5
