# Supplementary material for: Seasonal Succession Leads to Habitat-Dependent Differentiation in Ribosomal RNA:DNA Ratios among Freshwater Lake Bacteria
Source: Front Microbiol. 2016 Apr 29;7:606. doi: 10.3389/fmicb.2016.00606 (PMC4850342; doi:10.3389/fmicb.2016.00606)
Supplement: Supplementary file 1 [file Presentation1.ZIP › R_stuff_sup/LM13_Activity_paper_GH.Rmd]

---
title: "16S itag analyses Denef et al., submitted to Frontiers in Microbiology"
author: "Vincent Denef"
date: "Oct 13, 2015"
output: pdf_document
---

## Setting environment
```{r setting environment}

#loading libraries
library(phyloseq)
library(ggplot2)
library(ape)
library(vegan)
library(plyr)
library(scales)
library(grid)
library(reshape2)
library(data.table)
library(sciplot)
library("DESeq2")
library(tidyr)
library(dplyr)
library(scales)
library(pgirmess)
library(multcomp)
library(multcompView)
library(cluster)
library(RColorBrewer)

###Make sure input files are where they need to be and set working directory 
# Adjust the paths below (setwd and source commands) to the working directory. Within the "LM13_Activity" directory there should be the following files: LM13_Activity_paper_GH.Rmd and LM13_Activity_function.R, as wel as a directory "Input_data" with the following files: , taxonomy table, OTU (shared) table, "metadata", "duplicate_metadata.txt", "AllLakes_depthprofile.csv and a folder named "Figures". 
setwd("/Users/vdenef/Documents/UMich/Digital_Notebooks/GitHub/LM13_Activity_GH/LM13_Activity/")

### Source written functions used below
source("/Users/vdenef/Documents/UMich/Digital_Notebooks/GitHub/LM13_Activity_GH/LM13_Activity/LM13_Activity_function.R")

### Set our theme for our plots down the road
set_ggtheme <- theme_set(theme_bw() + 
                           theme(plot.title = element_text(face="bold", size = 20),  #Set the plot title
                                 strip.text.x = element_text(size=12, face="bold"),  #Set the facet titles on x-axis 
                                 strip.text.y = element_text(size=12, face="bold"),  #Set the facet titles on x-axis 
                                 strip.background = element_blank(),  #Set the facet background to no background
                                 axis.title.x = element_text(face="bold", size=16),  #Set the x-axis title
                                 axis.title.y = element_text(face="bold", size=16),  #Set the y-axis title
                                 axis.text.x = element_text(colour = "black", size=14),  #Set the x-axis labels
                                 axis.text.y = element_text(colour = "black", size=14),  #Set the y-axis labels
                                 legend.title = element_text(size=14, face="bold"),  #Set the legend title 
                                 legend.text = element_text(size = 14),  #Set the legend text
                                 legend.position="right"))  #Default the legend position to the right

###set taxonomy plotting colors
group.colors <- c(Acidobacteria = "grey26", Actinobacteria = "royalblue", Alphaproteobacteria = "steelblue4", Armatimonadetes = "red", Bacteroidetes = "darkred", "BD1-5" = "chartreuse", Betaproteobacteria = "steelblue4", Caldiserica = "black","Candidate_division_BRC1" = "violetred4", "Candidate_division_JS1" = "aquamarine1", "Candidate_division_OD1" = "#6DDE88", "Candidate_division_OP3" = "hotpink", "Candidate_division_OP8" = "goldenrod1", "Candidate_division_OP11" = "chocolate4", "Candidate_division_SR1" = "tan3", "Candidate_division_TM7" = "skyblue1", "Candidate_division_WS3" = "magenta", Chlamydiae="violet", Chlorobi="cyan2", Chloroflexi="darkgreen", Cyanobacteria = "chartreuse3", Deferribacteres = "slateblue3", "Deinococcus-Thermus" = "violetred", Dictyoglomi = "cornsilk4", Deltaproteobacteria = "steelblue4", Elusimicrobia = "yellow3", Epsilonproteobacteria = "steelblue4", Fibrobacteres = "darkred", Firmicutes = "blue4", FGL7S = "palevioletred1", Fusobacteria = "slateblue1", Gammaproteobacteria = "steelblue4", Gemmatimonadetes="black", GOUTA4 = "plum1", "Hyd24-12" = "sienna2", JTB23 = "seashell2", Nitrospirae = "yellow1", "NPL-UPA2"="#652926", OC31 = "mediumpurple4", Planctomycetes = "mediumorchid3", Proteobacteria = "steelblue4", "SHA-109" = "lightsalmon3", SM2F11 = "lightskyblue2", SPOTSOCT00m83 = "orangered", Spirochaetae = "gold3", Tenericutes="pink", Thermotogae = "chocolate1", TA06 = "lightslateblue",TA18 = "rosybrown3", TM6 = "olivedrab", unclassified = "grey", Verrucomicrobia = "purple4", "WCHB1-60" = "palegreen", Other = "darkgrey", Cytophagia = "darkred", Sphingobacteria = "darkred",Flavobacteria = "darkred")
```

## Data import and normalization
```{r data import and normalization}

### loading mothur output with FWDB+silva taxonomy and sample metadata
sharedfile <- "Input_data/jgi16S40kitagger.trim.contigs.good.unique.good.filter.unique.precluster.pick.pick.an.unique_list.shared"
taxfile <- "Input_data/jgi16S40kitagger.trim.contigs.good.unique.good.filter.unique.precluster.pick.pick.an.unique_list.0.03.cons.taxonomy"
mothurdata <- import_mothur(mothur_shared_file = sharedfile ,mothur_constaxonomy_file = taxfile )
sampledata <- read.table("Input_data/LMSampleDescription.tsv",sep="\t",header=T,row.names=1,as.is=T)
SAMPLE = sample_data(sampledata)
physeq_mothur = merge_phyloseq(mothurdata, SAMPLE)

### setting phyloseq object to work with
physeq <- physeq_mothur

### We need to change the taxonomy names
## when using the fwdb taxonomy we need to add different headers after removing the last column, which contains no information except for 1 Verrucomicrobia taxon
tax_table(physeq) <- tax_table(physeq)[,-8] # this removes the final column
tax_table(physeq) <- cbind(tax_table(physeq),row.names(tax_table(physeq)))
colnames(tax_table(physeq)) <- c("Kingdom","Phylum","Class","Order","Family","Genus","Tribe","Species")

### removing non-bacterial reads (was already done in mothur, but just to be safe after merging taxonomies)
physeq <- subset_taxa(physeq, Kingdom == "Bacteria")

### checking read number distribution across samples
ggplot(data.frame(sum=sample_sums(physeq)),aes(sum)) + ylab("Number of Sequences per Sample") +
  geom_histogram(colour="black",fill="dodgerblue2", binwidth = 750)  + xlab("Total Sequences") + ggtitle("Raw Sample Read Counts")
mins<-min(sample_sums(physeq))
paste(c("The minimum sample read count is",mins))
means<-mean(sample_sums(physeq))
paste(c("The mean sample read count is",means))
maxs<-max(sample_sums(physeq))
paste(c("The max sample read count is",maxs))

### Combining technical replicate using merging function that calculates means of reps for each OTU, rounding down (floor)
noscale_merge <- merge_samples_mean(physeq, "Group", "floor")
noscale_merge <- prune_taxa(taxa_sums(noscale_merge) > 0, noscale_merge)
range_nonscale <- max(sample_sums(noscale_merge)) - min(sample_sums(noscale_merge)); range_nonscale

###  Fixing the Metadata!
data_merged <- read.table("Input_data/LMSampleDescription_merged.tsv", sep="\t",header=T,row.names=1,as.is=T)
data_merged <- sample_data(data_merged)  # Metadata in our phyloseq object
scale_otu <- otu_table(noscale_merge)  # OTU table in our phyloseq object
scale_tax <- tax_table(noscale_merge)  # Taxonomy Table in our phyloseq object
raw_merged <- merge_phyloseq(scale_otu, scale_tax, data_merged) #####  THIS IS OUR RAW MERGED SAMPLES PHYLOSEQ OBJECT.

### Check sample read counts with merging samples before scaling 
# Histogram of RAW sample read counts
ggplot(data.frame(sum=sample_sums(raw_merged)),aes(sum)) + ylab("Number of Sequences per Sample") +
  geom_histogram(colour="black",fill="violetred")  + xlab("Total Sequences") + 
  ggtitle(expression(atop("Merged Raw Reads", ""))) 
mins<-min(sample_sums(raw_merged))
paste(c("The minimum sample read count is",mins))
means<-mean(sample_sums(raw_merged))
paste(c("The mean sample read count is",means))
maxs<-max(sample_sums(raw_merged))
paste(c("The max sample read count is",maxs))

### Now let's scale our read counts from our MERGED RAW data (using Michelle Berry's function based on McMurdie and Holmes, 2014)
scaled_merged <- scale_reads(raw_merged,n=min(sample_sums(raw_merged)))

###  Sample read counts with merging samples WITH SCALING!!!! 
# Histogram of RAW sample read counts
ggplot(data.frame(sum=sample_sums(scaled_merged)),aes(sum)) + ylab("Number of Sequences per Sample") +
  geom_histogram(colour="black",fill="magenta", binwidth = 15)  + xlab("Total Sequences")  +
  ggtitle(expression(atop("Raw Merged then Scaled Reads", ""))) 

# mean, max and min of sample read counts
mins<-min(sample_sums(scaled_merged))
paste(c("The minimum sample read count is",mins))
means<-mean(sample_sums(scaled_merged))
paste(c("The mean sample read count is",means))
maxs<-max(sample_sums(scaled_merged))
paste(c("The max sample read count is",maxs))

range_scaledmerged <- max(sample_sums(scaled_merged)) - min(sample_sums(scaled_merged))
paste(c("The range of sample read counts when merged (summed) and then scaled is",range_scaledmerged))

###  Time to create our phyloseq object with the merged and scaled sample reads.
data_final_df <- read.table("Input_data/LMSampleDescription_merged_final.tsv", sep="\t",header=T,row.names=1,as.is=T)
data_final_df$names<-row.names(data_final_df)
data_final <- sample_data(data_final_df)  # Metadata in our phyloseq object
sc_otu <- otu_table(scaled_merged)  # OTU table in our phyloseq object
sc_tax <- tax_table(scaled_merged)  # Taxonomy Table in our phyloseq object
merged_final <- merge_phyloseq(sc_tax, sc_otu, data_final) 

### ADD THE PROTEOBACTERIA CLASSES TO THE PHYLA NAME FIELD IN PHYLOSEQ OBJECT TAXONOMY 
phy <- data.frame(tax_table(merged_final))
Phylum <- as.character(phy$Phylum)
Class <- as.character(phy$Class)

for  (i in 1:length(Phylum)){ 
  if (Phylum[i] == "Proteobacteria"){
    if (Class[i] == "unclassified"){
      Phylum[i] <- Phylum[i]       
    } else {
      Phylum[i] <- Class[i]
    }
  } 
}

phy$Phylum <- Phylum
t <- tax_table(as.matrix(phy))

tax_table(merged_final) <- t

#same for raw_merged, but also add class name to Bacteroidetes phylum field
phy <- data.frame(tax_table(raw_merged))
Phylum <- as.character(phy$Phylum)
Class <- as.character(phy$Class)

for  (i in 1:length(Phylum)){ 
  if (Phylum[i] == "Proteobacteria"){
    if (Class[i] == "unclassified"){
      Phylum[i] <- Phylum[i]       
    } else {
      Phylum[i] <- Class[i]
    }
  } 
}

for  (i in 1:length(Phylum)){ 
  if (Phylum[i] == "Bacteroidetes"){
    if (Class[i] == "unclassified"){
      Phylum[i] <- Phylum[i] 
    } else {
      Phylum[i] <- Class[i]
    }
  } 
}

for  (i in 1:length(Phylum)){ 
  if (Phylum[i] == "Sphingobacteriia"){
      Phylum[i] <- "Sphingobacteria" 
    }
  } 

for  (i in 1:length(Phylum)){ 
  if (Phylum[i] == "Flavobacteriia"){
      Phylum[i] <- "Flavobacteria" 
    }
  } 

phy$Phylum <- Phylum
t <- tax_table(as.matrix(phy))

tax_table(raw_merged) <- t
```

## beta-diversity DNA and cDNA count data: upgma + ADONIS + PCoA DNA + PCoA RNA + Procrustes (Fig. 2, Table 2)
```{r beta-diversity DNA and cDNA count data: upgma + ADONIS + PCoA DNA + PCoA RNA + Procrustes}

### upgma clustering as in Jones and Lennon, 2010 --- FOR FIGURE 2
norm_bray <- vegdist(t(otu_table(merged_final)), method = "bray")  # calculates the Bray-Curtis Distances
upgma <- hclust(d = norm_bray,method = "average")
pdf(file="Figures/Rplot_upgma_bray.pdf", width= 20, height=15, pointsize= 14)
upgma_bray <- plot(upgma, hang = -1) ; upgma_bray
  dev.off()

### Let's run ADONIS using Michelle Berry's function --- FOR TABLE 2
phyloseq_to_adonis(merged_final, distmat = norm_bray, dist = "bray","Fraction")
phyloseq_to_adonis(merged_final, distmat = norm_bray, dist = "bray","Season")
phyloseq_to_adonis(merged_final, distmat = norm_bray, dist = "bray","Station")
phyloseq_to_adonis(merged_final, distmat = norm_bray, dist = "bray","DNA")
phyloseq_to_adonis(merged_final, distmat = norm_bray, dist = "bray","Depth_C")
phyloseq_to_adonis(merged_final, distmat = norm_bray, dist = "bray","DayNight")
phyloseq_to_adonis(merged_final, distmat = norm_bray, dist = "bray","Lake")
formula<-c("Fraction","Season","Lake","Station","Depth_C","DNA","DayNight")
phyloseq_to_adonis(merged_final, distmat = norm_bray, dist = "bray",formula)

### create PCoA plots for RNA and DNA seperately
# Betadiv pcoa Bray-Curtis DNA only 
merged_final_DNA <- subset_samples(merged_final,DNA == "D")
norm_bray_DNA <- vegdist(t(otu_table(merged_final_DNA)), method = "bray")  # calculates the Bray-Curtis Distances
bray_pcoa_DNA <- pcoa(norm_bray_DNA)
bray_pcoa2_DNA <- bray_pcoa_DNA$vectors
bray_pcoa3_DNA <- data.frame(bray_pcoa2_DNA[, 1:4])
bray_pcoa3_DNA$names <- row.names(bray_pcoa3_DNA)
bray_pcoa4_DNA <- merge(bray_pcoa3_DNA,data_final_df,by="names")
for(i in 1:length(bray_pcoa4_DNA$Season)){
  bray_pcoa4_DNA$Depth_Seas[i]<-paste(as.character(bray_pcoa4_DNA$Depth_C[i]),
                                  as.character(bray_pcoa4_DNA$Season[i]))}
bray_values_DNA <- bray_pcoa_DNA$values
bray_rel_eigens_DNA <- bray_values_DNA$Relative_eig
bray_rel_eigen1_DNA <- bray_rel_eigens_DNA[1]
bray_rel_eigen1_percent_DNA <- round(bray_rel_eigen1_DNA * 100, digits = 1)
bray_rel_eigen2_DNA <- bray_rel_eigens_DNA[2]
bray_rel_eigen2_percent_DNA <- round(bray_rel_eigen2_DNA * 100, digits = 1)
bray_rel_eigen3_DNA <- bray_rel_eigens_DNA[3]
bray_rel_eigen3_percent_DNA <- round(bray_rel_eigen3_DNA * 100, digits = 1)
bray_rel_eigen4_DNA <- bray_rel_eigens_DNA[4]
bray_rel_eigen4_percent_DNA <- round(bray_rel_eigen4_DNA * 100, digits = 1)
bray_axis1_DNA <- paste("PCoA1:",bray_rel_eigen1_percent_DNA,"%")
bray_axis2_DNA <- paste("PCoA2:",bray_rel_eigen2_percent_DNA,"%")
bray_axis3_DNA <- paste("PCoA3:",bray_rel_eigen3_percent_DNA,"%")
bray_axis4_DNA <- paste("PCoA4:",bray_rel_eigen4_percent_DNA,"%")

PCoA_DNA_title <- paste("PCoA DNA data when considering",ntaxa(merged_final),"OTUs")

pdf(file="Figures/Rplot_PCOA12_BC_DNA.pdf", width= 20, height=15, pointsize= 14)
pcoa_BC12_DNA <- ggplot(bray_pcoa4_DNA, aes(Axis.1, Axis.2 * -1, color = Season, shape = Station, size = Fraction, fill = Depth_Seas)) +
  xlab(bray_axis1_DNA) + ylab(bray_axis2_DNA) + ggtitle(PCoA_DNA_title) +
  geom_point(alpha=0.9) + theme_bw() + #ylim(1, -1) + xlim(1, -1) +
  scale_color_manual(name = "season", breaks=c("Sp", "Su",  "Fa"),
                     labels = c("Spring", "Summer",  "Fall"), 
                     values = c("Fa" = "mediumblue", "Sp" = "darkgreen", "Su" = "red")) +
  scale_shape_manual(name = "station", breaks = c("MLB", "MM15",  "MM110"), 
                     labels = c("MLB", "M15",  "M110"),
                     values = c("MLB" = 21, "MM15" = 22, "MM110" = 24)) +
  scale_size_manual(name = "fraction", breaks = c("E", "B"), 
                     labels = c("Particle", "Free"),
                     values = c("B" = 5, "E" = 10)) +
  scale_fill_manual(name = "depth", breaks = c("D Sp", "D Su", "D Fa", "M Su", "S Sp", "S Su", "S Fa"), 
                     labels = c("Deep","Deep","Deep", "Chla max", "Surface", "Surface", "Surface"),
                     values = c("D Fa" = "mediumblue", "D Sp" = "darkgreen", "D Su" = "red", "M Su" = "orange", "S Sp" = "white", "S Su" = "white", "S Fa" = "white")) +
  theme(axis.text.x = element_text(colour="black", vjust=0.5, size=14), 
        axis.text.y = element_text(colour="black", vjust=0.5, size=14),
        axis.title.x = element_text(face="bold", size=16),
        axis.title.y = element_text(face="bold", size=16),
        legend.title = element_text(size=12, face="bold"),
        legend.text = element_text(size = 12),
        ###LEGEND TOP RIGHT CORNER
        legend.position = "right"); pcoa_BC12_DNA
  dev.off()

pdf(file="Figures/Rplot_PCOA34_BC_DNA.pdf", width= 20, height=15, pointsize= 14)
pcoa_BC34_DNA <- ggplot(bray_pcoa4_DNA, aes(Axis.3, Axis.4 * -1, color = Season, shape = Station, size = Fraction, fill = Depth_Seas)) +
  xlab(bray_axis3_DNA) + ylab(bray_axis4_DNA) + ggtitle(PCoA_DNA_title) +
  geom_point(alpha=0.9) + theme_bw() + #ylim(1, -1) + xlim(1, -1) +
  scale_color_manual(name = "season", breaks=c("Sp", "Su",  "Fa"),
                     labels = c("Spring", "Summer",  "Fall"), 
                     values = c("Fa" = "mediumblue", "Sp" = "darkgreen", "Su" = "red")) +
  scale_shape_manual(name = "station", breaks = c("MLB", "MM15",  "MM110"), 
                     labels = c("MLB", "M15",  "M110"),
                     values = c("MLB" = 21, "MM15" = 22, "MM110" = 24)) +
  scale_size_manual(name = "fraction", breaks = c("E", "B"), 
                     labels = c("Particle", "Free"),
                     values = c("B" = 5, "E" = 10)) +
  scale_fill_manual(name = "depth", breaks = c("D Sp", "D Su", "D Fa", "M Su", "S Sp", "S Su", "S Fa"), 
                     labels = c("Deep","Deep","Deep", "Chla max", "Surface", "Surface", "Surface"),
                     values = c("D Fa" = "mediumblue", "D Sp" = "darkgreen", "D Su" = "red", "M Su" = "orange", "S Sp" = "white", "S Su" = "white", "S Fa" = "white")) +
  theme(axis.text.x = element_text(colour="black", vjust=0.5, size=14), 
        axis.text.y = element_text(colour="black", vjust=0.5, size=14),
        axis.title.x = element_text(face="bold", size=16),
        axis.title.y = element_text(face="bold", size=16),
        legend.title = element_text(size=12, face="bold"),
        legend.text = element_text(size = 12),
        ###LEGEND TOP RIGHT CORNER
        legend.position = "right"); pcoa_BC34_DNA
  dev.off()


# Betadiv pcoa Bray-Curtis RNA only  
merged_final_RNA <- subset_samples(merged_final,DNA == "cD")
norm_bray_RNA <- vegdist(t(otu_table(merged_final_RNA)), method = "bray")  # calculates the Bray-Curtis Distances
bray_pcoa_RNA <- pcoa(norm_bray_RNA)
bray_pcoa2_RNA <- bray_pcoa_RNA$vectors
bray_pcoa3_RNA <- data.frame(bray_pcoa2_RNA[, 1:4])
bray_pcoa3_RNA$names <- row.names(bray_pcoa3_RNA)
bray_pcoa4_RNA <- merge(bray_pcoa3_RNA,data_final_df,by="names")
for(i in 1:length(bray_pcoa4_RNA$Season)){
  bray_pcoa4_RNA$Depth_Seas[i]<-paste(as.character(bray_pcoa4_RNA$Depth_C[i]),
                                  as.character(bray_pcoa4_RNA$Season[i]))}
bray_values_RNA <- bray_pcoa_RNA$values
bray_rel_eigens_RNA <- bray_values_RNA$Relative_eig
bray_rel_eigen1_RNA <- bray_rel_eigens_RNA[1]
bray_rel_eigen1_percent_RNA <- round(bray_rel_eigen1_RNA * 100, digits = 1)
bray_rel_eigen2_RNA <- bray_rel_eigens_RNA[2]
bray_rel_eigen2_percent_RNA <- round(bray_rel_eigen2_RNA * 100, digits = 1)
bray_rel_eigen3_RNA <- bray_rel_eigens_RNA[3]
bray_rel_eigen3_percent_RNA <- round(bray_rel_eigen3_RNA * 100, digits = 1)
bray_rel_eigen4_RNA <- bray_rel_eigens_RNA[4]
bray_rel_eigen4_percent_RNA <- round(bray_rel_eigen4_RNA * 100, digits = 1)
bray_axis1_RNA <- paste("PCoA1:",bray_rel_eigen1_percent_RNA,"%")
bray_axis2_RNA <- paste("PCoA2:",bray_rel_eigen2_percent_RNA,"%")
bray_axis3_RNA <- paste("PCoA3:",bray_rel_eigen3_percent_RNA,"%")
bray_axis4_RNA <- paste("PCoA4:",bray_rel_eigen4_percent_RNA,"%")

PCoA_RNA_title <- paste("PCoA RNA data when considering",ntaxa(merged_final),"OTUs")

pdf(file="Figures/Rplot_PCOA12_BC_RNA.pdf", width= 20, height=15, pointsize= 14)
pcoa_BC12_RNA <- ggplot(bray_pcoa4_RNA, aes(Axis.1, Axis.2 * -1, color = Season, shape = Station, size = Fraction, fill = Depth_Seas)) +
  xlab(bray_axis1_RNA) + ylab(bray_axis2_RNA) + ggtitle(PCoA_RNA_title) +
  geom_point(alpha=0.9) + theme_bw() + #ylim(1, -1) + xlim(1, -1) +
  scale_color_manual(name = "season", breaks=c("Sp", "Su",  "Fa"),
                     labels = c("Spring", "Summer",  "Fall"), 
                     values = c("Fa" = "mediumblue", "Sp" = "darkgreen", "Su" = "red")) +
  scale_shape_manual(name = "station", breaks = c("MLB", "MM15",  "MM110"), 
                     labels = c("MLB", "M15",  "M110"),
                     values = c("MLB" = 21, "MM15" = 22, "MM110" = 24)) +
  scale_size_manual(name = "fraction", breaks = c("E", "B"), 
                     labels = c("Particle", "Free"),
                     values = c("B" = 5, "E" = 10)) +
  scale_fill_manual(name = "depth", breaks = c("D Sp", "D Su", "D Fa", "M Su", "S Sp", "S Su", "S Fa"), 
                     labels = c("Deep","Deep","Deep", "Chla max", "Surface", "Surface", "Surface"),
                     values = c("D Fa" = "mediumblue", "D Sp" = "darkgreen", "D Su" = "red", "M Su" = "orange", "S Sp" = "white", "S Su" = "white", "S Fa" = "white")) +
  theme(axis.text.x = element_text(colour="black", vjust=0.5, size=14), 
        axis.text.y = element_text(colour="black", vjust=0.5, size=14),
        axis.title.x = element_text(face="bold", size=16),
        axis.title.y = element_text(face="bold", size=16),
        legend.title = element_text(size=12, face="bold"),
        legend.text = element_text(size = 12),
        ###LEGEND TOP RIGHT CORNER
        legend.position = "right"); pcoa_BC12_RNA
  dev.off()

pdf(file="Figures/Rplot_PCOA34_BC_RNA.pdf", width= 20, height=15, pointsize= 14)
pcoa_BC34_RNA <- ggplot(bray_pcoa4_RNA, aes(Axis.3, Axis.4 * -1, color = Season, shape = Station, size = Fraction, fill = Depth_Seas)) +
  xlab(bray_axis3_RNA) + ylab(bray_axis4_RNA) + ggtitle(PCoA_RNA_title) +
  geom_point(alpha=0.9) + theme_bw() + #ylim(1, -1) + xlim(1, -1) +
  scale_color_manual(name = "season", breaks=c("Sp", "Su",  "Fa"),
                     labels = c("Spring", "Summer",  "Fall"), 
                     values = c("Fa" = "mediumblue", "Sp" = "darkgreen", "Su" = "red")) +
  scale_shape_manual(name = "station", breaks = c("MLB", "MM15",  "MM110"), 
                     labels = c("MLB", "M15",  "M110"),
                     values = c("MLB" = 21, "MM15" = 22, "MM110" = 24)) +
  scale_size_manual(name = "fraction", breaks = c("E", "B"), 
                     labels = c("Particle", "Free"),
                     values = c("B" = 5, "E" = 10)) +
  scale_fill_manual(name = "depth", breaks = c("D Sp", "D Su", "D Fa", "M Su", "S Sp", "S Su", "S Fa"), 
                     labels = c("Deep","Deep","Deep", "Chla max", "Surface", "Surface", "Surface"),
                     values = c("D Fa" = "mediumblue", "D Sp" = "darkgreen", "D Su" = "red", "M Su" = "orange", "S Sp" = "white", "S Su" = "white", "S Fa" = "white")) +
  theme(axis.text.x = element_text(colour="black", vjust=0.5, size=14), 
        axis.text.y = element_text(colour="black", vjust=0.5, size=14),
        axis.title.x = element_text(face="bold", size=16),
        axis.title.y = element_text(face="bold", size=16),
        legend.title = element_text(size=12, face="bold"),
        legend.text = element_text(size = 12),
        ###LEGEND TOP RIGHT CORNER
        legend.position = "right"); pcoa_BC34_RNA
  dev.off()

### Procrustes analysis to determine whether DNA and RNA patterns are different or not
merged_final_RNA_procr <- subset_samples(subset_samples(merged_final,DNA == "cD"),names != "Su.EcD.110.DN")
norm_bray_RNA_procr <- vegdist(t(otu_table(merged_final_RNA_procr)), method = "bray")  # calculates the Bray-Curtis Distances
bray_pcoaveg_DNA <- cmdscale(norm_bray_DNA)
bray_pcoaveg_RNA <- cmdscale(norm_bray_RNA_procr)
proc_DNA_RNA <- procrustes(bray_pcoaveg_DNA, bray_pcoaveg_RNA, scale = FALSE, symmetric = FALSE)
summary(proc_DNA_RNA)
protest(bray_pcoaveg_DNA, bray_pcoaveg_RNA, permutations = how(nperm = 999))

### Partial Mantel test to look at how env factors have additional affect on RNA data after taking variation at the DNA level into account 
env_data <- data.frame(subset(sample_data(merged_final_DNA), select=c("Fraction", "Season", "DayNight","Lake", "Shore", "Depth_Q")))

# modifying factor values for calculation of Gower distance (note, numbers do not matter for binary measures, but are sclaed to distance between points for season (using month number) and location along transect (by using approximation of distance between locations))
env_data$Fraction[env_data$Fraction=="B"]<-"3"
env_data$Fraction[env_data$Fraction=="E"]<-"20"
env_data$Fraction<-as.numeric(env_data$Fraction)
env_data$Season[env_data$Season=="Sp"]<-"4"
env_data$Season[env_data$Season=="Su"]<-"7"
env_data$Season[env_data$Season=="Fa"]<-"9"
env_data$Season<-as.numeric(env_data$Season)
env_data$DayNight[env_data$DayNight=="D"]<-"1"
env_data$DayNight[env_data$DayNight=="N"]<-"2"
env_data$DayNight<-as.numeric(env_data$DayNight)
env_data$Lake[env_data$Lake=="MM"]<-"2"
env_data$Lake[env_data$Lake=="MLB"]<-"1"
env_data$Lake<-as.numeric(env_data$Lake)
env_data$Shore[env_data$Shore=="Off"]<-"20"
env_data$Shore[env_data$Shore=="Near"]<-"5"
env_data$Shore[env_data$Shore=="MLB"]<-"1"
env_data$Shore<-as.numeric(env_data$Shore)
env_data$Depth_Q<-as.numeric(env_data$Depth_Q)

# calculating gower distance basedo n environmental data and performing partial and standard Mantel test
env_gower <- daisy(env_data,metric = c("gower"))
mantel.partial(norm_bray_RNA_procr, env_gower, norm_bray_DNA, method = "pearson", permutations = 999, 
    strata = NULL, na.rm = FALSE, parallel = getOption("mc.cores"))
mantel(norm_bray_RNA_procr, env_gower)

# same analyses but with one env factor at a time: Fraction -- partial Mantel not significant
env_data_F <- data.frame(subset(sample_data(merged_final_DNA), select=c("Fraction")))
env_data_F$Fraction[env_data_F$Fraction=="B"]<-"3"
env_data_F$Fraction[env_data_F$Fraction=="E"]<-"20"
env_data_F$Fraction<-as.numeric(env_data_F$Fraction)
env_gower_F <- daisy(env_data_F,metric = c("gower"))
mantel.partial(norm_bray_RNA_procr, env_gower_F, norm_bray_DNA, method = "pearson", permutations = 999, 
    strata = NULL, na.rm = FALSE, parallel = getOption("mc.cores"))
mantel(norm_bray_RNA_procr, env_gower_F)

# one env factor at a time: Season -- partial Mantel significant
env_data_S <- data.frame(subset(sample_data(merged_final_DNA), select=c("Season")))
env_data_S$Season[env_data_S$Season=="Sp"]<-"4"
env_data_S$Season[env_data_S$Season=="Su"]<-"7"
env_data_S$Season[env_data_S$Season=="Fa"]<-"9"
env_data_S$Season<-as.numeric(env_data_S$Season)  
env_gower_S <- daisy(env_data_S,metric = c("gower"))
mantel.partial(norm_bray_RNA_procr, env_gower_S, norm_bray_DNA, method = "pearson", permutations = 999, 
    strata = NULL, na.rm = FALSE, parallel = getOption("mc.cores"))
mantel(norm_bray_RNA_procr, env_gower_S)

# one env factor at a time: DayNight -- partial Mantel not significant
env_data_DN <- data.frame(subset(sample_data(merged_final_DNA), select=c("DayNight")))
env_data_DN$DayNight[env_data_DN$DayNight=="D"]<-"1"
env_data_DN$DayNight[env_data_DN$DayNight=="N"]<-"2"
env_data_DN$DayNight<-as.numeric(env_data_DN$DayNight)
env_gower_DN <- daisy(env_data_DN,metric = c("gower"))
mantel.partial(norm_bray_RNA_procr, env_gower_DN, norm_bray_DNA, method = "pearson", permutations = 999, 
    strata = NULL, na.rm = FALSE, parallel = getOption("mc.cores"))
mantel(norm_bray_RNA_procr, env_gower_DN)

# one env factor at a time: Lake -- partial Mantel significant
env_data_L <- data.frame(subset(sample_data(merged_final_DNA), select=c("Lake")))
env_data_L$Lake[env_data_L$Lake=="MM"]<-"2"
env_data_L$Lake[env_data_L$Lake=="MLB"]<-"1"
env_data_L$Lake<-as.numeric(env_data_L$Lake)
env_gower_L <- daisy(env_data_L,metric = c("gower"))
mantel.partial(norm_bray_RNA_procr, env_gower_L, norm_bray_DNA, method = "pearson", permutations = 999, 
    strata = NULL, na.rm = FALSE, parallel = getOption("mc.cores"))
mantel(norm_bray_RNA_procr, env_gower_L)

# one env factor at a time: Shore -- partial Mantel not significant
env_data_Sh <- data.frame(subset(sample_data(merged_final_DNA), select=c("Shore")))
env_data_Sh$Shore[env_data_Sh$Shore=="Off"]<-"20"
env_data_Sh$Shore[env_data_Sh$Shore=="Near"]<-"5"
env_data_Sh$Shore[env_data_Sh$Shore=="MLB"]<-"1"
env_data_Sh$Shore<-as.numeric(env_data_Sh$Shore)
env_gower_Sh <- daisy(env_data_Sh,metric = c("gower"))
mantel.partial(norm_bray_RNA_procr, env_gower_Sh, norm_bray_DNA, method = "pearson", permutations = 999, 
    strata = NULL, na.rm = FALSE, parallel = getOption("mc.cores"))
mantel(norm_bray_RNA_procr, env_gower_Sh)

# one env factor at a time: Depth_Q -- partial Mantel not significant
env_data_D <- data.frame(subset(sample_data(merged_final_DNA), select=c("Depth_Q")))
env_data_D$Depth_Q<-as.numeric(env_data$Depth_Q)
env_gower_D <- daisy(env_data_D,metric = c("gower"))
mantel.partial(norm_bray_RNA_procr, env_gower_D, norm_bray_DNA, method = "pearson", permutations = 999, 
    strata = NULL, na.rm = FALSE, parallel = getOption("mc.cores"))
mantel(norm_bray_RNA_procr, env_gower_D)
```

## Top 200 taxa beta-diversity DNA and cDNA count data: upgma + ADONIS + PCoA DNA + PCoA RNA (Fig. 5A,B)
```{r top 200 taxa beta-diversity DNA and cDNA count data: upgma + ADONIS + PCoA DNA + PCoA RNA}

## limit phyloseq object to top 200 taxa
merged_final_toptaxa <- prune_taxa(taxa_sums(merged_final) > 215, merged_final)
physeq_toptaxa = prune_taxa(taxa_names(merged_final_toptaxa),physeq)
raw_merged_toptaxa = prune_taxa(taxa_names(merged_final_toptaxa),raw_merged)

### determine how many sequences included for each sample when only considering 200 top OTUs
relab_toptaxa <- sample_sums(merged_final_toptaxa)/sample_sums(merged_final)*100
mean(relab_toptaxa)
sd(relab_toptaxa)

### ADD THE PROTEOBACTERIA CLASSES TO THE PHYLA
phy <- data.frame(tax_table(merged_final_toptaxa))
Phylum <- as.character(phy$Phylum)
Class <- as.character(phy$Class)

for  (i in 1:length(Phylum)){ 
  if (Phylum[i] == "Proteobacteria"){
    if (Class[i] == "unclassified"){
      Phylum[i] <- Phylum[i]       
    } else {
      Phylum[i] <- Class[i]
    }
  } 
}

phy$Phylum <- Phylum
t <- tax_table(as.matrix(phy))

tax_table(merged_final_toptaxa) <- t

#same for raw_merged
phy <- data.frame(tax_table(raw_merged_toptaxa))
Phylum <- as.character(phy$Phylum)
Class <- as.character(phy$Class)

for  (i in 1:length(Phylum)){ 
  if (Phylum[i] == "Proteobacteria"){
    if (Class[i] == "unclassified"){
      Phylum[i] <- Phylum[i]       
    } else {
      Phylum[i] <- Class[i]
    }
  } 
}

### ADD THE BACTEROIDETES CLASSES TO THE PHYLUM FIELD IN PHYLOSEQ OBJECT
for  (i in 1:length(Phylum)){ 
  if (Phylum[i] == "Bacteroidetes"){
    if (Class[i] == "unclassified"){
      Phylum[i] <- Phylum[i] 
    } else {
      Phylum[i] <- Class[i]
    }
  } 
}

for  (i in 1:length(Phylum)){ 
  if (Phylum[i] == "Sphingobacteriia"){
      Phylum[i] <- "Sphingobacteria" 
    }
  } 

for  (i in 1:length(Phylum)){ 
  if (Phylum[i] == "Flavobacteriia"){
      Phylum[i] <- "Flavobacteria" 
    }
  } 

phy$Phylum <- Phylum
t <- tax_table(as.matrix(phy))

tax_table(raw_merged_toptaxa) <- t

### upgma clustering as in Jones and Lennon, now just for the top 200 taxa
norm_bray_toptaxa <- vegdist(t(otu_table(merged_final_toptaxa)), method = "bray")  # calculates the Bray-Curtis Distances
upgma_toptaxa <- hclust(d = norm_bray_toptaxa,method = "average")
pdf(file="Figures/Rplot_upgma_bray_toptaxa.pdf", width= 20, height=15, pointsize= 14)
upgma_bray_toptaxa <- plot(upgma, hang = -1) ; upgma_bray_toptaxa
  dev.off()

#### Let's run ADONIS using Michelle Berry's function
phyloseq_to_adonis(merged_final_toptaxa, distmat = norm_bray, dist = "bray","Fraction")
phyloseq_to_adonis(merged_final_toptaxa, distmat = norm_bray, dist = "bray","Season")
phyloseq_to_adonis(merged_final_toptaxa, distmat = norm_bray, dist = "bray","Station")
phyloseq_to_adonis(merged_final_toptaxa, distmat = norm_bray, dist = "bray","DNA")
phyloseq_to_adonis(merged_final_toptaxa, distmat = norm_bray, dist = "bray","Depth_C")
phyloseq_to_adonis(merged_final_toptaxa, distmat = norm_bray, dist = "bray","DayNight")
phyloseq_to_adonis(merged_final_toptaxa, distmat = norm_bray, dist = "bray","Lake")
formula<-c("Fraction","Season","Lake","Station","Depth_C","DNA","DayNight")
phyloseq_to_adonis(merged_final_toptaxa, distmat = norm_bray, dist = "bray",formula)

### create PCoA plot for RNA and DNA seperately
# Betadiv pcoa Bray-Curtis DNA only ---- FOR FIGURE 5A
merged_final_toptaxa_DNA <- subset_samples(merged_final_toptaxa,DNA == "D")
norm_bray_toptaxa_DNA <- vegdist(t(otu_table(merged_final_toptaxa_DNA)), method = "bray")  # calculates the Bray-Curtis Distances
bray_pcoa_toptaxa_DNA <- pcoa(norm_bray_toptaxa_DNA)
bray_pcoa2_toptaxa_DNA <- bray_pcoa_toptaxa_DNA$vectors
bray_pcoa3_toptaxa_DNA <- data.frame(bray_pcoa2_toptaxa_DNA[, 1:4])
bray_pcoa3_toptaxa_DNA$names <- row.names(bray_pcoa3_toptaxa_DNA)
bray_pcoa4_toptaxa_DNA <- merge(bray_pcoa3_toptaxa_DNA,data_final_df,by="names")
for(i in 1:length(bray_pcoa4_toptaxa_DNA$Season)){
  bray_pcoa4_toptaxa_DNA$Depth_Seas[i]<-paste(as.character(bray_pcoa4_toptaxa_DNA$Depth_C[i]),
                                  as.character(bray_pcoa4_toptaxa_DNA$Season[i]))}
bray_values_toptaxa_DNA <- bray_pcoa_toptaxa_DNA$values
bray_rel_eigens_toptaxa_DNA <- bray_values_toptaxa_DNA$Relative_eig
bray_rel_eigen1_toptaxa_DNA <- bray_rel_eigens_toptaxa_DNA[1]
bray_rel_eigen1_percent_toptaxa_DNA <- round(bray_rel_eigen1_toptaxa_DNA * 100, digits = 1)
bray_rel_eigen2_toptaxa_DNA <- bray_rel_eigens_toptaxa_DNA[2]
bray_rel_eigen2_percent_toptaxa_DNA <- round(bray_rel_eigen2_toptaxa_DNA * 100, digits = 1)
bray_rel_eigen3_toptaxa_DNA <- bray_rel_eigens_toptaxa_DNA[3]
bray_rel_eigen3_percent_toptaxa_DNA <- round(bray_rel_eigen3_toptaxa_DNA * 100, digits = 1)
bray_rel_eigen4_toptaxa_DNA <- bray_rel_eigens_toptaxa_DNA[4]
bray_rel_eigen4_percent_toptaxa_DNA <- round(bray_rel_eigen4_toptaxa_DNA * 100, digits = 1)
bray_axis1_toptaxa_DNA <- paste("PCoA1:",bray_rel_eigen1_percent_toptaxa_DNA,"%")
bray_axis2_toptaxa_DNA <- paste("PCoA2:",bray_rel_eigen2_percent_toptaxa_DNA,"%")
bray_axis3_toptaxa_DNA <- paste("PCoA3:",bray_rel_eigen3_percent_toptaxa_DNA,"%")
bray_axis4_toptaxa_DNA <- paste("PCoA4:",bray_rel_eigen4_percent_toptaxa_DNA,"%")

PCoA_DNA_toptaxa_title <- paste("PCoA DNA data when considering",ntaxa(merged_final_toptaxa),"OTUs")

pdf(file="Figures/Rplot_PCOA12_BC_toptaxa_DNA.pdf", width= 10, height=7.5, pointsize= 14)
pcoa_BC12_toptaxa_DNA <- ggplot(bray_pcoa4_toptaxa_DNA, aes(Axis.1, Axis.2, color = Season, shape = Station, size = Fraction, fill = Depth_Seas)) +
  xlab(bray_axis1_toptaxa_DNA) + ylab(bray_axis2_toptaxa_DNA) + ggtitle(PCoA_DNA_toptaxa_title) +
  geom_point(alpha=0.9) + theme_bw() + #ylim(1, -1) + xlim(1, -1) +
  scale_color_manual(name = "season", breaks=c("Sp", "Su",  "Fa"),
                     labels = c("Spring", "Summer",  "Fall"), 
                     values = c("Fa" = "mediumblue", "Sp" = "darkgreen", "Su" = "red")) +
  scale_shape_manual(name = "station", breaks = c("MLB", "MM15",  "MM110"), 
                     labels = c("MLB", "M15",  "M110"),
                     values = c("MLB" = 21, "MM15" = 22, "MM110" = 24)) +
  scale_size_manual(name = "fraction", breaks = c("E", "B"), 
                     labels = c("Particle", "Free"),
                     values = c("B" = 5, "E" = 10)) +
  scale_fill_manual(name = "depth", breaks = c("D Sp", "D Su", "D Fa", "M Su", "S Sp", "S Su", "S Fa"), 
                     labels = c("Deep","Deep","Deep", "Chla max", "Surface", "Surface", "Surface"),
                     values = c("D Fa" = "mediumblue", "D Sp" = "darkgreen", "D Su" = "red", "M Su" = "orange", "S Sp" = "white", "S Su" = "white", "S Fa" = "white")) +
  theme(axis.text.x = element_text(colour="black", vjust=0.5, size=14), 
        axis.text.y = element_text(colour="black", vjust=0.5, size=14),
        axis.title.x = element_text(face="bold", size=16),
        axis.title.y = element_text(face="bold", size=16),
        legend.title = element_text(size=12, face="bold"),
        legend.text = element_text(size = 12),
        ###LEGEND TOP RIGHT CORNER
        legend.position = "right"); pcoa_BC12_toptaxa_DNA
  dev.off()

pdf(file="Figures/Rplot_PCOA34_BC_toptaxa_DNA.pdf", width= 10, height=7.5, pointsize= 14)
pcoa_BC34_toptaxa_DNA <- ggplot(bray_pcoa4_toptaxa_DNA, aes(Axis.3, Axis.4 * -1, color = Season, shape = Station, size = Fraction, fill = Depth_Seas)) +
  xlab(bray_axis3_toptaxa_DNA) + ylab(bray_axis4_toptaxa_DNA) + ggtitle(PCoA_DNA_toptaxa_title) +
  geom_point(alpha=0.9) + theme_bw() + #ylim(1, -1) + xlim(1, -1) +
  scale_color_manual(name = "season", breaks=c("Sp", "Su",  "Fa"),
                     labels = c("Spring", "Summer",  "Fall"), 
                     values = c("Fa" = "mediumblue", "Sp" = "darkgreen", "Su" = "red")) +
  scale_shape_manual(name = "station", breaks = c("MLB", "MM15",  "MM110"), 
                     labels = c("MLB", "M15",  "M110"),
                     values = c("MLB" = 21, "MM15" = 22, "MM110" = 24)) +
  scale_size_manual(name = "fraction", breaks = c("E", "B"), 
                     labels = c("Particle", "Free"),
                     values = c("B" = 5, "E" = 10)) +
  scale_fill_manual(name = "depth", breaks = c("D Sp", "D Su", "D Fa", "M Su", "S Sp", "S Su", "S Fa"), 
                     labels = c("Deep","Deep","Deep", "Chla max", "Surface", "Surface", "Surface"),
                     values = c("D Fa" = "mediumblue", "D Sp" = "darkgreen", "D Su" = "red", "M Su" = "orange", "S Sp" = "white", "S Su" = "white", "S Fa" = "white")) +
  theme(axis.text.x = element_text(colour="black", vjust=0.5, size=14), 
        axis.text.y = element_text(colour="black", vjust=0.5, size=14),
        axis.title.x = element_text(face="bold", size=16),
        axis.title.y = element_text(face="bold", size=16),
        legend.title = element_text(size=12, face="bold"),
        legend.text = element_text(size = 12),
        ###LEGEND TOP RIGHT CORNER
        legend.position = "right"); pcoa_BC34_toptaxa_DNA
  dev.off()


# Betadiv pcoa Bray-Curtis RNA only ---- FOR FIGURE 5B
merged_final_toptaxa_RNA <- subset_samples(merged_final_toptaxa,DNA == "cD")
norm_bray_toptaxa_RNA <- vegdist(t(otu_table(merged_final_toptaxa_RNA)), method = "bray")  # calculates the Bray-Curtis Distances
bray_pcoa_toptaxa_RNA <- pcoa(norm_bray_toptaxa_RNA)
bray_pcoa2_toptaxa_RNA <- bray_pcoa_toptaxa_RNA$vectors
bray_pcoa3_toptaxa_RNA <- data.frame(bray_pcoa2_toptaxa_RNA[, 1:4])
bray_pcoa3_toptaxa_RNA$names <- row.names(bray_pcoa3_toptaxa_RNA)
bray_pcoa4_toptaxa_RNA <- merge(bray_pcoa3_toptaxa_RNA,data_final_df,by="names")
for(i in 1:length(bray_pcoa4_toptaxa_RNA$Season)){
  bray_pcoa4_toptaxa_RNA$Depth_Seas[i]<-paste(as.character(bray_pcoa4_toptaxa_RNA$Depth_C[i]),
                                  as.character(bray_pcoa4_toptaxa_RNA$Season[i]))}
bray_values_toptaxa_RNA <- bray_pcoa_toptaxa_RNA$values
bray_rel_eigens_toptaxa_RNA <- bray_values_toptaxa_RNA$Relative_eig
bray_rel_eigen1_toptaxa_RNA <- bray_rel_eigens_toptaxa_RNA[1]
bray_rel_eigen1_percent_toptaxa_RNA <- round(bray_rel_eigen1_toptaxa_RNA * 100, digits = 1)
bray_rel_eigen2_toptaxa_RNA <- bray_rel_eigens_toptaxa_RNA[2]
bray_rel_eigen2_percent_toptaxa_RNA <- round(bray_rel_eigen2_toptaxa_RNA * 100, digits = 1)
bray_rel_eigen3_toptaxa_RNA <- bray_rel_eigens_toptaxa_RNA[3]
bray_rel_eigen3_percent_toptaxa_RNA <- round(bray_rel_eigen3_toptaxa_RNA * 100, digits = 1)
bray_rel_eigen4_toptaxa_RNA <- bray_rel_eigens_toptaxa_RNA[4]
bray_rel_eigen4_percent_toptaxa_RNA <- round(bray_rel_eigen4_toptaxa_RNA * 100, digits = 1)
bray_axis1_toptaxa_RNA <- paste("PCoA1:",bray_rel_eigen1_percent_toptaxa_RNA,"%")
bray_axis2_toptaxa_RNA <- paste("PCoA2:",bray_rel_eigen2_percent_toptaxa_RNA,"%")
bray_axis3_toptaxa_RNA <- paste("PCoA3:",bray_rel_eigen3_percent_toptaxa_RNA,"%")
bray_axis4_toptaxa_RNA <- paste("PCoA4:",bray_rel_eigen4_percent_toptaxa_RNA,"%")

PCoA_RNA_toptaxa_title <- paste("PCoA RNA data when considering",ntaxa(merged_final_toptaxa),"OTUs")

pdf(file="Figures/Rplot_PCOA12_BC_toptaxa_RNA.pdf", width= 10, height=7.5, pointsize= 14)
pcoa_BC12_toptaxa_RNA <- ggplot(bray_pcoa4_toptaxa_RNA, aes(Axis.1, Axis.2 * -1, color = Season, shape = Station, size = Fraction, fill = Depth_Seas)) +
  xlab(bray_axis1_toptaxa_RNA) + ylab(bray_axis2_toptaxa_RNA) + ggtitle(PCoA_RNA_toptaxa_title) +
  geom_point(alpha=0.9) + theme_bw() + #ylim(1, -1) + xlim(1, -1) +
  scale_color_manual(name = "season", breaks=c("Sp", "Su",  "Fa"),
                     labels = c("Spring", "Summer",  "Fall"), 
                     values = c("Fa" = "mediumblue", "Sp" = "darkgreen", "Su" = "red")) +
  scale_shape_manual(name = "station", breaks = c("MLB", "MM15",  "MM110"), 
                     labels = c("MLB", "M15",  "M110"),
                     values = c("MLB" = 21, "MM15" = 22, "MM110" = 24)) +
  scale_size_manual(name = "fraction", breaks = c("E", "B"), 
                     labels = c("Particle", "Free"),
                     values = c("B" = 5, "E" = 10)) +
  scale_fill_manual(name = "depth", breaks = c("D Sp", "D Su", "D Fa", "M Su", "S Sp", "S Su", "S Fa"), 
                     labels = c("Deep","Deep","Deep", "Chla max", "Surface", "Surface", "Surface"),
                     values = c("D Fa" = "mediumblue", "D Sp" = "darkgreen", "D Su" = "red", "M Su" = "orange", "S Sp" = "white", "S Su" = "white", "S Fa" = "white")) +
  theme(axis.text.x = element_text(colour="black", vjust=0.5, size=14), 
        axis.text.y = element_text(colour="black", vjust=0.5, size=14),
        axis.title.x = element_text(face="bold", size=16),
        axis.title.y = element_text(face="bold", size=16),
        legend.title = element_text(size=12, face="bold"),
        legend.text = element_text(size = 12),
        ###LEGEND TOP RIGHT CORNER
        legend.position = "right"); pcoa_BC12_toptaxa_RNA
  dev.off()

pdf(file="Figures/Rplot_PCOA34_BC_toptaxa_RNA.pdf", width= 10, height=7.5, pointsize= 14)
pcoa_BC34_toptaxa_RNA <- ggplot(bray_pcoa4_toptaxa_RNA, aes(Axis.3, Axis.4 * -1, color = Season, shape = Station, size = Fraction, fill = Depth_Seas)) +
  xlab(bray_axis3_toptaxa_RNA) + ylab(bray_axis4_toptaxa_RNA) + ggtitle(PCoA_RNA_toptaxa_title) +
  geom_point(alpha=0.9) + theme_bw() + #ylim(1, -1) + xlim(1, -1) +
  scale_color_manual(name = "season", breaks=c("Sp", "Su",  "Fa"),
                     labels = c("Spring", "Summer",  "Fall"), 
                     values = c("Fa" = "mediumblue", "Sp" = "darkgreen", "Su" = "red")) +
  scale_shape_manual(name = "station", breaks = c("MLB", "MM15",  "MM110"), 
                     labels = c("MLB", "M15",  "M110"),
                     values = c("MLB" = 21, "MM15" = 22, "MM110" = 24)) +
  scale_size_manual(name = "fraction", breaks = c("E", "B"), 
                     labels = c("Particle", "Free"),
                     values = c("B" = 5, "E" = 10)) +
  scale_fill_manual(name = "depth", breaks = c("D Sp", "D Su", "D Fa", "M Su", "S Sp", "S Su", "S Fa"), 
                     labels = c("Deep","Deep","Deep", "Chla max", "Surface", "Surface", "Surface"),
                     values = c("D Fa" = "mediumblue", "D Sp" = "darkgreen", "D Su" = "red", "M Su" = "orange", "S Sp" = "white", "S Su" = "white", "S Fa" = "white")) +
  theme(axis.text.x = element_text(colour="black", vjust=0.5, size=14), 
        axis.text.y = element_text(colour="black", vjust=0.5, size=14),
        axis.title.x = element_text(face="bold", size=16),
        axis.title.y = element_text(face="bold", size=16),
        legend.title = element_text(size=12, face="bold"),
        legend.text = element_text(size = 12),
        ###LEGEND TOP RIGHT CORNER
        legend.position = "right"); pcoa_BC34_toptaxa_RNA
  dev.off()

```

## RNA vs DNA overlap (Fig. 3A)
```{r RNA vs DNA overlap and replicates overlap}
### DNA vs RNA overlap 
## first make a dataframe that has sample name and list of comma-delimited otus in it
temp <- otu_table(merged_final)
otu_list <- vector(mode="character", length=length(colnames(temp)))
for(i in 1:length(colnames(temp))){
  otu_list[i]<-as.character(colnames(temp)[i])}
otu_list_df <- data.frame(otu_list,otu_list,stringsAsFactors=FALSE)
colnames(otu_list_df) <- c("sample","otu_list")
for(i in 1:length(rownames(otu_list_df))){
  otu_list_df[i,2]<-toString(rownames(temp)[temp[,otu_list_df[i,1]] > 0],sep=",")}

## now make dataframe (compare_df) that adds samples to compare in column 1 and 2, metadata in next columns, and their corresponding otus in 8 and 9, then add numbers of overlapping, unique cDNA, unique DNA in column 10, 11, and 12, and relative abundances of these three categories in 13, 14, and 15
#create new phyloseq object to manipulate
temp_data <- sample_data(merged_final)
temp_otu <- otu_table(merged_final)
temp_taxa <- tax_table(merged_final)
temp_data$Sample = rownames(temp_data)
temp_phy <- merge_phyloseq(temp_otu, temp_taxa, temp_data)

#create new dataframe to store otu overlap data (cDNA vs DNA)
compare_df<-data.frame(unique(sample_data(subset_samples(temp_phy,Sample != "Su.EcD.110.DN"))$Group_cDvsD),rownames(sample_data(subset_samples(subset_samples(temp_phy, DNA == "cD"), Sample != "Su.EcD.110.DN"))),rownames(sample_data(subset_samples(temp_phy, DNA == "D"))),sample_data(subset_samples(temp_phy, DNA == "D"))$Season,sample_data(subset_samples(temp_phy, DNA == "D"))$Fraction,sample_data(subset_samples(temp_phy, DNA == "D"))$Station,sample_data(subset_samples(temp_phy, DNA == "D"))$Depth_C)
colnames(compare_df) <- c("group","cDNA","DNA","Season","Fraction","Station","Depth_C")
colnames(otu_list_df) <- c("cDNA","otu_cDNA")
compare_df <- merge(compare_df,otu_list_df,by="cDNA")
colnames(otu_list_df) <- c("DNA","otu_DNA")
compare_df <- merge(compare_df,otu_list_df,by="DNA")
colnames(otu_list_df) <- c("sample","otu_list")
for(i in 1:length(rownames(compare_df))){
  compare_df[i,10]<-length(intersect(unlist(strsplit(compare_df[i,]$otu_cDNA,split=", ")), unlist(strsplit(compare_df[i,]$otu_DNA,split=", "))))
  compare_df[i,11] <- length(setdiff(unlist(strsplit(compare_df[i,]$otu_cDNA,split=", ")), unlist(strsplit(compare_df[i,]$otu_DNA,split=", "))))
  compare_df[i,12] <- length(setdiff(unlist(strsplit(compare_df[i,]$otu_DNA,split=", ")), unlist(strsplit(compare_df[i,]$otu_cDNA,split=", "))))
  compare_df[i,13] <- compare_df[i,10]/sum(compare_df[i,10],compare_df[i,11],compare_df[i,12])
  compare_df[i,14] <- compare_df[i,11]/sum(compare_df[i,10],compare_df[i,11],compare_df[i,12])
  compare_df[i,15] <- compare_df[i,12]/sum(compare_df[i,10],compare_df[i,11],compare_df[i,12])
}
colnames(compare_df) <- c("DNA","cDNA","group","Season","Fraction","Station","Depth_C","otu_cDNA","otu_DNA","Shared","Uniq_cDNA","Uniq_DNA","Shared_rel","Uniq_cDNA_rel","Uniq_DNA_rel")

### rep1 vs rep2 overlap of OTUs
## first make a dataframe that has sample name and list of comma-delimited otus in it
# we will do OTU overlap analysis only for OTUs witheld for cDNA-DNA overlap analysis
physeq_reps = prune_taxa(taxa_names(merged_final),physeq)
rep_temp <- otu_table(physeq_reps)
rep_otu_list <- vector(mode="character", length=length(colnames(rep_temp)))
for(i in 1:length(colnames(rep_temp))){
  rep_otu_list[i]<-as.character(colnames(rep_temp)[i])}
rep_otu_list_df <- data.frame(rep_otu_list,rep_otu_list,stringsAsFactors=FALSE)
colnames(rep_otu_list_df) <- c("sample","otu_list")
for(i in 1:length(rownames(rep_otu_list_df))){
  rep_otu_list_df[i,2]<-toString(rownames(rep_temp)[rep_temp[,rep_otu_list_df[i,1]] > 0],sep=",")}

## now make dataframe rep_compare_df as above
#create new phyloseq object to manipulate
rep_temp_data <- sample_data(physeq_reps)
rep_temp_otu <- otu_table(physeq_reps)
rep_temp_taxa <- tax_table(physeq_reps)
rep_temp_data$Sample = rownames(rep_temp_data)
rep_temp_phy <- merge_phyloseq(rep_temp_otu, rep_temp_taxa, rep_temp_data)
rep_group_sums <- as.matrix(table(sample_data(rep_temp_phy)[ ,"Group"]))[,1]
reps <- as.data.frame(rep_group_sums)
reps$Group <- rownames(reps)
rep_temp_data <- data.frame(rep_temp_data)
rep_temp_data <-  merge(rep_temp_data,reps,by="Group")
rownames(rep_temp_data) = rep_temp_data$Sample
rep_temp_data = sample_data(rep_temp_data)
rep_temp_phy <- merge_phyloseq(rep_temp_otu, rep_temp_taxa, rep_temp_data)

#create new dataframe to store otu overlap data (cDNA vs DNA)
rep_compare_df<-data.frame(unique(sample_data(subset_samples(rep_temp_phy,rep_group_sums != "1"))$Group),rownames(sample_data(subset_samples(subset_samples(rep_temp_phy, Replicates == "2"), rep_group_sums != "1"))),rownames(sample_data(subset_samples(subset_samples(rep_temp_phy, Replicates == "1"), rep_group_sums != "1"))),sample_data(subset_samples(subset_samples(rep_temp_phy,rep_group_sums != "1"),Replicates == "2"))$Season,sample_data(subset_samples(subset_samples(rep_temp_phy,rep_group_sums != "1"),Replicates == "2"))$Fraction,sample_data(subset_samples(subset_samples(rep_temp_phy,rep_group_sums != "1"),Replicates == "2"))$Station,sample_data(subset_samples(subset_samples(rep_temp_phy,rep_group_sums != "1"),Replicates == "2"))$Depth_C)
colnames(rep_compare_df) <- c("group","rep2","rep1","Season","Fraction","Station","Depth_C")
colnames(rep_otu_list_df) <- c("rep2","otu_rep2")
rep_compare_df <- merge(rep_compare_df,rep_otu_list_df,by="rep2")
colnames(rep_otu_list_df) <- c("rep1","otu_rep1")
rep_compare_df <- merge(rep_compare_df,rep_otu_list_df,by="rep1")
colnames(rep_otu_list_df) <- c("sample","otu_list")
for(i in 1:length(rownames(rep_compare_df))){
  rep_compare_df[i,10]<-length(intersect(unlist(strsplit(rep_compare_df[i,]$otu_rep2,split=", ")), unlist(strsplit(rep_compare_df[i,]$otu_rep1,split=", "))))
  rep_compare_df[i,11] <- length(setdiff(unlist(strsplit(rep_compare_df[i,]$otu_rep2,split=", ")), unlist(strsplit(rep_compare_df[i,]$otu_rep1,split=", "))))
  rep_compare_df[i,12] <- length(setdiff(unlist(strsplit(rep_compare_df[i,]$otu_rep1,split=", ")), unlist(strsplit(rep_compare_df[i,]$otu_rep2,split=", "))))
  rep_compare_df[i,13] <- rep_compare_df[i,10]/sum(rep_compare_df[i,10],rep_compare_df[i,11],rep_compare_df[i,12])
  rep_compare_df[i,14] <- rep_compare_df[i,11]/sum(rep_compare_df[i,10],rep_compare_df[i,11],rep_compare_df[i,12])
  rep_compare_df[i,15] <- rep_compare_df[i,12]/sum(rep_compare_df[i,10],rep_compare_df[i,11],rep_compare_df[i,12])
}
colnames(rep_compare_df) <- c("rep1","rep2","group","Season","Fraction","Station","Depth_C","otu_rep2","otu_rep1","Shared","Uniq_rep2","Uniq_rep1","Shared_rel","Uniq_rep2_rel","Uniq_rep1_rel")

#View(data.frame(rep_compare_df)) 

### now make boxplots showing fraction OTUs shared bewteen cDNA and DNA datasets relative to between replicates --- FOR FIGURE 3
#combine dataframes cDNA vs DNA overlap and replicates overlap
shared_df <- compare_df[,c("group","Shared","Shared_rel","Season","Fraction","Station","Depth_C")]
rep_shared_df <- rep_compare_df[,c("group","Shared","Shared_rel","Season","Fraction","Station","Depth_C")]

#replace season, fraction, station, and depth fields with *_rep so that they can be differentiated in combined boxplot
rep_shared_df$Season_new[rep_shared_df$Season=="Sp"]<-"Sp_rep"
rep_shared_df$Season_new[rep_shared_df$Season=="Su"]<-"Su_rep"
rep_shared_df$Season_new[rep_shared_df$Season=="Fa"]<-"Fa_rep"
rep_shared_df$Station_new[rep_shared_df$Station=="MLB"]<-"MLB_rep"
rep_shared_df$Station_new[rep_shared_df$Station=="MM15"]<-"MM15_rep"
rep_shared_df$Station_new[rep_shared_df$Station=="MM110"]<-"MM110_rep"
rep_shared_df$Fraction_new[rep_shared_df$Fraction=="E"]<-"E_rep"
rep_shared_df$Fraction_new[rep_shared_df$Fraction=="B"]<-"B_rep"
rep_shared_df$Depth_C_new[rep_shared_df$Depth_C=="S"]<-"S_rep"
rep_shared_df$Depth_C_new[rep_shared_df$Depth_C=="M"]<-"M_rep"
rep_shared_df$Depth_C_new[rep_shared_df$Depth_C=="D"]<-"D_rep"
rep_shared_df <- rep_shared_df[,c("group","Shared","Shared_rel","Season_new","Fraction_new","Station_new","Depth_C_new")]
colnames(rep_shared_df) <- c("group","Shared","Shared_rel","Season","Fraction","Station","Depth_C")

#combining into 1 dataframe
shared_DcD_reps <- rbind(shared_df,rep_shared_df)


## 1. how does overlap between cDNA:DNA change over the seasons relative to overlap between replicates 
overlap_title <- paste("Overlap cDNA and DNA and between replicates when considering ",ntaxa(merged_final)," OTUs")

shared_DcD_reps_Season_KW <- kruskal.test(shared_DcD_reps$Shared_rel ~ as.factor(shared_DcD_reps$Season)) 
print(shared_DcD_reps_Season_KW)  # show Kruskal Wallis result

# Which samples are significantly different from each other?  
shared_DcD_reps_Season_KW_MC <- kruskalmc(shared_DcD_reps$Shared_rel ~ as.factor(shared_DcD_reps$Season))  ## Defaults to P < 0.05
print(shared_DcD_reps_Season_KW_MC)

# Test to find the letters to represent significance in a plot
shared_DcD_reps_Season_test <- shared_DcD_reps_Season_KW_MC$dif.com$difference # select logical vector
names(shared_DcD_reps_Season_test) <- row.names(shared_DcD_reps_Season_KW_MC$dif.com) # add comparison names

# create a list with "homogenous groups" coded by letter
shared_DcD_reps_Season_letters <- multcompLetters(shared_DcD_reps_Season_test, compare="<", threshold=0.05, 
                                Letters=c(letters, LETTERS, "."), reversed = FALSE)

#  Extract the values from the multcompLetters object
shared_DcD_reps_Season_sigs_dataframe <-  data.frame(as.vector(names(shared_DcD_reps_Season_letters$Letters)), as.vector(shared_DcD_reps_Season_letters$Letters))
colnames(shared_DcD_reps_Season_sigs_dataframe) <- c("Season", "siglabel")
shared_DcD_reps_Season_try <- merge(shared_DcD_reps, shared_DcD_reps_Season_sigs_dataframe, by = "Season")

shared_DcD_reps_Season_try$Season <-factor(shared_DcD_reps_Season_try$Season,levels=c( "Sp", "Sp_rep", "Su", "Su_rep", "Fa", "Fa_rep"))

shared_DcD_reps_Season_sigs <- shared_DcD_reps_Season_try %>%
  select(Season, Season, siglabel) %>%
  distinct()

# finally, the plot
pdf(file="Figures/Rplot_shared_DcD_reps_Season_boxplot.pdf", width= 5, height=5, pointsize= 14)
shared_DcD_reps_Season_boxplot <- ggplot(shared_DcD_reps_Season_try, aes(x = Season, y = Shared_rel, fill = Season)) + geom_point(size = 2) +
  geom_boxplot()  + ggtitle(overlap_title) +
  geom_text(data = shared_DcD_reps_Season_sigs, aes(label = siglabel, x = Season, y = .95), size = 4) +
  scale_fill_manual(name = "", limits=c("Sp", "Sp_rep", "Su", "Su_rep", "Fa", "Fa_rep"), 
                     values = c("Sp" = "grey","Su" = "grey","Fa" = "grey","Sp_rep" = "grey","Su_rep" = "grey","Fa_rep" = "grey"))+
  scale_x_discrete(breaks=c("Sp", "Sp_rep", "Su", "Su_rep", "Fa", "Fa_rep"),
                   labels=c("Spring\ncD-D\n(n=14)","Spring\nrep1-2\n(n=21)", "Summer\ncD-D\n(n=17)", "Summer\nrep1-2\n(n=31)","Fall\ncD-D\n(n=16)","Fall\nrep1-2\n(n=27)")) + 
  xlab("OTU overlap comparison)") + ylab("Fraction of OTUs shared") + theme_bw() + 
  theme(plot.title = element_text(face="bold", size = 12),  #Set the plot title
                                 strip.text.x = element_blank(),  #Set the facet titles on x-axis 
                                 strip.text.y = element_blank(),  #Set the facet titles on x-axis 
                                 strip.background = element_blank(),  #Set the facet background to no background
                                 axis.title.x = element_text(face="bold", size=10),  #Set the x-axis title
                                 axis.title.y = element_text(face="bold", size=10),  #Set the y-axis title
                                 axis.text.x = element_text(angle=0, colour = "black", 
                                                            vjust=1, hjust = 1, size=10),  #Set the x-axis labels
                                 axis.text.y = element_text(colour = "black", size=10),  #Set the y-axis labels
                                 legend.title = element_text(size = 8, face="bold"),  #Set the legend title 
                                 legend.text = element_text(size = 8),  #Set the legend text
                                 legend.position="none", #Default the legend position to the right
                                 plot.margin = unit(c(0.1, 0.1, 0.1, 0.1), "cm")); shared_DcD_reps_Season_boxplot #top, right, bottom, left
dev.off()

## 2. how does overlap between cDNA:DNA change over the fractions relative to overlap between replicates 
overlap_title <- paste("Overlap cDNA and DNA and between replicates when considering ",ntaxa(merged_final)," OTUs")

shared_DcD_reps_Fraction_KW <- kruskal.test(shared_DcD_reps$Shared_rel ~ as.factor(shared_DcD_reps$Fraction)) 
print(shared_DcD_reps_Fraction_KW)  # show Kruskal Wallis result

# Which samples are significantly different from each other?  
shared_DcD_reps_Fraction_KW_MC <- kruskalmc(shared_DcD_reps$Shared_rel ~ as.factor(shared_DcD_reps$Fraction))  ## Defaults to P < 0.05
print(shared_DcD_reps_Fraction_KW_MC)

# Test to find the letters to represent significance in a plot
shared_DcD_reps_Fraction_test <- shared_DcD_reps_Fraction_KW_MC$dif.com$difference # select logical vector
names(shared_DcD_reps_Fraction_test) <- row.names(shared_DcD_reps_Fraction_KW_MC$dif.com) # add comparison names

# create a list with "homogenous groups" coded by letter
shared_DcD_reps_Fraction_letters <- multcompLetters(shared_DcD_reps_Fraction_test, compare="<", threshold=0.05, 
                                Letters=c(letters, LETTERS, "."), reversed = FALSE)

#  Extract the values from the multcompLetters object
shared_DcD_reps_Fraction_sigs_dataframe <-  data.frame(as.vector(names(shared_DcD_reps_Fraction_letters$Letters)), as.vector(shared_DcD_reps_Fraction_letters$Letters))
colnames(shared_DcD_reps_Fraction_sigs_dataframe) <- c("Fraction", "siglabel")
shared_DcD_reps_Fraction_try <- merge(shared_DcD_reps, shared_DcD_reps_Fraction_sigs_dataframe, by = "Fraction")

shared_DcD_reps_Fraction_try$Fraction <-factor(shared_DcD_reps_Fraction_try$Fraction,levels=c( "B", "B_rep", "E", "E_rep"))

shared_DcD_reps_Fraction_sigs <- shared_DcD_reps_Fraction_try %>%
  select(Fraction, Fraction, siglabel) %>%
  distinct()

# and here is the plot
pdf(file="Figures/Rplot_shared_DcD_reps_Fraction_boxplot.pdf", width= 5, height=5, pointsize= 14)
shared_DcD_reps_Fraction_boxplot <- ggplot(shared_DcD_reps_Fraction_try, aes(x = Fraction, y = Shared_rel, fill = Fraction)) + geom_point(size = 2) +
  geom_boxplot()  + ggtitle(overlap_title) +
  geom_text(data = shared_DcD_reps_Fraction_sigs, aes(label = siglabel, x = Fraction, y = .95), size = 4) +
  scale_fill_manual(name = "", limits=c("B", "B_rep", "E", "E_rep"), 
                     values = c("B" = "grey","B_rep" = "grey","E" = "grey","E_rep" = "grey"))+
  scale_x_discrete(breaks=c("B", "B_rep", "E", "E_rep"),
                   labels=c("Free\ncD-D\n(n=24)","Free\nrep1-2\n(n=37)", "Particle\ncD-D\n(n=23)", "Particle\nrep1-2\n(n=42)")) + 
  xlab("OTU overlap comparison)") + ylab("Fraction of OTUs shared") + theme_bw() + 
  theme(plot.title = element_text(face="bold", size = 12),  #Set the plot title
                                 strip.text.x = element_blank(),  #Set the facet titles on x-axis 
                                 strip.text.y = element_blank(),  #Set the facet titles on x-axis 
                                 strip.background = element_blank(),  #Set the facet background to no background
                                 axis.title.x = element_text(face="bold", size=10),  #Set the x-axis title
                                 axis.title.y = element_text(face="bold", size=10),  #Set the y-axis title
                                 axis.text.x = element_text(angle=0, colour = "black", 
                                                            vjust=1, hjust = 1, size=10),  #Set the x-axis labels
                                 axis.text.y = element_text(colour = "black", size=10),  #Set the y-axis labels
                                 legend.title = element_text(size = 8, face="bold"),  #Set the legend title 
                                 legend.text = element_text(size = 8),  #Set the legend text
                                 legend.position="none", #Default the legend position to the right
                                 plot.margin = unit(c(0.1, 0.1, 0.1, 0.1), "cm")); shared_DcD_reps_Fraction_boxplot#top, right, bottom, left
dev.off()

## 3. how does overlap between cDNA:DNA change over the stations relative to overlap between replicates 
overlap_title <- paste("Overlap cDNA and DNA and between replicates when considering ",ntaxa(merged_final)," OTUs")

shared_DcD_reps_Station_KW <- kruskal.test(shared_DcD_reps$Shared_rel ~ as.factor(shared_DcD_reps$Station)) 
print(shared_DcD_reps_Station_KW)  # show Kruskal Wallis result

# Which samples are significantly different from each other?  
shared_DcD_reps_Station_KW_MC <- kruskalmc(shared_DcD_reps$Shared_rel ~ as.factor(shared_DcD_reps$Station))  ## Defaults to P < 0.05
print(shared_DcD_reps_Station_KW_MC)

# Test to find the letters to represent significance in a plot
shared_DcD_reps_Station_test <- shared_DcD_reps_Station_KW_MC$dif.com$difference # select logical vector
names(shared_DcD_reps_Station_test) <- row.names(shared_DcD_reps_Station_KW_MC$dif.com) # add comparison names

# create a list with "homogenous groups" coded by letter
shared_DcD_reps_Station_letters <- multcompLetters(shared_DcD_reps_Station_test, compare="<", threshold=0.05, 
                                Letters=c(letters, LETTERS, "."), reversed = FALSE)

#  Extract the values from the multcompLetters object
shared_DcD_reps_Station_sigs_dataframe <-  data.frame(as.vector(names(shared_DcD_reps_Station_letters$Letters)), as.vector(shared_DcD_reps_Station_letters$Letters))
colnames(shared_DcD_reps_Station_sigs_dataframe) <- c("Station", "siglabel")
shared_DcD_reps_Station_try <- merge(shared_DcD_reps, shared_DcD_reps_Station_sigs_dataframe, by = "Station")

shared_DcD_reps_Station_try$Station <-factor(shared_DcD_reps_Station_try$Station,levels=c( "MLB", "MLB_rep", "MM15", "MM15_rep", "MM110", "MM110_rep"))

shared_DcD_reps_Station_sigs <- shared_DcD_reps_Station_try %>%
  select(Station, Station, siglabel) %>%
  distinct()

# and here is the plot
pdf(file="Figures/Rplot_shared_DcD_reps_Station_boxplot.pdf", width= 5, height=5, pointsize= 14)
shared_DcD_reps_Station_boxplot <- ggplot(shared_DcD_reps_Station_try, aes(x = Station, y = Shared_rel, fill = Station)) + geom_point(size = 2) +
  geom_boxplot()  + ggtitle(overlap_title) +
  geom_text(data = shared_DcD_reps_Station_sigs, aes(label = siglabel, x = Station, y = .95), size = 4) +
  scale_fill_manual(name = "", limits=c("MLB", "MLB_rep", "MM15", "MM15_rep", "MM110", "MM110_rep"), 
                     values = c("MLB" = "grey","MLB_rep" = "grey","MM15" = "grey","MM15_rep" = "grey","MM110" = "grey","MM110_rep" = "grey"))+
  scale_x_discrete(breaks=c("MLB", "MLB_rep", "MM15", "MM15_rep", "MM110", "MM110_rep"),
                   labels=c("MLB\ncD-D\n(n=10)","MLB\nrep1-2\n(n=10)", "LM15\ncD-D\n(n=18)", "LM15\nrep1-2\n(n=33)", "LM110\ncD-D\n(n=19)", "LM110\nrep1-2\n(n=36)")) + 
  xlab("OTU overlap comparison)") + ylab("Fraction of OTUs shared") + theme_bw() + 
  theme(plot.title = element_text(face="bold", size = 12),  #Set the plot title
                                 strip.text.x = element_blank(),  #Set the facet titles on x-axis 
                                 strip.text.y = element_blank(),  #Set the facet titles on x-axis 
                                 strip.background = element_blank(),  #Set the facet background to no background
                                 axis.title.x = element_text(face="bold", size=10),  #Set the x-axis title
                                 axis.title.y = element_text(face="bold", size=10),  #Set the y-axis title
                                 axis.text.x = element_text(angle=0, colour = "black", 
                                                            vjust=1, hjust = 1, size=10),  #Set the x-axis labels
                                 axis.text.y = element_text(colour = "black", size=10),  #Set the y-axis labels
                                 legend.title = element_text(size = 8, face="bold"),  #Set the legend title 
                                 legend.text = element_text(size = 8),  #Set the legend text
                                 legend.position="none", #Default the legend position to the right
                                 plot.margin = unit(c(0.1, 0.1, 0.1, 0.1), "cm")); shared_DcD_reps_Station_boxplot#top, right, bottom, left
dev.off()

## 4. how does overlap between cDNA:DNA change over the depths relative to overlap between replicates 
overlap_title <- paste("Overlap cDNA and DNA and between replicates when considering ",ntaxa(merged_final)," OTUs")

shared_DcD_reps_Depth_C_KW <- kruskal.test(shared_DcD_reps$Shared_rel ~ as.factor(shared_DcD_reps$Depth_C)) 
print(shared_DcD_reps_Depth_C_KW)  # show Kruskal Wallis result

# Which samples are significantly different from each other?  
shared_DcD_reps_Depth_C_KW_MC <- kruskalmc(shared_DcD_reps$Shared_rel ~ as.factor(shared_DcD_reps$Depth_C))  ## Defaults to P < 0.05
print(shared_DcD_reps_Depth_C_KW_MC)

# Test to find the letters to represent significance in a plot
shared_DcD_reps_Depth_C_test <- shared_DcD_reps_Depth_C_KW_MC$dif.com$difference # select logical vector
names(shared_DcD_reps_Depth_C_test) <- row.names(shared_DcD_reps_Depth_C_KW_MC$dif.com) # add comparison names

# create a list with "homogenous groups" coded by letter
shared_DcD_reps_Depth_C_letters <- multcompLetters(shared_DcD_reps_Depth_C_test, compare="<", threshold=0.05, 
                                Letters=c(letters, LETTERS, "."), reversed = FALSE)

#  Extract the values from the multcompLetters object
shared_DcD_reps_Depth_C_sigs_dataframe <-  data.frame(as.vector(names(shared_DcD_reps_Depth_C_letters$Letters)), as.vector(shared_DcD_reps_Depth_C_letters$Letters))
colnames(shared_DcD_reps_Depth_C_sigs_dataframe) <- c("Depth_C", "siglabel")
shared_DcD_reps_Depth_C_try <- merge(shared_DcD_reps, shared_DcD_reps_Depth_C_sigs_dataframe, by = "Depth_C")

shared_DcD_reps_Depth_C_try$Depth_C <-factor(shared_DcD_reps_Depth_C_try$Depth_C,levels=c( "S", "S_rep", "M", "M_rep", "D", "D_rep"))

shared_DcD_reps_Depth_C_sigs <- shared_DcD_reps_Depth_C_try %>%
  select(Depth_C, Depth_C, siglabel) %>%
  distinct()

# and time to plot
pdf(file="Figures/Rplot_shared_DcD_reps_Depth_boxplot.pdf", width= 5, height=5, pointsize= 14)
shared_DcD_reps_Depth_C_boxplot <- ggplot(shared_DcD_reps_Depth_C_try, aes(x = Depth_C, y = Shared_rel, fill = Depth_C)) + geom_point(size = 2) +
  geom_boxplot()  + ggtitle(overlap_title) +
  geom_text(data = shared_DcD_reps_Depth_C_sigs, aes(label = siglabel, x = Depth_C, y = .95), size = 4) +
  scale_fill_manual(name = "", limits=c("S", "S_rep", "M", "M_rep", "D", "D_rep"), 
                     values = c("S" = "grey","S_rep" = "grey","M" = "grey","M_rep" = "grey","D" = "grey","D_rep" = "grey"))+
  scale_x_discrete(breaks=c("S", "S_rep", "M", "M_rep", "D", "D_rep"),
                   labels=c("Surface\ncD-D\n(n=30)","Surface\nrep1-2\n(n=51)", "Chl Max\ncD-D\n(n=2)", "Chl Max\nrep1-2\n(n=4)", "Deep\ncD-D\n(n=15)", "Deep\nrep1-2\n(n=24)")) + 
  xlab("OTU overlap comparison)") + ylab("Fraction of OTUs shared") + theme_bw() + 
  theme(plot.title = element_text(face="bold", size = 12),  #Set the plot title
                                 strip.text.x = element_blank(),  #Set the facet titles on x-axis 
                                 strip.text.y = element_blank(),  #Set the facet titles on x-axis 
                                 strip.background = element_blank(),  #Set the facet background to no background
                                 axis.title.x = element_text(face="bold", size=10),  #Set the x-axis title
                                 axis.title.y = element_text(face="bold", size=10),  #Set the y-axis title
                                 axis.text.x = element_text(angle=0, colour = "black", 
                                                            vjust=1, hjust = 1, size=10),  #Set the x-axis labels
                                 axis.text.y = element_text(colour = "black", size=10),  #Set the y-axis labels
                                 legend.title = element_text(size = 8, face="bold"),  #Set the legend title 
                                 legend.text = element_text(size = 8),  #Set the legend text
                                 legend.position="none", #Default the legend position to the right
                                 plot.margin = unit(c(0.1, 0.1, 0.1, 0.1), "cm")); shared_DcD_reps_Depth_C_boxplot#top, right, bottom, left
dev.off()
```

## Top 200 RNA vs DNA overlap (Fig. 3B)
```{r top 200 taxa RNA vs DNA overlap}
### DNA vs RNA overlap 
# first make a dataframe that has sample name and list of comma-delimited otus in it
temp <- otu_table(merged_final_toptaxa)
otu_list <- vector(mode="character", length=length(colnames(temp)))
for(i in 1:length(colnames(temp))){
  otu_list[i]<-as.character(colnames(temp)[i])}
otu_list_df <- data.frame(otu_list,otu_list,stringsAsFactors=FALSE)
colnames(otu_list_df) <- c("sample","otu_list")
for(i in 1:length(rownames(otu_list_df))){
  otu_list_df[i,2]<-toString(rownames(temp)[temp[,otu_list_df[i,1]] > 0],sep=",")}

## now make dataframe (compare_df) that adds samples to compare in column 1 and 2, metadata in next columns, and their corresponding otus in 8 and 9, then add numbers of overlapping, unique cDNA, unique DNA in column 10, 11, and 12, and relative abundances of these three categories in 13, 14, and 15
#create new phyloseq object to manipulate
temp_data <- sample_data(merged_final_toptaxa)
temp_otu <- otu_table(merged_final_toptaxa)
temp_taxa <- tax_table(merged_final_toptaxa)
temp_data$Sample = rownames(temp_data)
temp_phy <- merge_phyloseq(temp_otu, temp_taxa, temp_data)

#create new dataframe to store otu overlap data (cDNA vs DNA)
compare_df<-data.frame(unique(sample_data(subset_samples(temp_phy,Sample != "Su.EcD.110.DN"))$Group_cDvsD),rownames(sample_data(subset_samples(subset_samples(temp_phy, DNA == "cD"), Sample != "Su.EcD.110.DN"))),rownames(sample_data(subset_samples(temp_phy, DNA == "D"))),sample_data(subset_samples(temp_phy, DNA == "D"))$Season,sample_data(subset_samples(temp_phy, DNA == "D"))$Fraction,sample_data(subset_samples(temp_phy, DNA == "D"))$Station,sample_data(subset_samples(temp_phy, DNA == "D"))$Depth_C)
colnames(compare_df) <- c("group","cDNA","DNA","Season","Fraction","Station","Depth_C")
colnames(otu_list_df) <- c("cDNA","otu_cDNA")
compare_df <- merge(compare_df,otu_list_df,by="cDNA")
colnames(otu_list_df) <- c("DNA","otu_DNA")
compare_df <- merge(compare_df,otu_list_df,by="DNA")
colnames(otu_list_df) <- c("sample","otu_list")
for(i in 1:length(rownames(compare_df))){
  compare_df[i,10]<-length(intersect(unlist(strsplit(compare_df[i,]$otu_cDNA,split=", ")), unlist(strsplit(compare_df[i,]$otu_DNA,split=", "))))
  compare_df[i,11] <- length(setdiff(unlist(strsplit(compare_df[i,]$otu_cDNA,split=", ")), unlist(strsplit(compare_df[i,]$otu_DNA,split=", "))))
  compare_df[i,12] <- length(setdiff(unlist(strsplit(compare_df[i,]$otu_DNA,split=", ")), unlist(strsplit(compare_df[i,]$otu_cDNA,split=", "))))
  compare_df[i,13] <- compare_df[i,10]/sum(compare_df[i,10],compare_df[i,11],compare_df[i,12])
  compare_df[i,14] <- compare_df[i,11]/sum(compare_df[i,10],compare_df[i,11],compare_df[i,12])
  compare_df[i,15] <- compare_df[i,12]/sum(compare_df[i,10],compare_df[i,11],compare_df[i,12])
}
colnames(compare_df) <- c("DNA","cDNA","group","Season","Fraction","Station","Depth_C","otu_cDNA","otu_DNA","Shared","Uniq_cDNA","Uniq_DNA","Shared_rel","Uniq_cDNA_rel","Uniq_DNA_rel")

### rep1 vs rep2 overlap of OTUs

# first make a dataframe that has sample name and list of comma-delimited otus in it
# we will do OTU overlap analysis only for OTUs witheld for cDNA-DNA overlap analysis
physeq_reps = prune_taxa(taxa_names(merged_final_toptaxa),physeq_toptaxa)
rep_temp <- otu_table(physeq_reps)
rep_otu_list <- vector(mode="character", length=length(colnames(rep_temp)))
for(i in 1:length(colnames(rep_temp))){
  rep_otu_list[i]<-as.character(colnames(rep_temp)[i])}
rep_otu_list_df <- data.frame(rep_otu_list,rep_otu_list,stringsAsFactors=FALSE)
colnames(rep_otu_list_df) <- c("sample","otu_list")
for(i in 1:length(rownames(rep_otu_list_df))){
  rep_otu_list_df[i,2]<-toString(rownames(rep_temp)[rep_temp[,rep_otu_list_df[i,1]] > 0],sep=",")}

## make dataframe rep_compare_df as above 
#create new phyloseq object to manipulate
rep_temp_data <- sample_data(physeq_reps)
rep_temp_otu <- otu_table(physeq_reps)
rep_temp_taxa <- tax_table(physeq_reps)
rep_temp_data$Sample = rownames(rep_temp_data)
rep_temp_phy <- merge_phyloseq(rep_temp_otu, rep_temp_taxa, rep_temp_data)
rep_group_sums <- as.matrix(table(sample_data(rep_temp_phy)[ ,"Group"]))[,1]
reps <- as.data.frame(rep_group_sums)
reps$Group <- rownames(reps)
rep_temp_data <- data.frame(rep_temp_data)
rep_temp_data <-  merge(rep_temp_data,reps,by="Group")
rownames(rep_temp_data) = rep_temp_data$Sample
rep_temp_data = sample_data(rep_temp_data)
rep_temp_phy <- merge_phyloseq(rep_temp_otu, rep_temp_taxa, rep_temp_data)

#create new dataframe to store otu overlap data (cDNA vs DNA)
rep_compare_df<-data.frame(unique(sample_data(subset_samples(rep_temp_phy,rep_group_sums != "1"))$Group),rownames(sample_data(subset_samples(subset_samples(rep_temp_phy, Replicates == "2"), rep_group_sums != "1"))),rownames(sample_data(subset_samples(subset_samples(rep_temp_phy, Replicates == "1"), rep_group_sums != "1"))),sample_data(subset_samples(subset_samples(rep_temp_phy,rep_group_sums != "1"),Replicates == "2"))$Season,sample_data(subset_samples(subset_samples(rep_temp_phy,rep_group_sums != "1"),Replicates == "2"))$Fraction,sample_data(subset_samples(subset_samples(rep_temp_phy,rep_group_sums != "1"),Replicates == "2"))$Station,sample_data(subset_samples(subset_samples(rep_temp_phy,rep_group_sums != "1"),Replicates == "2"))$Depth_C)
colnames(rep_compare_df) <- c("group","rep2","rep1","Season","Fraction","Station","Depth_C")
colnames(rep_otu_list_df) <- c("rep2","otu_rep2")
rep_compare_df <- merge(rep_compare_df,rep_otu_list_df,by="rep2")
colnames(rep_otu_list_df) <- c("rep1","otu_rep1")
rep_compare_df <- merge(rep_compare_df,rep_otu_list_df,by="rep1")
colnames(rep_otu_list_df) <- c("sample","otu_list")
for(i in 1:length(rownames(rep_compare_df))){
  rep_compare_df[i,10]<-length(intersect(unlist(strsplit(rep_compare_df[i,]$otu_rep2,split=", ")), unlist(strsplit(rep_compare_df[i,]$otu_rep1,split=", "))))
  rep_compare_df[i,11] <- length(setdiff(unlist(strsplit(rep_compare_df[i,]$otu_rep2,split=", ")), unlist(strsplit(rep_compare_df[i,]$otu_rep1,split=", "))))
  rep_compare_df[i,12] <- length(setdiff(unlist(strsplit(rep_compare_df[i,]$otu_rep1,split=", ")), unlist(strsplit(rep_compare_df[i,]$otu_rep2,split=", "))))
  rep_compare_df[i,13] <- rep_compare_df[i,10]/sum(rep_compare_df[i,10],rep_compare_df[i,11],rep_compare_df[i,12])
  rep_compare_df[i,14] <- rep_compare_df[i,11]/sum(rep_compare_df[i,10],rep_compare_df[i,11],rep_compare_df[i,12])
  rep_compare_df[i,15] <- rep_compare_df[i,12]/sum(rep_compare_df[i,10],rep_compare_df[i,11],rep_compare_df[i,12])
}
colnames(rep_compare_df) <- c("rep1","rep2","group","Season","Fraction","Station","Depth_C","otu_rep2","otu_rep1","Shared","Uniq_rep2","Uniq_rep1","Shared_rel","Uniq_rep2_rel","Uniq_rep1_rel")

#View(data.frame(rep_compare_df)) 

### now make boxplots showing fraction OTUs shared bewteen cDNA and DNA datasets relative to between replicates
#combine dataframes cDNA vs DNA overlap and replicates overlap
shared_df <- compare_df[,c("group","Shared","Shared_rel","Season","Fraction","Station","Depth_C")]
rep_shared_df <- rep_compare_df[,c("group","Shared","Shared_rel","Season","Fraction","Station","Depth_C")]

#replace season, fraction, station, and depth fields with *_rep so that they can be differentiated in combined boxplot
rep_shared_df$Season_new[rep_shared_df$Season=="Sp"]<-"Sp_rep"
rep_shared_df$Season_new[rep_shared_df$Season=="Su"]<-"Su_rep"
rep_shared_df$Season_new[rep_shared_df$Season=="Fa"]<-"Fa_rep"
rep_shared_df$Station_new[rep_shared_df$Station=="MLB"]<-"MLB_rep"
rep_shared_df$Station_new[rep_shared_df$Station=="MM15"]<-"MM15_rep"
rep_shared_df$Station_new[rep_shared_df$Station=="MM110"]<-"MM110_rep"
rep_shared_df$Fraction_new[rep_shared_df$Fraction=="E"]<-"E_rep"
rep_shared_df$Fraction_new[rep_shared_df$Fraction=="B"]<-"B_rep"
rep_shared_df$Depth_C_new[rep_shared_df$Depth_C=="S"]<-"S_rep"
rep_shared_df$Depth_C_new[rep_shared_df$Depth_C=="M"]<-"M_rep"
rep_shared_df$Depth_C_new[rep_shared_df$Depth_C=="D"]<-"D_rep"
rep_shared_df <- rep_shared_df[,c("group","Shared","Shared_rel","Season_new","Fraction_new","Station_new","Depth_C_new")]
colnames(rep_shared_df) <- c("group","Shared","Shared_rel","Season","Fraction","Station","Depth_C")
#combining into 1 dataframe
shared_DcD_reps <- rbind(shared_df,rep_shared_df)


### 1. how does overlap between cDNA:DNA change over the seasons relative to overlap between replicates 
overlap_title <- paste("Overlap cDNA and DNA and between replicates when considering ",ntaxa(merged_final_toptaxa)," OTUs")

shared_DcD_reps_Season_KW <- kruskal.test(shared_DcD_reps$Shared_rel ~ as.factor(shared_DcD_reps$Season)) 
print(shared_DcD_reps_Season_KW)  # show Kruskal Wallis result
### Which samples are significantly different from each other?  
shared_DcD_reps_Season_KW_MC <- kruskalmc(shared_DcD_reps$Shared_rel ~ as.factor(shared_DcD_reps$Season))  ## Defaults to P < 0.05
print(shared_DcD_reps_Season_KW_MC)

# Test to find the letters to represent significance in a plot
shared_DcD_reps_Season_test <- shared_DcD_reps_Season_KW_MC$dif.com$difference # select logical vector
names(shared_DcD_reps_Season_test) <- row.names(shared_DcD_reps_Season_KW_MC$dif.com) # add comparison names
# create a list with "homogenous groups" coded by letter
shared_DcD_reps_Season_letters <- multcompLetters(shared_DcD_reps_Season_test, compare="<", threshold=0.05, 
                                Letters=c(letters, LETTERS, "."), reversed = FALSE)
#  Extract the values from the multcompLetters object
shared_DcD_reps_Season_sigs_dataframe <-  data.frame(as.vector(names(shared_DcD_reps_Season_letters$Letters)), as.vector(shared_DcD_reps_Season_letters$Letters))
colnames(shared_DcD_reps_Season_sigs_dataframe) <- c("Season", "siglabel")
shared_DcD_reps_Season_try <- merge(shared_DcD_reps, shared_DcD_reps_Season_sigs_dataframe, by = "Season")

shared_DcD_reps_Season_try$Season <-factor(shared_DcD_reps_Season_try$Season,levels=c( "Sp", "Sp_rep", "Su", "Su_rep", "Fa", "Fa_rep"))

shared_DcD_reps_Season_sigs <- shared_DcD_reps_Season_try %>%
  select(Season, Season, siglabel) %>%
  distinct()

pdf(file="Figures/Rplot_shared_DcD_reps_Season_boxplot_toptaxa.pdf", width= 5, height=5, pointsize= 14)
shared_DcD_reps_Season_boxplot_toptaxa <- ggplot(shared_DcD_reps_Season_try, aes(x = Season, y = Shared_rel, fill = Season)) + geom_point(size = 2) +
  geom_boxplot()  + ggtitle(overlap_title) +
  geom_text(data = shared_DcD_reps_Season_sigs, aes(label = siglabel, x = Season, y = .95), size = 4) +
  scale_fill_manual(name = "", limits=c("Sp", "Sp_rep", "Su", "Su_rep", "Fa", "Fa_rep"), 
                     values = c("Sp" = "grey","Su" = "grey","Fa" = "grey","Sp_rep" = "grey","Su_rep" = "grey","Fa_rep" = "grey"))+
  scale_x_discrete(breaks=c("Sp", "Sp_rep", "Su", "Su_rep", "Fa", "Fa_rep"),
                   labels=c("Spring\ncD-D\n(n=14)","Spring\nrep1-2\n(n=21)", "Summer\ncD-D\n(n=17)", "Summer\nrep1-2\n(n=31)","Fall\ncD-D\n(n=16)","Fall\nrep1-2\n(n=27)")) + 
  xlab("OTU overlap comparison)") + ylab("Fraction of OTUs shared") + theme_bw()  +
  theme(plot.title = element_text(face="bold", size = 12),  #Set the plot title
                                 strip.text.x = element_blank(),  #Set the facet titles on x-axis 
                                 strip.text.y = element_blank(),  #Set the facet titles on x-axis 
                                 strip.background = element_blank(),  #Set the facet background to no background
                                 axis.title.x = element_text(face="bold", size=10),  #Set the x-axis title
                                 axis.title.y = element_text(face="bold", size=10),  #Set the y-axis title
                                 axis.text.x = element_text(angle=0, colour = "black", 
                                                            vjust=1, hjust = 1, size=10),  #Set the x-axis labels
                                 axis.text.y = element_text(colour = "black", size=10),  #Set the y-axis labels
                                 legend.title = element_text(size = 8, face="bold"),  #Set the legend title 
                                 legend.text = element_text(size = 8),  #Set the legend text
                                 legend.position="none", #Default the legend position to the right
                                 plot.margin = unit(c(0.1, 0.1, 0.1, 0.1), "cm")); shared_DcD_reps_Season_boxplot_toptaxa#top, right, bottom, left
dev.off()

## 2. how does overlap between cDNA:DNA change over the fractions relative to overlap between replicates 
overlap_title <- paste("Overlap cDNA and DNA and between replicates when considering ",ntaxa(merged_final)," OTUs")

shared_DcD_reps_Fraction_KW <- kruskal.test(shared_DcD_reps$Shared_rel ~ as.factor(shared_DcD_reps$Fraction)) 
print(shared_DcD_reps_Fraction_KW)  # show Kruskal Wallis result
### Which samples are significantly different from each other?  
shared_DcD_reps_Fraction_KW_MC <- kruskalmc(shared_DcD_reps$Shared_rel ~ as.factor(shared_DcD_reps$Fraction))  ## Defaults to P < 0.05
print(shared_DcD_reps_Fraction_KW_MC)

# Test to find the letters to represent significance in a plot
shared_DcD_reps_Fraction_test <- shared_DcD_reps_Fraction_KW_MC$dif.com$difference # select logical vector
names(shared_DcD_reps_Fraction_test) <- row.names(shared_DcD_reps_Fraction_KW_MC$dif.com) # add comparison names
# create a list with "homogenous groups" coded by letter
shared_DcD_reps_Fraction_letters <- multcompLetters(shared_DcD_reps_Fraction_test, compare="<", threshold=0.05, 
                                Letters=c(letters, LETTERS, "."), reversed = FALSE)

#  Extract the values from the multcompLetters object
shared_DcD_reps_Fraction_sigs_dataframe <-  data.frame(as.vector(names(shared_DcD_reps_Fraction_letters$Letters)), as.vector(shared_DcD_reps_Fraction_letters$Letters))
colnames(shared_DcD_reps_Fraction_sigs_dataframe) <- c("Fraction", "siglabel")
shared_DcD_reps_Fraction_try <- merge(shared_DcD_reps, shared_DcD_reps_Fraction_sigs_dataframe, by = "Fraction")

shared_DcD_reps_Fraction_try$Fraction <-factor(shared_DcD_reps_Fraction_try$Fraction,levels=c( "B", "B_rep", "E", "E_rep"))

shared_DcD_reps_Fraction_sigs <- shared_DcD_reps_Fraction_try %>%
  select(Fraction, Fraction, siglabel) %>%
  distinct()

pdf(file="Figures/Rplot_shared_DcD_reps_Fraction_boxplot_toptaxa.pdf", width= 5, height=5, pointsize= 14)
shared_DcD_reps_Fraction_boxplot_toptaxa <- ggplot(shared_DcD_reps_Fraction_try, aes(x = Fraction, y = Shared_rel, fill = Fraction)) + geom_point(size = 2) +
  geom_boxplot()  + ggtitle(overlap_title) +
  geom_text(data = shared_DcD_reps_Fraction_sigs, aes(label = siglabel, x = Fraction, y = .95), size = 4) +
  scale_fill_manual(name = "", limits=c("B", "B_rep", "E", "E_rep"), 
                     values = c("B" = "grey","B_rep" = "grey","E" = "grey","E_rep" = "grey"))+
  scale_x_discrete(breaks=c("B", "B_rep", "E", "E_rep"),
                   labels=c("Free\ncD-D\n(n=24)","Free\nrep1-2\n(n=37)", "Particle\ncD-D\n(n=23)", "Particle\nrep1-2\n(n=42)")) + 
  xlab("OTU overlap comparison)") + ylab("Fraction of OTUs shared") + theme_bw() + 
  theme(plot.title = element_text(face="bold", size = 12),  #Set the plot title
                                 strip.text.x = element_blank(),  #Set the facet titles on x-axis 
                                 strip.text.y = element_blank(),  #Set the facet titles on x-axis 
                                 strip.background = element_blank(),  #Set the facet background to no background
                                 axis.title.x = element_text(face="bold", size=10),  #Set the x-axis title
                                 axis.title.y = element_text(face="bold", size=10),  #Set the y-axis title
                                 axis.text.x = element_text(angle=0, colour = "black", 
                                                            vjust=1, hjust = 1, size=10),  #Set the x-axis labels
                                 axis.text.y = element_text(colour = "black", size=10),  #Set the y-axis labels
                                 legend.title = element_text(size = 8, face="bold"),  #Set the legend title 
                                 legend.text = element_text(size = 8),  #Set the legend text
                                 legend.position="none", #Default the legend position to the right
                                 plot.margin = unit(c(0.1, 0.1, 0.1, 0.1), "cm")); shared_DcD_reps_Fraction_boxplot_toptaxa#top, right, bottom, left
dev.off()

## 3. how does overlap between cDNA:DNA change over the stations relative to overlap between replicates 
overlap_title <- paste("Overlap cDNA and DNA and between replicates when considering ",ntaxa(merged_final)," OTUs")

shared_DcD_reps_Station_KW <- kruskal.test(shared_DcD_reps$Shared_rel ~ as.factor(shared_DcD_reps$Station)) 
print(shared_DcD_reps_Station_KW)  # show Kruskal Wallis result

# Which samples are significantly different from each other?  
shared_DcD_reps_Station_KW_MC <- kruskalmc(shared_DcD_reps$Shared_rel ~ as.factor(shared_DcD_reps$Station))  ## Defaults to P < 0.05
print(shared_DcD_reps_Station_KW_MC)

# Test to find the letters to represent significance in a plot
shared_DcD_reps_Station_test <- shared_DcD_reps_Station_KW_MC$dif.com$difference # select logical vector
names(shared_DcD_reps_Station_test) <- row.names(shared_DcD_reps_Station_KW_MC$dif.com) # add comparison names

# create a list with "homogenous groups" coded by letter
shared_DcD_reps_Station_letters <- multcompLetters(shared_DcD_reps_Station_test, compare="<", threshold=0.05, 
                                Letters=c(letters, LETTERS, "."), reversed = FALSE)

#  Extract the values from the multcompLetters object
shared_DcD_reps_Station_sigs_dataframe <-  data.frame(as.vector(names(shared_DcD_reps_Station_letters$Letters)), as.vector(shared_DcD_reps_Station_letters$Letters))
colnames(shared_DcD_reps_Station_sigs_dataframe) <- c("Station", "siglabel")
shared_DcD_reps_Station_try <- merge(shared_DcD_reps, shared_DcD_reps_Station_sigs_dataframe, by = "Station")

shared_DcD_reps_Station_try$Station <-factor(shared_DcD_reps_Station_try$Station,levels=c( "MLB", "MLB_rep", "MM15", "MM15_rep", "MM110", "MM110_rep"))

shared_DcD_reps_Station_sigs <- shared_DcD_reps_Station_try %>%
  select(Station, Station, siglabel) %>%
  distinct()

pdf(file="Figures/Rplot_shared_DcD_reps_Station_boxplot_toptaxa.pdf", width= 5, height=5, pointsize= 14)
shared_DcD_reps_Station_boxplot_toptaxa <- ggplot(shared_DcD_reps_Station_try, aes(x = Station, y = Shared_rel, fill = Station)) + geom_point(size = 2) +
  geom_boxplot()  + ggtitle(overlap_title) +
  geom_text(data = shared_DcD_reps_Station_sigs, aes(label = siglabel, x = Station, y = .95), size = 4) +
  scale_fill_manual(name = "", limits=c("MLB", "MLB_rep", "MM15", "MM15_rep", "MM110", "MM110_rep"), 
                     values = c("MLB" = "grey","MLB_rep" = "grey","MM15" = "grey","MM15_rep" = "grey","MM110" = "grey","MM110_rep" = "grey"))+
  scale_x_discrete(breaks=c("MLB", "MLB_rep", "MM15", "MM15_rep", "MM110", "MM110_rep"),
                   labels=c("MLB\ncD-D\n(n=10)","MLB\nrep1-2\n(n=10)", "LM15\ncD-D\n(n=18)", "LM15\nrep1-2\n(n=33)", "LM110\ncD-D\n(n=19)", "LM110\nrep1-2\n(n=36)")) + 
  xlab("OTU overlap comparison)") + ylab("Fraction of OTUs shared") + theme_bw() + 
  theme(plot.title = element_text(face="bold", size = 12),  #Set the plot title
                                 strip.text.x = element_blank(),  #Set the facet titles on x-axis 
                                 strip.text.y = element_blank(),  #Set the facet titles on x-axis 
                                 strip.background = element_blank(),  #Set the facet background to no background
                                 axis.title.x = element_text(face="bold", size=10),  #Set the x-axis title
                                 axis.title.y = element_text(face="bold", size=10),  #Set the y-axis title
                                 axis.text.x = element_text(angle=0, colour = "black", 
                                                            vjust=1, hjust = 1, size=10),  #Set the x-axis labels
                                 axis.text.y = element_text(colour = "black", size=10),  #Set the y-axis labels
                                 legend.title = element_text(size = 8, face="bold"),  #Set the legend title 
                                 legend.text = element_text(size = 8),  #Set the legend text
                                 legend.position="none", #Default the legend position to the right
                                 plot.margin = unit(c(0.1, 0.1, 0.1, 0.1), "cm")); shared_DcD_reps_Station_boxplot_toptaxa#top, right, bottom, left
dev.off()

## 4. how does overlap between cDNA:DNA change over the depths relative to overlap between replicates 
overlap_title <- paste("Overlap cDNA and DNA and between replicates when considering ",ntaxa(merged_final)," OTUs")

shared_DcD_reps_Depth_C_KW <- kruskal.test(shared_DcD_reps$Shared_rel ~ as.factor(shared_DcD_reps$Depth_C)) 
print(shared_DcD_reps_Depth_C_KW)  # show Kruskal Wallis result
### Which samples are significantly different from each other?  
shared_DcD_reps_Depth_C_KW_MC <- kruskalmc(shared_DcD_reps$Shared_rel ~ as.factor(shared_DcD_reps$Depth_C))  ## Defaults to P < 0.05
print(shared_DcD_reps_Depth_C_KW_MC)

# Test to find the letters to represent significance in a plot
shared_DcD_reps_Depth_C_test <- shared_DcD_reps_Depth_C_KW_MC$dif.com$difference # select logical vector
names(shared_DcD_reps_Depth_C_test) <- row.names(shared_DcD_reps_Depth_C_KW_MC$dif.com) # add comparison names

# create a list with "homogenous groups" coded by letter
shared_DcD_reps_Depth_C_letters <- multcompLetters(shared_DcD_reps_Depth_C_test, compare="<", threshold=0.05, 
                                Letters=c(letters, LETTERS, "."), reversed = FALSE)

#  Extract the values from the multcompLetters object
shared_DcD_reps_Depth_C_sigs_dataframe <-  data.frame(as.vector(names(shared_DcD_reps_Depth_C_letters$Letters)), as.vector(shared_DcD_reps_Depth_C_letters$Letters))
colnames(shared_DcD_reps_Depth_C_sigs_dataframe) <- c("Depth_C", "siglabel")
shared_DcD_reps_Depth_C_try <- merge(shared_DcD_reps, shared_DcD_reps_Depth_C_sigs_dataframe, by = "Depth_C")

shared_DcD_reps_Depth_C_try$Depth_C <-factor(shared_DcD_reps_Depth_C_try$Depth_C,levels=c( "S", "S_rep", "M", "M_rep", "D", "D_rep"))

shared_DcD_reps_Depth_C_sigs <- shared_DcD_reps_Depth_C_try %>%
  select(Depth_C, Depth_C, siglabel) %>%
  distinct()

pdf(file="Figures/Rplot_shared_DcD_reps_Depth_boxplot_toptaxa.pdf", width= 5, height=5, pointsize= 14)
shared_DcD_reps_Depth_C_boxplot_toptaxa <- ggplot(shared_DcD_reps_Depth_C_try, aes(x = Depth_C, y = Shared_rel, fill = Depth_C)) + geom_point(size = 2) +
  geom_boxplot()  + ggtitle(overlap_title) +
  geom_text(data = shared_DcD_reps_Depth_C_sigs, aes(label = siglabel, x = Depth_C, y = .95), size = 4) +
  scale_fill_manual(name = "", limits=c("S", "S_rep", "M", "M_rep", "D", "D_rep"), 
                     values = c("S" = "grey","S_rep" = "grey","M" = "grey","M_rep" = "grey","D" = "grey","D_rep" = "grey"))+
  scale_x_discrete(breaks=c("S", "S_rep", "M", "M_rep", "D", "D_rep"),
                   labels=c("Surface\ncD-D\n(n=30)","Surface\nrep1-2\n(n=51)", "Chl Max\ncD-D\n(n=2)", "Chl Max\nrep1-2\n(n=4)", "Deep\ncD-D\n(n=15)", "Deep\nrep1-2\n(n=24)")) + 
  xlab("OTU overlap comparison)") + ylab("Fraction of OTUs shared") + theme_bw() + 
  theme(plot.title = element_text(face="bold", size = 12),  #Set the plot title
                                 strip.text.x = element_blank(),  #Set the facet titles on x-axis 
                                 strip.text.y = element_blank(),  #Set the facet titles on x-axis 
                                 strip.background = element_blank(),  #Set the facet background to no background
                                 axis.title.x = element_text(face="bold", size=10),  #Set the x-axis title
                                 axis.title.y = element_text(face="bold", size=10),  #Set the y-axis title
                                 axis.text.x = element_text(angle=0, colour = "black", 
                                                            vjust=1, hjust = 1, size=10),  #Set the x-axis labels
                                 axis.text.y = element_text(colour = "black", size=10),  #Set the y-axis labels
                                 legend.title = element_text(size = 8, face="bold"),  #Set the legend title 
                                 legend.text = element_text(size = 8),  #Set the legend text
                                 legend.position="none", #Default the legend position to the right
                                 plot.margin = unit(c(0.1, 0.1, 0.1, 0.1), "cm")); shared_DcD_reps_Depth_C_boxplot_toptaxa#top, right, bottom, left
dev.off()
```

## top 200 taxa RNA:DNA ratio data PCoA + Procrustes + ADONIS (Fig. 5C, Table 2)
```{r top 200 taxa RNA:DNA ratio data PCoA + Procrustes + ADONIS}

### cDNA:DNA PCoA ---- FOR FIG. 5C
#first separate otu_tables DNA and cDNA data, omit sample with no DNA match
mf_cD<-data.frame(otu_table(subset_samples(subset_samples(merged_final_toptaxa,DNA == "cD"),names != "Su.EcD.110.DN")))
mf_cD$OTU=rownames(mf_cD)
mf_D<-data.frame(otu_table(subset_samples(merged_final_toptaxa,DNA == "D")))
mf_D$OTU=rownames(mf_D)

#combine into 1 dataframe, then divide cDNA by DNA data (adding 1 to each element to avoid zeroes)
both = merge(mf_cD,mf_D)
mf_cD2D = (both[, 2:48]+1) / (both[, 49:95]+1)
rownames(mf_cD2D) = rownames(mf_D)
mf_cD2D_log = log((both[, 2:48]+1) / (both[, 49:95]+1),2)
rownames(mf_cD2D_log) = rownames(mf_D)

cDD_PCoA_title <- paste("PCoA cDNA:DNA ratios when considering",ntaxa(merged_final_toptaxa),"OTUs")
  
# Betadiv pcoa Euclidean distance on log transformed ratio data
cDD_norm_euc <- vegdist(t(mf_cD2D_log), method = "euclidean")  # calculates the Bray-Curtis Distances
cDD_euc_pcoa <- pcoa(cDD_norm_euc) 
cDD_euc_pcoa2 <- cDD_euc_pcoa$vectors
cDD_euc_pcoa3 <- data.frame(cDD_euc_pcoa2[, 1:4])
cDD_euc_pcoa3$names <- row.names(cDD_euc_pcoa3)
cDD_euc_pcoa4 <- merge(cDD_euc_pcoa3,data_final_df,by="names")
for(i in 1:length(cDD_euc_pcoa4$Season)){
  cDD_euc_pcoa4$Depth_Seas[i]<-paste(as.character(cDD_euc_pcoa4$Depth_C[i]),
                                  as.character(cDD_euc_pcoa4$Season[i]))}
cDD_euc_values <- cDD_euc_pcoa$values
cDD_euc_rel_eigens <- cDD_euc_values$Relative_eig
cDD_euc_rel_eigen1 <- cDD_euc_rel_eigens[1]
cDD_euc_rel_eigen1_percent <- round(cDD_euc_rel_eigen1 * 100, digits = 1)
cDD_euc_rel_eigen2 <- cDD_euc_rel_eigens[2]
cDD_euc_rel_eigen2_percent <- round(cDD_euc_rel_eigen2 * 100, digits = 1)
cDD_euc_rel_eigen3 <- cDD_euc_rel_eigens[3]
cDD_euc_rel_eigen3_percent <- round(cDD_euc_rel_eigen3 * 100, digits = 1)
cDD_euc_rel_eigen4 <- cDD_euc_rel_eigens[4]
cDD_euc_rel_eigen4_percent <- round(cDD_euc_rel_eigen4 * 100, digits = 1)
cDD_euc_axis1 <- paste("PCoA1:",cDD_euc_rel_eigen1_percent,"%")
cDD_euc_axis2 <- paste("PCoA2:",cDD_euc_rel_eigen2_percent,"%")
cDD_euc_axis3 <- paste("PCoA3:",cDD_euc_rel_eigen3_percent,"%")
cDD_euc_axis4 <- paste("PCoA4:",cDD_euc_rel_eigen4_percent,"%")

pdf(file="Figures/Rplot_cDD_PCOA12_EUC_toptaxa.pdf", width= 10, height=7.5, pointsize= 14)
cDD_pcoa_EUC12_toptaxa <- ggplot(cDD_euc_pcoa4, aes(Axis.1, Axis.2 * -1, color = Season, shape = Station, size = Fraction, fill = Depth_Seas)) +
  xlab(cDD_euc_axis1) + ylab(cDD_euc_axis2) + ggtitle(cDD_PCoA_title) +
  geom_point(alpha=0.9)  + theme_bw() + #ylim(1, -1) + xlim(1, -1) +
  scale_color_manual(name = "season", breaks=c("Sp", "Su",  "Fa"),
                     labels = c("Spring", "Summer",  "Fall"), 
                     values = c("Fa" = "mediumblue", "Sp" = "darkgreen", "Su" = "red")) +
  scale_shape_manual(name = "station", breaks = c("MLB", "MM15",  "MM110"), 
                     labels = c("MLB", "M15",  "M110"),
                     values = c("MLB" = 21, "MM15" = 22, "MM110" = 24)) +
  scale_size_manual(name = "fraction", breaks = c("E", "B"), 
                     labels = c("Particle", "Free"),
                     values = c("B" = 5, "E" = 10)) +
  scale_fill_manual(name = "depth", breaks = c("D Sp", "D Su", "D Fa", "M Su", "S Sp", "S Su", "S Fa"), 
                     labels = c("Deep","Deep","Deep", "Chla max", "Surface", "Surface", "Surface"),
                     values = c("D Fa" = "mediumblue", "D Sp" = "darkgreen", "D Su" = "red", "M Su" = "orange", "S Sp" = "white", "S Su" = "white", "S Fa" = "white")) +
  theme(axis.text.x = element_text(colour="black", vjust=0.5, size=14), 
        axis.text.y = element_text(colour="black", vjust=0.5, size=14),
        axis.title.x = element_text(face="bold", size=16),
        axis.title.y = element_text(face="bold", size=16),
        legend.title = element_text(size=12, face="bold"),
        legend.text = element_text(size = 12),
        ###LEGEND TOP RIGHT CORNER
        legend.position = "right"); cDD_pcoa_EUC12_toptaxa
  dev.off()

pdf(file="Figures/Rplot_cDD_PCOA34_EUC_toptaxa.pdf", width= 10, height=7.5, pointsize= 14)
cDD_pcoa_EUC34_toptaxa <- ggplot(cDD_euc_pcoa4, aes(Axis.3, Axis.4 * -1, color = Season, shape = Station, size = Fraction, fill = Depth_Seas)) +
  xlab(cDD_euc_axis3) + ylab(cDD_euc_axis4) + ggtitle(cDD_PCoA_title) +
  geom_point(alpha=0.9) + theme_bw() + #ylim(1, -1) + xlim(1, -1) +
  scale_color_manual(name = "season", breaks=c("Sp", "Su",  "Fa"),
                     labels = c("Spring", "Summer",  "Fall"), 
                     values = c("Fa" = "mediumblue", "Sp" = "darkgreen", "Su" = "red")) +
  scale_shape_manual(name = "station", breaks = c("MLB", "MM15",  "MM110"), 
                     labels = c("MLB", "M15",  "M110"),
                     values = c("MLB" = 21, "MM15" = 22, "MM110" = 24)) +
  scale_size_manual(name = "fraction", breaks = c("E", "B"), 
                     labels = c("Particle", "Free"),
                     values = c("B" = 5, "E" = 10)) +
  scale_fill_manual(name = "depth", breaks = c("D Sp", "D Su", "D Fa", "M Su", "S Sp", "S Su", "S Fa"), 
                     labels = c("Deep","Deep","Deep", "Chla max", "Surface", "Surface", "Surface"),
                     values = c("D Fa" = "mediumblue", "D Sp" = "darkgreen", "D Su" = "red", "M Su" = "orange", "S Sp" = "white", "S Su" = "white", "S Fa" = "white")) +
  theme(axis.text.x = element_text(colour="black", vjust=0.5, size=14), 
        axis.text.y = element_text(colour="black", vjust=0.5, size=14),
        axis.title.x = element_text(face="bold", size=16),
        axis.title.y = element_text(face="bold", size=16),
        legend.title = element_text(size=12, face="bold"),
        legend.text = element_text(size = 12),
        ###LEGEND TOP RIGHT CORNER
        legend.position = "right"); cDD_pcoa_EUC34_toptaxa
  dev.off()

#Let's run ADONIS using Michelle's function --- FOR TABLE 2
cDD_TAX=tax_table(merged_final_toptaxa)
cDD_SAM=sample_data(subset_samples(subset_samples(merged_final_toptaxa,DNA == "cD"),names != "Su.EcD.110.DN"))
cDD_OTU=otu_table(mf_cD2D_log,taxa_are_rows=TRUE)
cDD_physeq = phyloseq(cDD_OTU,cDD_TAX,cDD_SAM)
phyloseq_to_adonis(cDD_physeq, distmat = cDD_norm_euc, dist = "euclidean","Fraction")
phyloseq_to_adonis(cDD_physeq, distmat = cDD_norm_euc, dist = "euclidean","Season")
phyloseq_to_adonis(cDD_physeq, distmat = cDD_norm_euc, dist = "euclidean","Station")
phyloseq_to_adonis(cDD_physeq, distmat = cDD_norm_euc, dist = "euclidean","Depth_C")
phyloseq_to_adonis(cDD_physeq, distmat = cDD_norm_euc, dist = "euclidean","DayNight")
phyloseq_to_adonis(cDD_physeq, distmat = cDD_norm_euc, dist = "euclidean","Lake")
formula<-c("Fraction","Season","Lake","Station","Depth_C","DayNight")
phyloseq_to_adonis(cDD_physeq, distmat = cDD_norm_euc, dist = "euclidean",formula)

### Procrustes analysis DNA - RNA - RNA:DNA ratios top 200 to determine correlation between ordination patterns
# first redo pcoa ordination in vegan, as procrustes package is written for vegan output
merged_final_toptaxa_RNA_procr <- subset_samples(subset_samples(merged_final_toptaxa,DNA == "cD"),names != "Su.EcD.110.DN")
norm_bray_toptaxa_RNA_procr <- vegdist(t(otu_table(merged_final_toptaxa_RNA_procr)), method = "bray")  # calculates the Bray-Curtis Distances
bray_pcoaveg_DNA_toptaxa <- cmdscale(norm_bray_toptaxa_DNA)
ordiplot(bray_pcoaveg_DNA_toptaxa, type="text")
bray_pcoaveg_RNA_toptaxa <- cmdscale(norm_bray_toptaxa_RNA_procr)
ordiplot(bray_pcoaveg_RNA_toptaxa, type="text")
eucl_pcoaveg_logcDD_toptaxa <- cmdscale(cDD_norm_euc)
ordiplot(eucl_pcoaveg_logcDD_toptaxa, type="text")

# run procrustes, plot the shifts in ordination space and test non-randomness between the two configurations
proc_DNA_RNA_toptaxa <- procrustes(bray_pcoaveg_DNA_toptaxa, bray_pcoaveg_RNA_toptaxa, scale = TRUE, symmetric = FALSE)
plot(proc_DNA_RNA_toptaxa)
protest(bray_pcoaveg_DNA_toptaxa, bray_pcoaveg_RNA_toptaxa, permutations = how(nperm = 999))
proc_DNA_logcDD_toptaxa <- procrustes(bray_pcoaveg_DNA_toptaxa, eucl_pcoaveg_logcDD_toptaxa, scale = TRUE, symmetric = FALSE)
plot(proc_DNA_logcDD_toptaxa)
protest(bray_pcoaveg_DNA_toptaxa, eucl_pcoaveg_logcDD_toptaxa, permutations = how(nperm = 999))
proc_RNA_logcDD_toptaxa <- procrustes(bray_pcoaveg_RNA_toptaxa, eucl_pcoaveg_logcDD_toptaxa, scale = TRUE, symmetric = FALSE)
plot(proc_RNA_logcDD_toptaxa)
protest(bray_pcoaveg_RNA_toptaxa, eucl_pcoaveg_logcDD_toptaxa, permutations = how(nperm = 999))

```

## top 200 taxa boxplots euclidean distances across seasons (Fig. 6)
```{r top 200 taxa boxplots euclidean distances across seasons}
### determine whether ratios in different habitats becomes increasingly different over seasonal succession

#create dataframe with paired Euclidean dissimilarity and add metadata for compared samples
cDD_norm_euc <- vegdist(t(mf_cD2D_log), method = "euc")  # calculates the Euclidean Distances
cDD_euc <- melt(as.matrix(cDD_norm_euc), varnames = c("samp1", "samp2"))
cDD_euc$season1 <- substr(cDD_euc$samp1,1,2) # Create a new column called season1 with first 2 letters of string
cDD_euc$season2 <- substr(cDD_euc$samp2,1,2) # Create a new column called season2 with first 2 letters of string
cDD_euc$fraction1 <- substr(cDD_euc$samp1,4,4) # Create a new column called fraction1 with letter 4 of string
cDD_euc$fraction2 <- substr(cDD_euc$samp2,4,4) # Create a new column called fraction2 with letter 4 of string
cDD_euc$station1 <- unlist(strsplit(toString(cDD_euc$samp1), "[., ]"))[seq(3,length(unlist(strsplit(toString(cDD_euc$samp1), split="[., ]"))),5)] # Create a new column called station1 with staton name
cDD_euc$station2 <- unlist(strsplit(toString(cDD_euc$samp2), "[., ]"))[seq(3,length(unlist(strsplit(toString(cDD_euc$samp2), split="[., ]"))),5)] # Create a new column called station2 with staton name
cDD_euc$depth1 <- substr(unlist(strsplit(toString(cDD_euc$samp1), "[., ]"))[seq(4,length(unlist(strsplit(toString(cDD_euc$samp1), split="[., ]"))),5)],1,1) # Create a new column called depth1 with depth
cDD_euc$depth2 <- substr(unlist(strsplit(toString(cDD_euc$samp2), "[., ]"))[seq(4,length(unlist(strsplit(toString(cDD_euc$samp2), split="[., ]"))),5)],1,1) # Create a new column called depth2 with depth

#combine category names to group similar comparisons - sorry, clunky code here, but hey, it works!
cDD_euc$complake[cDD_euc$season1=="Sp"&cDD_euc$season2=="Sp"&cDD_euc$station1=="MLB"&cDD_euc$station2=="MLB"]<-"Sp_ML"
cDD_euc$complake[cDD_euc$season1=="Sp"&cDD_euc$season2=="Sp"&cDD_euc$station1=="15"&cDD_euc$station2=="15"]<-"Sp_LM"
cDD_euc$complake[cDD_euc$season1=="Sp"&cDD_euc$season2=="Sp"&cDD_euc$station1=="110"&cDD_euc$station2=="110"]<-"Sp_LM"
cDD_euc$complake[cDD_euc$season1=="Sp"&cDD_euc$season2=="Sp"&cDD_euc$station1=="MLB"&cDD_euc$station2=="15"]<-"Sp_MLBvsLM"
cDD_euc$complake[cDD_euc$season1=="Sp"&cDD_euc$season2=="Sp"&cDD_euc$station1=="MLB"&cDD_euc$station2=="110"]<-"Sp_MLBvsLM"
cDD_euc$complake[cDD_euc$season1=="Sp"&cDD_euc$season2=="Sp"&cDD_euc$station1=="15"&cDD_euc$station2=="110"]<-"Sp_LM"
cDD_euc$complake[cDD_euc$season1=="Sp"&cDD_euc$season2=="Sp"&cDD_euc$station1=="15"&cDD_euc$station2=="MLB"]<-"Sp_MLBvsLM"
cDD_euc$complake[cDD_euc$season1=="Sp"&cDD_euc$season2=="Sp"&cDD_euc$station1=="110"&cDD_euc$station2=="MLB"]<-"Sp_MLBvsLM"
cDD_euc$complake[cDD_euc$season1=="Sp"&cDD_euc$season2=="Sp"&cDD_euc$station1=="110"&cDD_euc$station2=="15"]<-"Sp_LM"

cDD_euc$compstat[cDD_euc$season1=="Sp"&cDD_euc$season2=="Sp"&cDD_euc$station1=="MLB"&cDD_euc$station2=="MLB"]<-"Sp_MLB"
cDD_euc$compstat[cDD_euc$season1=="Sp"&cDD_euc$season2=="Sp"&cDD_euc$station1=="15"&cDD_euc$station2=="15"]<-"Sp_15"
cDD_euc$compstat[cDD_euc$season1=="Sp"&cDD_euc$season2=="Sp"&cDD_euc$station1=="110"&cDD_euc$station2=="110"]<-"Sp_110"
cDD_euc$compstat[cDD_euc$season1=="Sp"&cDD_euc$season2=="Sp"&cDD_euc$station1=="MLB"&cDD_euc$station2=="15"]<-"Sp_MLBvs15"
cDD_euc$compstat[cDD_euc$season1=="Sp"&cDD_euc$season2=="Sp"&cDD_euc$station1=="MLB"&cDD_euc$station2=="110"]<-"Sp_MLBvs110"
cDD_euc$compstat[cDD_euc$season1=="Sp"&cDD_euc$season2=="Sp"&cDD_euc$station1=="15"&cDD_euc$station2=="110"]<-"Sp_15vs110"
cDD_euc$compstat[cDD_euc$season1=="Sp"&cDD_euc$season2=="Sp"&cDD_euc$station1=="15"&cDD_euc$station2=="MLB"]<-"Sp_MLBvs15"
cDD_euc$compstat[cDD_euc$season1=="Sp"&cDD_euc$season2=="Sp"&cDD_euc$station1=="110"&cDD_euc$station2=="MLB"]<-"Sp_MLBvs110"
cDD_euc$compstat[cDD_euc$season1=="Sp"&cDD_euc$season2=="Sp"&cDD_euc$station1=="110"&cDD_euc$station2=="15"]<-"Sp_15vs110"

cDD_euc$compfrac[cDD_euc$season1=="Sp"&cDD_euc$season2=="Sp"&cDD_euc$fraction1=="B"&cDD_euc$fraction2=="B"]<-"Sp_FL"
cDD_euc$compfrac[cDD_euc$season1=="Sp"&cDD_euc$season2=="Sp"&cDD_euc$fraction1=="E"&cDD_euc$fraction2=="E"]<-"Sp_PA"
cDD_euc$compfrac[cDD_euc$season1=="Sp"&cDD_euc$season2=="Sp"&cDD_euc$fraction1=="B"&cDD_euc$fraction2=="E"]<-"Sp_FLvsPA"
cDD_euc$compfrac[cDD_euc$season1=="Sp"&cDD_euc$season2=="Sp"&cDD_euc$fraction1=="E"&cDD_euc$fraction2=="B"]<-"Sp_FLvsPA"

cDD_euc$compdepth[cDD_euc$season1=="Sp"&cDD_euc$season2=="Sp"&cDD_euc$depth1=="S"&cDD_euc$depth2=="S"]<-"Sp_Surf"
cDD_euc$compdepth[cDD_euc$season1=="Sp"&cDD_euc$season2=="Sp"&cDD_euc$depth1=="D"&cDD_euc$depth2=="D"]<-"Sp_Deep"
cDD_euc$compdepth[cDD_euc$season1=="Sp"&cDD_euc$season2=="Sp"&cDD_euc$depth1=="S"&cDD_euc$depth2=="D"]<-"Sp_SurfvsDeep"
cDD_euc$compdepth[cDD_euc$season1=="Sp"&cDD_euc$season2=="Sp"&cDD_euc$depth1=="D"&cDD_euc$depth2=="S"]<-"Sp_SurfvsDeep"

cDD_euc$complake[cDD_euc$season1=="Su"&cDD_euc$season2=="Su"&cDD_euc$station1=="MLB"&cDD_euc$station2=="MLB"]<-"Su_ML"
cDD_euc$complake[cDD_euc$season1=="Su"&cDD_euc$season2=="Su"&cDD_euc$station1=="15"&cDD_euc$station2=="15"]<-"Su_LM"
cDD_euc$complake[cDD_euc$season1=="Su"&cDD_euc$season2=="Su"&cDD_euc$station1=="110"&cDD_euc$station2=="110"]<-"Su_LM"
cDD_euc$complake[cDD_euc$season1=="Su"&cDD_euc$season2=="Su"&cDD_euc$station1=="MLB"&cDD_euc$station2=="15"]<-"Su_MLBvsLM"
cDD_euc$complake[cDD_euc$season1=="Su"&cDD_euc$season2=="Su"&cDD_euc$station1=="MLB"&cDD_euc$station2=="110"]<-"Su_MLBvsLM"
cDD_euc$complake[cDD_euc$season1=="Su"&cDD_euc$season2=="Su"&cDD_euc$station1=="15"&cDD_euc$station2=="110"]<-"Su_LM"
cDD_euc$complake[cDD_euc$season1=="Su"&cDD_euc$season2=="Su"&cDD_euc$station1=="15"&cDD_euc$station2=="MLB"]<-"Su_MLBvsLM"
cDD_euc$complake[cDD_euc$season1=="Su"&cDD_euc$season2=="Su"&cDD_euc$station1=="110"&cDD_euc$station2=="MLB"]<-"Su_MLBvsLM"
cDD_euc$complake[cDD_euc$season1=="Su"&cDD_euc$season2=="Su"&cDD_euc$station1=="110"&cDD_euc$station2=="15"]<-"Su_LM"

cDD_euc$compstat[cDD_euc$season1=="Su"&cDD_euc$season2=="Su"&cDD_euc$station1=="MLB"&cDD_euc$station2=="MLB"]<-"Su_MLB"
cDD_euc$compstat[cDD_euc$season1=="Su"&cDD_euc$season2=="Su"&cDD_euc$station1=="15"&cDD_euc$station2=="15"]<-"Su_15"
cDD_euc$compstat[cDD_euc$season1=="Su"&cDD_euc$season2=="Su"&cDD_euc$station1=="110"&cDD_euc$station2=="110"]<-"Su_110"
cDD_euc$compstat[cDD_euc$season1=="Su"&cDD_euc$season2=="Su"&cDD_euc$station1=="MLB"&cDD_euc$station2=="15"]<-"Su_MLBvs15"
cDD_euc$compstat[cDD_euc$season1=="Su"&cDD_euc$season2=="Su"&cDD_euc$station1=="MLB"&cDD_euc$station2=="110"]<-"Su_MLBvs110"
cDD_euc$compstat[cDD_euc$season1=="Su"&cDD_euc$season2=="Su"&cDD_euc$station1=="15"&cDD_euc$station2=="110"]<-"Su_15vs110"
cDD_euc$compstat[cDD_euc$season1=="Su"&cDD_euc$season2=="Su"&cDD_euc$station1=="15"&cDD_euc$station2=="MLB"]<-"Su_MLBvs15"
cDD_euc$compstat[cDD_euc$season1=="Su"&cDD_euc$season2=="Su"&cDD_euc$station1=="110"&cDD_euc$station2=="MLB"]<-"Su_MLBvs110"
cDD_euc$compstat[cDD_euc$season1=="Su"&cDD_euc$season2=="Su"&cDD_euc$station1=="110"&cDD_euc$station2=="15"]<-"Su_15vs110"

cDD_euc$compfrac[cDD_euc$season1=="Su"&cDD_euc$season2=="Su"&cDD_euc$fraction1=="B"&cDD_euc$fraction2=="B"]<-"Su_FL"
cDD_euc$compfrac[cDD_euc$season1=="Su"&cDD_euc$season2=="Su"&cDD_euc$fraction1=="E"&cDD_euc$fraction2=="E"]<-"Su_PA"
cDD_euc$compfrac[cDD_euc$season1=="Su"&cDD_euc$season2=="Su"&cDD_euc$fraction1=="B"&cDD_euc$fraction2=="E"]<-"Su_FLvsPA"
cDD_euc$compfrac[cDD_euc$season1=="Su"&cDD_euc$season2=="Su"&cDD_euc$fraction1=="E"&cDD_euc$fraction2=="B"]<-"Su_FLvsPA"

cDD_euc$compdepth[cDD_euc$season1=="Su"&cDD_euc$season2=="Su"&cDD_euc$depth1=="S"&cDD_euc$depth2=="S"]<-"Su_Surf"
cDD_euc$compdepth[cDD_euc$season1=="Su"&cDD_euc$season2=="Su"&cDD_euc$depth1=="D"&cDD_euc$depth2=="D"]<-"Su_Deep"
cDD_euc$compdepth[cDD_euc$season1=="Su"&cDD_euc$season2=="Su"&cDD_euc$depth1=="S"&cDD_euc$depth2=="D"]<-"Su_SurfvsDeep"
cDD_euc$compdepth[cDD_euc$season1=="Su"&cDD_euc$season2=="Su"&cDD_euc$depth1=="D"&cDD_euc$depth2=="S"]<-"Su_SurfvsDeep"

cDD_euc$complake[cDD_euc$season1=="Fa"&cDD_euc$season2=="Fa"&cDD_euc$station1=="MLB"&cDD_euc$station2=="MLB"]<-"Fa_ML"
cDD_euc$complake[cDD_euc$season1=="Fa"&cDD_euc$season2=="Fa"&cDD_euc$station1=="15"&cDD_euc$station2=="15"]<-"Fa_LM"
cDD_euc$complake[cDD_euc$season1=="Fa"&cDD_euc$season2=="Fa"&cDD_euc$station1=="110"&cDD_euc$station2=="110"]<-"Fa_LM"
cDD_euc$complake[cDD_euc$season1=="Fa"&cDD_euc$season2=="Fa"&cDD_euc$station1=="MLB"&cDD_euc$station2=="15"]<-"Fa_MLBvsLM"
cDD_euc$complake[cDD_euc$season1=="Fa"&cDD_euc$season2=="Fa"&cDD_euc$station1=="MLB"&cDD_euc$station2=="110"]<-"Fa_MLBvsLM"
cDD_euc$complake[cDD_euc$season1=="Fa"&cDD_euc$season2=="Fa"&cDD_euc$station1=="15"&cDD_euc$station2=="110"]<-"Fa_LM"
cDD_euc$complake[cDD_euc$season1=="Fa"&cDD_euc$season2=="Fa"&cDD_euc$station1=="15"&cDD_euc$station2=="MLB"]<-"Fa_MLBvsLM"
cDD_euc$complake[cDD_euc$season1=="Fa"&cDD_euc$season2=="Fa"&cDD_euc$station1=="110"&cDD_euc$station2=="MLB"]<-"Fa_MLBvsLM"
cDD_euc$complake[cDD_euc$season1=="Fa"&cDD_euc$season2=="Fa"&cDD_euc$station1=="110"&cDD_euc$station2=="15"]<-"Fa_LM"

cDD_euc$compstat[cDD_euc$season1=="Fa"&cDD_euc$season2=="Fa"&cDD_euc$station1=="MLB"&cDD_euc$station2=="MLB"]<-"Fa_MLB"
cDD_euc$compstat[cDD_euc$season1=="Fa"&cDD_euc$season2=="Fa"&cDD_euc$station1=="15"&cDD_euc$station2=="15"]<-"Fa_15"
cDD_euc$compstat[cDD_euc$season1=="Fa"&cDD_euc$season2=="Fa"&cDD_euc$station1=="110"&cDD_euc$station2=="110"]<-"Fa_110"
cDD_euc$compstat[cDD_euc$season1=="Fa"&cDD_euc$season2=="Fa"&cDD_euc$station1=="MLB"&cDD_euc$station2=="15"]<-"Fa_MLBvs15"
cDD_euc$compstat[cDD_euc$season1=="Fa"&cDD_euc$season2=="Fa"&cDD_euc$station1=="MLB"&cDD_euc$station2=="110"]<-"Fa_MLBvs110"
cDD_euc$compstat[cDD_euc$season1=="Fa"&cDD_euc$season2=="Fa"&cDD_euc$station1=="15"&cDD_euc$station2=="110"]<-"Fa_15vs110"
cDD_euc$compstat[cDD_euc$season1=="Fa"&cDD_euc$season2=="Fa"&cDD_euc$station1=="15"&cDD_euc$station2=="MLB"]<-"Fa_MLBvs15"
cDD_euc$compstat[cDD_euc$season1=="Fa"&cDD_euc$season2=="Fa"&cDD_euc$station1=="110"&cDD_euc$station2=="MLB"]<-"Fa_MLBvs110"
cDD_euc$compstat[cDD_euc$season1=="Fa"&cDD_euc$season2=="Fa"&cDD_euc$station1=="110"&cDD_euc$station2=="15"]<-"Fa_15vs110"

cDD_euc$compfrac[cDD_euc$season1=="Fa"&cDD_euc$season2=="Fa"&cDD_euc$fraction1=="B"&cDD_euc$fraction2=="B"]<-"Fa_FL"
cDD_euc$compfrac[cDD_euc$season1=="Fa"&cDD_euc$season2=="Fa"&cDD_euc$fraction1=="E"&cDD_euc$fraction2=="E"]<-"Fa_PA"
cDD_euc$compfrac[cDD_euc$season1=="Fa"&cDD_euc$season2=="Fa"&cDD_euc$fraction1=="B"&cDD_euc$fraction2=="E"]<-"Fa_FLvsPA"
cDD_euc$compfrac[cDD_euc$season1=="Fa"&cDD_euc$season2=="Fa"&cDD_euc$fraction1=="E"&cDD_euc$fraction2=="B"]<-"Fa_FLvsPA"

cDD_euc$compdepth[cDD_euc$season1=="Fa"&cDD_euc$season2=="Fa"&cDD_euc$depth1=="S"&cDD_euc$depth2=="S"]<-"Fa_Surf"
cDD_euc$compdepth[cDD_euc$season1=="Fa"&cDD_euc$season2=="Fa"&cDD_euc$depth1=="D"&cDD_euc$depth2=="D"]<-"Fa_Deep"
cDD_euc$compdepth[cDD_euc$season1=="Fa"&cDD_euc$season2=="Fa"&cDD_euc$depth1=="S"&cDD_euc$depth2=="D"]<-"Fa_SurfvsDeep"
cDD_euc$compdepth[cDD_euc$season1=="Fa"&cDD_euc$season2=="Fa"&cDD_euc$depth1=="D"&cDD_euc$depth2=="S"]<-"Fa_SurfvsDeep"

cDD_euc$complake[cDD_euc$season1=="Sp"&cDD_euc$season2=="Su"&cDD_euc$station1=="MLB"&cDD_euc$station2=="MLB"]<-"Sp-Su_MLB"
cDD_euc$complake[cDD_euc$season1=="Sp"&cDD_euc$season2=="Su"&cDD_euc$station1=="15"&cDD_euc$station2=="15"]<-"Sp-Su_LM"
cDD_euc$complake[cDD_euc$season1=="Sp"&cDD_euc$season2=="Su"&cDD_euc$station1=="110"&cDD_euc$station2=="110"]<-"Sp-Su_LM"
cDD_euc$complake[cDD_euc$season1=="Sp"&cDD_euc$season2=="Su"&cDD_euc$station1=="MLB"&cDD_euc$station2=="15"]<-"Sp-Su_MLBvsLM"
cDD_euc$complake[cDD_euc$season1=="Sp"&cDD_euc$season2=="Su"&cDD_euc$station1=="MLB"&cDD_euc$station2=="110"]<-"Sp-Su_MLBvsLM"
cDD_euc$complake[cDD_euc$season1=="Sp"&cDD_euc$season2=="Su"&cDD_euc$station1=="15"&cDD_euc$station2=="110"]<-"Sp-Su_LM"
cDD_euc$complake[cDD_euc$season1=="Sp"&cDD_euc$season2=="Su"&cDD_euc$station1=="15"&cDD_euc$station2=="MLB"]<-"Sp-Su_MLBvsLM"
cDD_euc$complake[cDD_euc$season1=="Sp"&cDD_euc$season2=="Su"&cDD_euc$station1=="110"&cDD_euc$station2=="MLB"]<-"Sp-Su_MLBvsLM"
cDD_euc$complake[cDD_euc$season1=="Sp"&cDD_euc$season2=="Su"&cDD_euc$station1=="110"&cDD_euc$station2=="15"]<-"Sp-Su_LM"

cDD_euc$compstat[cDD_euc$season1=="Sp"&cDD_euc$season2=="Su"&cDD_euc$station1=="MLB"&cDD_euc$station2=="MLB"]<-"Sp-Su_MLB"
cDD_euc$compstat[cDD_euc$season1=="Sp"&cDD_euc$season2=="Su"&cDD_euc$station1=="15"&cDD_euc$station2=="15"]<-"Sp-Su_15"
cDD_euc$compstat[cDD_euc$season1=="Sp"&cDD_euc$season2=="Su"&cDD_euc$station1=="110"&cDD_euc$station2=="110"]<-"Sp-Su_110"
cDD_euc$compstat[cDD_euc$season1=="Sp"&cDD_euc$season2=="Su"&cDD_euc$station1=="MLB"&cDD_euc$station2=="15"]<-"Sp-Su_MLBvs15"
cDD_euc$compstat[cDD_euc$season1=="Sp"&cDD_euc$season2=="Su"&cDD_euc$station1=="MLB"&cDD_euc$station2=="110"]<-"Sp-Su_MLBvs110"
cDD_euc$compstat[cDD_euc$season1=="Sp"&cDD_euc$season2=="Su"&cDD_euc$station1=="15"&cDD_euc$station2=="110"]<-"Sp-Su_15vs110"
cDD_euc$compstat[cDD_euc$season1=="Sp"&cDD_euc$season2=="Su"&cDD_euc$station1=="15"&cDD_euc$station2=="MLB"]<-"Sp-Su_MLBvs15"
cDD_euc$compstat[cDD_euc$season1=="Sp"&cDD_euc$season2=="Su"&cDD_euc$station1=="110"&cDD_euc$station2=="MLB"]<-"Sp-Su_MLBvs110"
cDD_euc$compstat[cDD_euc$season1=="Sp"&cDD_euc$season2=="Su"&cDD_euc$station1=="110"&cDD_euc$station2=="15"]<-"Sp-Su_15vs110"

cDD_euc$compfrac[cDD_euc$season1=="Sp"&cDD_euc$season2=="Su"&cDD_euc$fraction1=="B"&cDD_euc$fraction2=="B"]<-"Sp-Su_FL"
cDD_euc$compfrac[cDD_euc$season1=="Sp"&cDD_euc$season2=="Su"&cDD_euc$fraction1=="E"&cDD_euc$fraction2=="E"]<-"Sp-Su_PA"
cDD_euc$compfrac[cDD_euc$season1=="Sp"&cDD_euc$season2=="Su"&cDD_euc$fraction1=="B"&cDD_euc$fraction2=="E"]<-"Sp-Su_FLvsPA"
cDD_euc$compfrac[cDD_euc$season1=="Sp"&cDD_euc$season2=="Su"&cDD_euc$fraction1=="E"&cDD_euc$fraction2=="B"]<-"Sp-Su_FLvsPA"

cDD_euc$compdepth[cDD_euc$season1=="Sp"&cDD_euc$season2=="Su"&cDD_euc$depth1=="S"&cDD_euc$depth2=="S"]<-"Sp-Su_Surf"
cDD_euc$compdepth[cDD_euc$season1=="Sp"&cDD_euc$season2=="Su"&cDD_euc$depth1=="D"&cDD_euc$depth2=="D"]<-"Sp-Su_Deep"
cDD_euc$compdepth[cDD_euc$season1=="Sp"&cDD_euc$season2=="Su"&cDD_euc$depth1=="S"&cDD_euc$depth2=="D"]<-"Sp-Su_SurfvsDeep"
cDD_euc$compdepth[cDD_euc$season1=="Sp"&cDD_euc$season2=="Su"&cDD_euc$depth1=="D"&cDD_euc$depth2=="S"]<-"Sp-Su_SurfvsDeep"

cDD_euc$complake[cDD_euc$season1=="Su"&cDD_euc$season2=="Sp"&cDD_euc$station1=="MLB"&cDD_euc$station2=="MLB"]<-"Sp-Su_MLB"
cDD_euc$complake[cDD_euc$season1=="Su"&cDD_euc$season2=="Sp"&cDD_euc$station1=="15"&cDD_euc$station2=="15"]<-"Sp-Su_LM"
cDD_euc$complake[cDD_euc$season1=="Su"&cDD_euc$season2=="Sp"&cDD_euc$station1=="110"&cDD_euc$station2=="110"]<-"Sp-Su_LM"
cDD_euc$complake[cDD_euc$season1=="Su"&cDD_euc$season2=="Sp"&cDD_euc$station1=="MLB"&cDD_euc$station2=="15"]<-"Sp-Su_MLBvsLM"
cDD_euc$complake[cDD_euc$season1=="Su"&cDD_euc$season2=="Sp"&cDD_euc$station1=="MLB"&cDD_euc$station2=="110"]<-"Sp-Su_MLBvsLM"
cDD_euc$complake[cDD_euc$season1=="Su"&cDD_euc$season2=="Sp"&cDD_euc$station1=="15"&cDD_euc$station2=="110"]<-"Sp-Su_LM"
cDD_euc$complake[cDD_euc$season1=="Su"&cDD_euc$season2=="Sp"&cDD_euc$station1=="15"&cDD_euc$station2=="MLB"]<-"Sp-Su_MLBvsLM"
cDD_euc$complake[cDD_euc$season1=="Su"&cDD_euc$season2=="Sp"&cDD_euc$station1=="110"&cDD_euc$station2=="MLB"]<-"Sp-Su_MLBvsLM"
cDD_euc$complake[cDD_euc$season1=="Su"&cDD_euc$season2=="Sp"&cDD_euc$station1=="110"&cDD_euc$station2=="15"]<-"Sp-Su_LM"

cDD_euc$compstat[cDD_euc$season1=="Su"&cDD_euc$season2=="Sp"&cDD_euc$station1=="MLB"&cDD_euc$station2=="MLB"]<-"Sp-Su_MLB"
cDD_euc$compstat[cDD_euc$season1=="Su"&cDD_euc$season2=="Sp"&cDD_euc$station1=="15"&cDD_euc$station2=="15"]<-"Sp-Su_15"
cDD_euc$compstat[cDD_euc$season1=="Su"&cDD_euc$season2=="Sp"&cDD_euc$station1=="110"&cDD_euc$station2=="110"]<-"Sp-Su_110"
cDD_euc$compstat[cDD_euc$season1=="Su"&cDD_euc$season2=="Sp"&cDD_euc$station1=="MLB"&cDD_euc$station2=="15"]<-"Sp-Su_MLBvs15"
cDD_euc$compstat[cDD_euc$season1=="Su"&cDD_euc$season2=="Sp"&cDD_euc$station1=="MLB"&cDD_euc$station2=="110"]<-"Sp-Su_MLBvs110"
cDD_euc$compstat[cDD_euc$season1=="Su"&cDD_euc$season2=="Sp"&cDD_euc$station1=="15"&cDD_euc$station2=="110"]<-"Sp-Su_15vs110"
cDD_euc$compstat[cDD_euc$season1=="Su"&cDD_euc$season2=="Sp"&cDD_euc$station1=="15"&cDD_euc$station2=="MLB"]<-"Sp-Su_MLBvs15"
cDD_euc$compstat[cDD_euc$season1=="Su"&cDD_euc$season2=="Sp"&cDD_euc$station1=="110"&cDD_euc$station2=="MLB"]<-"Sp-Su_MLBvs110"
cDD_euc$compstat[cDD_euc$season1=="Su"&cDD_euc$season2=="Sp"&cDD_euc$station1=="110"&cDD_euc$station2=="15"]<-"Sp-Su_15vs110"

cDD_euc$compfrac[cDD_euc$season1=="Su"&cDD_euc$season2=="Sp"&cDD_euc$fraction1=="B"&cDD_euc$fraction2=="B"]<-"Sp-Su_FL"
cDD_euc$compfrac[cDD_euc$season1=="Su"&cDD_euc$season2=="Sp"&cDD_euc$fraction1=="E"&cDD_euc$fraction2=="E"]<-"Sp-Su_PA"
cDD_euc$compfrac[cDD_euc$season1=="Su"&cDD_euc$season2=="Sp"&cDD_euc$fraction1=="B"&cDD_euc$fraction2=="E"]<-"Sp-Su_FLvsPA"
cDD_euc$compfrac[cDD_euc$season1=="Su"&cDD_euc$season2=="Sp"&cDD_euc$fraction1=="E"&cDD_euc$fraction2=="B"]<-"Sp-Su_FLvsPA"

cDD_euc$compdepth[cDD_euc$season1=="Su"&cDD_euc$season2=="Sp"&cDD_euc$depth1=="S"&cDD_euc$depth2=="S"]<-"Sp-Su_Surf"
cDD_euc$compdepth[cDD_euc$season1=="Su"&cDD_euc$season2=="Sp"&cDD_euc$depth1=="D"&cDD_euc$depth2=="D"]<-"Sp-Su_Deep"
cDD_euc$compdepth[cDD_euc$season1=="Su"&cDD_euc$season2=="Sp"&cDD_euc$depth1=="S"&cDD_euc$depth2=="D"]<-"Sp-Su_SurfvsDeep"
cDD_euc$compdepth[cDD_euc$season1=="Su"&cDD_euc$season2=="Sp"&cDD_euc$depth1=="D"&cDD_euc$depth2=="S"]<-"Sp-Su_SurfvsDeep"

cDD_euc$complake[cDD_euc$season1=="Sp"&cDD_euc$season2=="Fa"&cDD_euc$station1=="MLB"&cDD_euc$station2=="MLB"]<-"Sp-Fa_MLB"
cDD_euc$complake[cDD_euc$season1=="Sp"&cDD_euc$season2=="Fa"&cDD_euc$station1=="15"&cDD_euc$station2=="15"]<-"Sp-Fa_LM"
cDD_euc$complake[cDD_euc$season1=="Sp"&cDD_euc$season2=="Fa"&cDD_euc$station1=="110"&cDD_euc$station2=="110"]<-"Sp-Fa_LM"
cDD_euc$complake[cDD_euc$season1=="Sp"&cDD_euc$season2=="Fa"&cDD_euc$station1=="MLB"&cDD_euc$station2=="15"]<-"Sp-Fa_MLBvsLM"
cDD_euc$complake[cDD_euc$season1=="Sp"&cDD_euc$season2=="Fa"&cDD_euc$station1=="MLB"&cDD_euc$station2=="110"]<-"Sp-Fa_MLBvsLM"
cDD_euc$complake[cDD_euc$season1=="Sp"&cDD_euc$season2=="Fa"&cDD_euc$station1=="15"&cDD_euc$station2=="110"]<-"Sp-Fa_LM"
cDD_euc$complake[cDD_euc$season1=="Sp"&cDD_euc$season2=="Fa"&cDD_euc$station1=="15"&cDD_euc$station2=="MLB"]<-"Sp-Fa_MLBvsLM"
cDD_euc$complake[cDD_euc$season1=="Sp"&cDD_euc$season2=="Fa"&cDD_euc$station1=="110"&cDD_euc$station2=="MLB"]<-"Sp-Fa_MLBvsLM"
cDD_euc$complake[cDD_euc$season1=="Sp"&cDD_euc$season2=="Fa"&cDD_euc$station1=="110"&cDD_euc$station2=="15"]<-"Sp-Fa_LM"

cDD_euc$compstat[cDD_euc$season1=="Sp"&cDD_euc$season2=="Fa"&cDD_euc$station1=="MLB"&cDD_euc$station2=="MLB"]<-"Sp-Fa_MLB"
cDD_euc$compstat[cDD_euc$season1=="Sp"&cDD_euc$season2=="Fa"&cDD_euc$station1=="15"&cDD_euc$station2=="15"]<-"Sp-Fa_15"
cDD_euc$compstat[cDD_euc$season1=="Sp"&cDD_euc$season2=="Fa"&cDD_euc$station1=="110"&cDD_euc$station2=="110"]<-"Sp-Fa_110"
cDD_euc$compstat[cDD_euc$season1=="Sp"&cDD_euc$season2=="Fa"&cDD_euc$station1=="MLB"&cDD_euc$station2=="15"]<-"Sp-Fa_MLBvs15"
cDD_euc$compstat[cDD_euc$season1=="Sp"&cDD_euc$season2=="Fa"&cDD_euc$station1=="MLB"&cDD_euc$station2=="110"]<-"Sp-Fa_MLBvs110"
cDD_euc$compstat[cDD_euc$season1=="Sp"&cDD_euc$season2=="Fa"&cDD_euc$station1=="15"&cDD_euc$station2=="110"]<-"Sp-Fa_15vs110"
cDD_euc$compstat[cDD_euc$season1=="Sp"&cDD_euc$season2=="Fa"&cDD_euc$station1=="15"&cDD_euc$station2=="MLB"]<-"Sp-Fa_MLBvs15"
cDD_euc$compstat[cDD_euc$season1=="Sp"&cDD_euc$season2=="Fa"&cDD_euc$station1=="110"&cDD_euc$station2=="MLB"]<-"Sp-Fa_MLBvs110"
cDD_euc$compstat[cDD_euc$season1=="Sp"&cDD_euc$season2=="Fa"&cDD_euc$station1=="110"&cDD_euc$station2=="15"]<-"Sp-Fa_15vs110"

cDD_euc$compfrac[cDD_euc$season1=="Sp"&cDD_euc$season2=="Fa"&cDD_euc$fraction1=="B"&cDD_euc$fraction2=="B"]<-"Sp-Fa_FL"
cDD_euc$compfrac[cDD_euc$season1=="Sp"&cDD_euc$season2=="Fa"&cDD_euc$fraction1=="E"&cDD_euc$fraction2=="E"]<-"Sp-Fa_PA"
cDD_euc$compfrac[cDD_euc$season1=="Sp"&cDD_euc$season2=="Fa"&cDD_euc$fraction1=="B"&cDD_euc$fraction2=="E"]<-"Sp-Fa_FLvsPA"
cDD_euc$compfrac[cDD_euc$season1=="Sp"&cDD_euc$season2=="Fa"&cDD_euc$fraction1=="E"&cDD_euc$fraction2=="B"]<-"Sp-Fa_FLvsPA"

cDD_euc$compdepth[cDD_euc$season1=="Sp"&cDD_euc$season2=="Fa"&cDD_euc$depth1=="S"&cDD_euc$depth2=="S"]<-"Sp-Fa_Surf"
cDD_euc$compdepth[cDD_euc$season1=="Sp"&cDD_euc$season2=="Fa"&cDD_euc$depth1=="D"&cDD_euc$depth2=="D"]<-"Sp-Fa_Deep"
cDD_euc$compdepth[cDD_euc$season1=="Sp"&cDD_euc$season2=="Fa"&cDD_euc$depth1=="S"&cDD_euc$depth2=="D"]<-"Sp-Fa_SurfvsDeep"
cDD_euc$compdepth[cDD_euc$season1=="Sp"&cDD_euc$season2=="Fa"&cDD_euc$depth1=="D"&cDD_euc$depth2=="S"]<-"Sp-Fa_SurfvsDeep"

cDD_euc$complake[cDD_euc$season1=="Fa"&cDD_euc$season2=="Sp"&cDD_euc$station1=="MLB"&cDD_euc$station2=="MLB"]<-"Sp-Fa_MLB"
cDD_euc$complake[cDD_euc$season1=="Fa"&cDD_euc$season2=="Sp"&cDD_euc$station1=="15"&cDD_euc$station2=="15"]<-"Sp-Fa_LM"
cDD_euc$complake[cDD_euc$season1=="Fa"&cDD_euc$season2=="Sp"&cDD_euc$station1=="110"&cDD_euc$station2=="110"]<-"Sp-Fa_LM"
cDD_euc$complake[cDD_euc$season1=="Fa"&cDD_euc$season2=="Sp"&cDD_euc$station1=="MLB"&cDD_euc$station2=="15"]<-"Sp-Fa_MLBvsLM"
cDD_euc$complake[cDD_euc$season1=="Fa"&cDD_euc$season2=="Sp"&cDD_euc$station1=="MLB"&cDD_euc$station2=="110"]<-"Sp-Fa_MLBvsLM"
cDD_euc$complake[cDD_euc$season1=="Fa"&cDD_euc$season2=="Sp"&cDD_euc$station1=="15"&cDD_euc$station2=="110"]<-"Sp-Fa_LM"
cDD_euc$complake[cDD_euc$season1=="Fa"&cDD_euc$season2=="Sp"&cDD_euc$station1=="15"&cDD_euc$station2=="MLB"]<-"Sp-Fa_MLBvsLM"
cDD_euc$complake[cDD_euc$season1=="Fa"&cDD_euc$season2=="Sp"&cDD_euc$station1=="110"&cDD_euc$station2=="MLB"]<-"Sp-Fa_MLBvsLM"
cDD_euc$complake[cDD_euc$season1=="Fa"&cDD_euc$season2=="Sp"&cDD_euc$station1=="110"&cDD_euc$station2=="15"]<-"Sp-Fa_LM"

cDD_euc$compstat[cDD_euc$season1=="Fa"&cDD_euc$season2=="Sp"&cDD_euc$station1=="MLB"&cDD_euc$station2=="MLB"]<-"Sp-Fa_MLB"
cDD_euc$compstat[cDD_euc$season1=="Fa"&cDD_euc$season2=="Sp"&cDD_euc$station1=="15"&cDD_euc$station2=="15"]<-"Sp-Fa_15"
cDD_euc$compstat[cDD_euc$season1=="Fa"&cDD_euc$season2=="Sp"&cDD_euc$station1=="110"&cDD_euc$station2=="110"]<-"Sp-Fa_110"
cDD_euc$compstat[cDD_euc$season1=="Fa"&cDD_euc$season2=="Sp"&cDD_euc$station1=="MLB"&cDD_euc$station2=="15"]<-"Sp-Fa_MLBvs15"
cDD_euc$compstat[cDD_euc$season1=="Fa"&cDD_euc$season2=="Sp"&cDD_euc$station1=="MLB"&cDD_euc$station2=="110"]<-"Sp-Fa_MLBvs110"
cDD_euc$compstat[cDD_euc$season1=="Fa"&cDD_euc$season2=="Sp"&cDD_euc$station1=="15"&cDD_euc$station2=="110"]<-"Sp-Fa_15vs110"
cDD_euc$compstat[cDD_euc$season1=="Fa"&cDD_euc$season2=="Sp"&cDD_euc$station1=="15"&cDD_euc$station2=="MLB"]<-"Sp-Fa_MLBvs15"
cDD_euc$compstat[cDD_euc$season1=="Fa"&cDD_euc$season2=="Sp"&cDD_euc$station1=="110"&cDD_euc$station2=="MLB"]<-"Sp-Fa_MLBvs110"
cDD_euc$compstat[cDD_euc$season1=="Fa"&cDD_euc$season2=="Sp"&cDD_euc$station1=="110"&cDD_euc$station2=="15"]<-"Sp-Fa_15vs110"

cDD_euc$compfrac[cDD_euc$season1=="Fa"&cDD_euc$season2=="Sp"&cDD_euc$fraction1=="B"&cDD_euc$fraction2=="B"]<-"Sp-Fa_FL"
cDD_euc$compfrac[cDD_euc$season1=="Fa"&cDD_euc$season2=="Sp"&cDD_euc$fraction1=="E"&cDD_euc$fraction2=="E"]<-"Sp-Fa_PA"
cDD_euc$compfrac[cDD_euc$season1=="Fa"&cDD_euc$season2=="Sp"&cDD_euc$fraction1=="B"&cDD_euc$fraction2=="E"]<-"Sp-Fa_FLvsPA"
cDD_euc$compfrac[cDD_euc$season1=="Fa"&cDD_euc$season2=="Sp"&cDD_euc$fraction1=="E"&cDD_euc$fraction2=="B"]<-"Sp-Fa_FLvsPA"

cDD_euc$compdepth[cDD_euc$season1=="Fa"&cDD_euc$season2=="Sp"&cDD_euc$depth1=="S"&cDD_euc$depth2=="S"]<-"Sp-Fa_Surf"
cDD_euc$compdepth[cDD_euc$season1=="Fa"&cDD_euc$season2=="Sp"&cDD_euc$depth1=="D"&cDD_euc$depth2=="D"]<-"Sp-Fa_Deep"
cDD_euc$compdepth[cDD_euc$season1=="Fa"&cDD_euc$season2=="Sp"&cDD_euc$depth1=="S"&cDD_euc$depth2=="D"]<-"Sp-Fa_SurfvsDeep"
cDD_euc$compdepth[cDD_euc$season1=="Fa"&cDD_euc$season2=="Sp"&cDD_euc$depth1=="D"&cDD_euc$depth2=="S"]<-"Sp-Fa_SurfvsDeep"

cDD_euc$complake[cDD_euc$season1=="Su"&cDD_euc$season2=="Fa"&cDD_euc$station1=="MLB"&cDD_euc$station2=="MLB"]<-"Su-Fa_MLB"
cDD_euc$complake[cDD_euc$season1=="Su"&cDD_euc$season2=="Fa"&cDD_euc$station1=="15"&cDD_euc$station2=="15"]<-"Su-Fa_LM"
cDD_euc$complake[cDD_euc$season1=="Su"&cDD_euc$season2=="Fa"&cDD_euc$station1=="110"&cDD_euc$station2=="110"]<-"Su-Fa_LM"
cDD_euc$complake[cDD_euc$season1=="Su"&cDD_euc$season2=="Fa"&cDD_euc$station1=="MLB"&cDD_euc$station2=="15"]<-"Su-Fa_MLBvsLM"
cDD_euc$complake[cDD_euc$season1=="Su"&cDD_euc$season2=="Fa"&cDD_euc$station1=="MLB"&cDD_euc$station2=="110"]<-"Su-Fa_MLBvsLM"
cDD_euc$complake[cDD_euc$season1=="Su"&cDD_euc$season2=="Fa"&cDD_euc$station1=="15"&cDD_euc$station2=="110"]<-"Su-Fa_LM"
cDD_euc$complake[cDD_euc$season1=="Su"&cDD_euc$season2=="Fa"&cDD_euc$station1=="15"&cDD_euc$station2=="MLB"]<-"Su-Fa_MLBvsLM"
cDD_euc$complake[cDD_euc$season1=="Su"&cDD_euc$season2=="Fa"&cDD_euc$station1=="110"&cDD_euc$station2=="MLB"]<-"Su-Fa_MLBvsLM"
cDD_euc$complake[cDD_euc$season1=="Su"&cDD_euc$season2=="Fa"&cDD_euc$station1=="110"&cDD_euc$station2=="15"]<-"Su-Fa_LM"

cDD_euc$compstat[cDD_euc$season1=="Su"&cDD_euc$season2=="Fa"&cDD_euc$station1=="MLB"&cDD_euc$station2=="MLB"]<-"Su-Fa_MLB"
cDD_euc$compstat[cDD_euc$season1=="Su"&cDD_euc$season2=="Fa"&cDD_euc$station1=="15"&cDD_euc$station2=="15"]<-"Su-Fa_15"
cDD_euc$compstat[cDD_euc$season1=="Su"&cDD_euc$season2=="Fa"&cDD_euc$station1=="110"&cDD_euc$station2=="110"]<-"Su-Fa_110"
cDD_euc$compstat[cDD_euc$season1=="Su"&cDD_euc$season2=="Fa"&cDD_euc$station1=="MLB"&cDD_euc$station2=="15"]<-"Su-Fa_MLBvs15"
cDD_euc$compstat[cDD_euc$season1=="Su"&cDD_euc$season2=="Fa"&cDD_euc$station1=="MLB"&cDD_euc$station2=="110"]<-"Su-Fa_MLBvs110"
cDD_euc$compstat[cDD_euc$season1=="Su"&cDD_euc$season2=="Fa"&cDD_euc$station1=="15"&cDD_euc$station2=="110"]<-"Su-Fa_15vs110"
cDD_euc$compstat[cDD_euc$season1=="Su"&cDD_euc$season2=="Fa"&cDD_euc$station1=="15"&cDD_euc$station2=="MLB"]<-"Su-Fa_MLBvs15"
cDD_euc$compstat[cDD_euc$season1=="Su"&cDD_euc$season2=="Fa"&cDD_euc$station1=="110"&cDD_euc$station2=="MLB"]<-"Su-Fa_MLBvs110"
cDD_euc$compstat[cDD_euc$season1=="Su"&cDD_euc$season2=="Fa"&cDD_euc$station1=="110"&cDD_euc$station2=="15"]<-"Su-Fa_15vs110"

cDD_euc$compfrac[cDD_euc$season1=="Su"&cDD_euc$season2=="Fa"&cDD_euc$fraction1=="B"&cDD_euc$fraction2=="B"]<-"Su-Fa_FL"
cDD_euc$compfrac[cDD_euc$season1=="Su"&cDD_euc$season2=="Fa"&cDD_euc$fraction1=="E"&cDD_euc$fraction2=="E"]<-"Su-Fa_PA"
cDD_euc$compfrac[cDD_euc$season1=="Su"&cDD_euc$season2=="Fa"&cDD_euc$fraction1=="B"&cDD_euc$fraction2=="E"]<-"Su-Fa_FLvsPA"
cDD_euc$compfrac[cDD_euc$season1=="Su"&cDD_euc$season2=="Fa"&cDD_euc$fraction1=="E"&cDD_euc$fraction2=="B"]<-"Su-Fa_FLvsPA"

cDD_euc$compdepth[cDD_euc$season1=="Su"&cDD_euc$season2=="Fa"&cDD_euc$depth1=="S"&cDD_euc$depth2=="S"]<-"Su-Fa_Surf"
cDD_euc$compdepth[cDD_euc$season1=="Su"&cDD_euc$season2=="Fa"&cDD_euc$depth1=="D"&cDD_euc$depth2=="D"]<-"Su-Fa_Deep"
cDD_euc$compdepth[cDD_euc$season1=="Su"&cDD_euc$season2=="Fa"&cDD_euc$depth1=="S"&cDD_euc$depth2=="D"]<-"Su-Fa_SurfvsDeep"
cDD_euc$compdepth[cDD_euc$season1=="Su"&cDD_euc$season2=="Fa"&cDD_euc$depth1=="D"&cDD_euc$depth2=="S"]<-"Su-Fa_SurfvsDeep"

cDD_euc$complake[cDD_euc$season1=="Fa"&cDD_euc$season2=="Su"&cDD_euc$station1=="MLB"&cDD_euc$station2=="MLB"]<-"Su-Fa_MLB"
cDD_euc$complake[cDD_euc$season1=="Fa"&cDD_euc$season2=="Su"&cDD_euc$station1=="15"&cDD_euc$station2=="15"]<-"Su-Fa_LM"
cDD_euc$complake[cDD_euc$season1=="Fa"&cDD_euc$season2=="Su"&cDD_euc$station1=="110"&cDD_euc$station2=="110"]<-"Su-Fa_LM"
cDD_euc$complake[cDD_euc$season1=="Fa"&cDD_euc$season2=="Su"&cDD_euc$station1=="MLB"&cDD_euc$station2=="15"]<-"Su-Fa_MLBvsLM"
cDD_euc$complake[cDD_euc$season1=="Fa"&cDD_euc$season2=="Su"&cDD_euc$station1=="MLB"&cDD_euc$station2=="110"]<-"Su-Fa_MLBvsLM"
cDD_euc$complake[cDD_euc$season1=="Fa"&cDD_euc$season2=="Su"&cDD_euc$station1=="15"&cDD_euc$station2=="110"]<-"Su-Fa_LM"
cDD_euc$complake[cDD_euc$season1=="Fa"&cDD_euc$season2=="Su"&cDD_euc$station1=="15"&cDD_euc$station2=="MLB"]<-"Su-Fa_MLBvsLM"
cDD_euc$complake[cDD_euc$season1=="Fa"&cDD_euc$season2=="Su"&cDD_euc$station1=="110"&cDD_euc$station2=="MLB"]<-"Su-Fa_MLBvsLM"
cDD_euc$complake[cDD_euc$season1=="Fa"&cDD_euc$season2=="Su"&cDD_euc$station1=="110"&cDD_euc$station2=="15"]<-"Su-Fa_LM"

cDD_euc$compstat[cDD_euc$season1=="Fa"&cDD_euc$season2=="Su"&cDD_euc$station1=="MLB"&cDD_euc$station2=="MLB"]<-"Su-Fa_MLB"
cDD_euc$compstat[cDD_euc$season1=="Fa"&cDD_euc$season2=="Su"&cDD_euc$station1=="15"&cDD_euc$station2=="15"]<-"Su-Fa_15"
cDD_euc$compstat[cDD_euc$season1=="Fa"&cDD_euc$season2=="Su"&cDD_euc$station1=="110"&cDD_euc$station2=="110"]<-"Su-Fa_110"
cDD_euc$compstat[cDD_euc$season1=="Fa"&cDD_euc$season2=="Su"&cDD_euc$station1=="MLB"&cDD_euc$station2=="15"]<-"Su-Fa_MLBvs15"
cDD_euc$compstat[cDD_euc$season1=="Fa"&cDD_euc$season2=="Su"&cDD_euc$station1=="MLB"&cDD_euc$station2=="110"]<-"Su-Fa_MLBvs110"
cDD_euc$compstat[cDD_euc$season1=="Fa"&cDD_euc$season2=="Su"&cDD_euc$station1=="15"&cDD_euc$station2=="110"]<-"Su-Fa_15vs110"
cDD_euc$compstat[cDD_euc$season1=="Fa"&cDD_euc$season2=="Su"&cDD_euc$station1=="15"&cDD_euc$station2=="MLB"]<-"Su-Fa_MLBvs15"
cDD_euc$compstat[cDD_euc$season1=="Fa"&cDD_euc$season2=="Su"&cDD_euc$station1=="110"&cDD_euc$station2=="MLB"]<-"Su-Fa_MLBvs110"
cDD_euc$compstat[cDD_euc$season1=="Fa"&cDD_euc$season2=="Su"&cDD_euc$station1=="110"&cDD_euc$station2=="15"]<-"Su-Fa_15vs110"

cDD_euc$compfrac[cDD_euc$season1=="Fa"&cDD_euc$season2=="Su"&cDD_euc$fraction1=="B"&cDD_euc$fraction2=="B"]<-"Su-Fa_FL"
cDD_euc$compfrac[cDD_euc$season1=="Fa"&cDD_euc$season2=="Su"&cDD_euc$fraction1=="E"&cDD_euc$fraction2=="E"]<-"Su-Fa_PA"
cDD_euc$compfrac[cDD_euc$season1=="Fa"&cDD_euc$season2=="Su"&cDD_euc$fraction1=="B"&cDD_euc$fraction2=="E"]<-"Su-Fa_FLvsPA"
cDD_euc$compfrac[cDD_euc$season1=="Fa"&cDD_euc$season2=="Su"&cDD_euc$fraction1=="E"&cDD_euc$fraction2=="B"]<-"Su-Fa_FLvsPA"

cDD_euc$compdepth[cDD_euc$season1=="Fa"&cDD_euc$season2=="Su"&cDD_euc$depth1=="S"&cDD_euc$depth2=="S"]<-"Su-Fa_Surf"
cDD_euc$compdepth[cDD_euc$season1=="Fa"&cDD_euc$season2=="Su"&cDD_euc$depth1=="D"&cDD_euc$depth2=="D"]<-"Su-Fa_Deep"
cDD_euc$compdepth[cDD_euc$season1=="Fa"&cDD_euc$season2=="Su"&cDD_euc$depth1=="S"&cDD_euc$depth2=="D"]<-"Su-Fa_SurfvsDeep"
cDD_euc$compdepth[cDD_euc$season1=="Fa"&cDD_euc$season2=="Su"&cDD_euc$depth1=="D"&cDD_euc$depth2=="S"]<-"Su-Fa_SurfvsDeep"

#removing self comparisons and calculating average per group, also remove all comparisons between seasons
cDD_euc <- subset(cDD_euc, samp1 != samp2)
cDD_euc <- subset(cDD_euc, season1 == season2)
cDD_euc_frac <- subset(cDD_euc, station1 == station2 & depth1 == depth2 & fraction1 != fraction2)
cDD_euc_stat <- subset(cDD_euc, fraction1 == fraction2 & depth1 == depth2 & station1 != station2)
cDD_euc_lake <- subset(cDD_euc, fraction1 == fraction2 & depth1 == depth2 & complake != "Sp_LM" & complake != "Su_LM" & complake != "Fa_LM")
cDD_euc_depth <- subset(cDD_euc, station1 == station2 & fraction1 == fraction2 & depth1 != depth2)

compfrac_mean <- ddply(cDD_euc_frac, ~compfrac, function(x){data.frame(compfrac_mean = mean(x$value))})
compstat_mean <- ddply(cDD_euc_stat, ~compstat, function(x){data.frame(compstat_mean = mean(x$value))})
complake_mean <- ddply(cDD_euc_lake, ~complake, function(x){data.frame(complake_mean = mean(x$value))})
compdepth_mean <- ddply(cDD_euc_depth, ~compdepth, function(x){data.frame(compdepth_mean = mean(x$value))})

## 1. how does distance between cDNA:DNA in different fractions change over the seasons 
cDD_euc_frac_KW <- kruskal.test(cDD_euc_frac$value ~ as.factor(cDD_euc_frac$compfrac)) 
print(cDD_euc_frac_KW)  # show Kruskal Wallis result

# Which samples are significantly different from each other?  
cDD_euc_frac_KW_MC <- kruskalmc(cDD_euc_frac$value ~ as.factor(cDD_euc_frac$compfrac))  ## Defaults to P < 0.05
print(cDD_euc_frac_KW_MC)

# Test to find the letters to represent significance in a plot
euc_frac_test <- cDD_euc_frac_KW_MC$dif.com$difference # select logical vector
names(euc_frac_test) <- row.names(cDD_euc_frac_KW_MC$dif.com) # add comparison names

# create a list with "homogenous groups" coded by letter
euc_frac_letters <- multcompLetters(euc_frac_test, compare="<", threshold=0.05, 
                                Letters=c(letters, LETTERS, "."), reversed = FALSE)

#  Extract the values from the multcompLetters object
euc_frac_sigs_dataframe <-  data.frame(as.vector(names(euc_frac_letters$Letters)), as.vector(euc_frac_letters$Letters))
colnames(euc_frac_sigs_dataframe) <- c("compfrac", "siglabel")
euc_frac_try <- merge(cDD_euc_frac, euc_frac_sigs_dataframe, by = "compfrac")

euc_frac_try$compfrac <-factor(euc_frac_try$compfrac,levels=c( "Sp_FLvsPA", "Su_FLvsPA", "Fa_FLvsPA"))

euc_frac_sigs <- euc_frac_try %>%
  select(season1, compfrac, siglabel) %>%
  distinct()

# plot
pdf(file="Figures/Rplot_cDD_euc_frac_boxplot_toptaxa.pdf", width= 5, height=5, pointsize= 14)
euc_frac_boxplot <- ggplot(euc_frac_try, aes(x = compfrac, y = value, fill = compfrac)) + geom_point(size = 2) +
  geom_boxplot() +
  geom_text(data = euc_frac_sigs, aes(label = siglabel, x = compfrac, y = 25), size = 4) +
  scale_fill_manual(name = "", limits=c("Sp_FLvsPA", "Su_FLvsPA", "Fa_FLvsPA"), 
                     values = c("Sp_FLvsPA" = "grey","Su_FLvsPA" = "grey","Fa_FLvsPA" = "grey"))+
  scale_x_discrete(breaks=c("Sp_FLvsPA", "Su_FLvsPA", "Fa_FLvsPA"),
                   labels=c("Spring\n(n=22)", "Summer\n(n=26)", "Fall\n(n=24)")) + 
  xlab("Seasonal distance between cDNA:DNA ratios in FL and PA fractions)") + ylab("Euclidean distance\nlog(cDNA:DNA)") + theme_bw() +
  theme(plot.title = element_text(face="bold", size = 12),  #Set the plot title
                                 strip.text.x = element_blank(),  #Set the facet titles on x-axis 
                                 strip.text.y = element_blank(),  #Set the facet titles on x-axis 
                                 strip.background = element_blank(),  #Set the facet background to no background
                                 axis.title.x = element_text(face="bold", size=10),  #Set the x-axis title
                                 axis.title.y = element_text(face="bold", size=10),  #Set the y-axis title
                                 axis.text.x = element_text(angle=0, colour = "black", 
                                                            vjust=1, hjust = 1, size=10),  #Set the x-axis labels
                                 axis.text.y = element_text(colour = "black", size=10),  #Set the y-axis labels
                                 legend.title = element_text(size = 8, face="bold"),  #Set the legend title 
                                 legend.text = element_text(size = 8),  #Set the legend text
                                 legend.position="none", #Default the legend position to the right
                                 plot.margin = unit(c(0.1, 0.1, 0.1, 0.1), "cm")); euc_frac_boxplot#top, right, bottom, left
dev.off()

## 2. how does distance between cDNA:DNA in different lakes change over the seasons 
cDD_euc_lake_KW <- kruskal.test(cDD_euc_lake$value ~ as.factor(cDD_euc_lake$complake)) 
print(cDD_euc_lake_KW)  # show Kruskal Wallis result

# Which samples are significantly different from each other?  
cDD_euc_lake_KW_MC <- kruskalmc(cDD_euc_lake$value ~ as.factor(cDD_euc_lake$complake))  ## Defaults to P < 0.05
print(cDD_euc_lake_KW_MC)

# Test to find the letters to represent significance in a plot
euc_lake_test <- cDD_euc_lake_KW_MC$dif.com$difference # select logical vector
names(euc_lake_test) <- row.names(cDD_euc_lake_KW_MC$dif.com) # add comparison names

# create a list with "homogenous groups" coded by letter
euc_lake_letters <- multcompLetters(euc_lake_test, compare="<", threshold=0.05, 
                                Letters=c(letters, LETTERS, "."), reversed = FALSE)

#  Extract the values from the multcompLetters object
euc_lake_sigs_dataframe <-  data.frame(as.vector(names(euc_lake_letters$Letters)), as.vector(euc_lake_letters$Letters))
colnames(euc_lake_sigs_dataframe) <- c("complake", "siglabel")
euc_lake_try <- merge(cDD_euc_lake, euc_lake_sigs_dataframe, by = "complake")

euc_lake_try$complake <-factor(euc_lake_try$complake,levels=c( "Sp_MLBvsLM", "Su_MLBvsLM", "Fa_MLBvsLM"))

euc_lake_sigs <- euc_lake_try %>%
  select(season1, complake, siglabel) %>%
  distinct()

# plot
pdf(file="Figures/Rplot_cDD_euc_lake_boxplot_toptaxa.pdf", width= 5, height=5, pointsize= 14)
euc_lake_boxplot <- ggplot(euc_lake_try, aes(x = complake, y = value, fill = complake)) + geom_point(size = 2) +
  geom_boxplot() +
  geom_text(data = euc_lake_sigs, aes(label = siglabel, x = complake, y = 25), size = 4) +
  scale_fill_manual(name = "", limits=c("Sp_MLBvsLM", "Su_MLBvsLM", "Fa_MLBvsLM"), 
                     values = c("Sp_MLBvsLM" = "grey","Su_MLBvsLM" = "grey","Fa_MLBvsLM" = "grey"))+
  scale_x_discrete(breaks=c("Sp_MLBvsLM", "Su_MLBvsLM", "Fa_MLBvsLM"),
                   labels=c("Spring\n(n=16)", "Summer\n(n=26)", "Fall\n(n=24)")) + 
  xlab("Seasonal distance between cDNA:DNA ratios in Lake MI and Muskegon Lake)") + ylab("Euclidean distance\nlog(cDNA:DNA)") + theme_bw()  +
  theme(plot.title = element_text(face="bold", size = 12),  #Set the plot title
                                 strip.text.x = element_blank(),  #Set the facet titles on x-axis 
                                 strip.text.y = element_blank(),  #Set the facet titles on x-axis 
                                 strip.background = element_blank(),  #Set the facet background to no background
                                 axis.title.x = element_text(face="bold", size=10),  #Set the x-axis title
                                 axis.title.y = element_text(face="bold", size=10),  #Set the y-axis title
                                 axis.text.x = element_text(angle=0, colour = "black", 
                                                            vjust=1, hjust = 1, size=10),  #Set the x-axis labels
                                 axis.text.y = element_text(colour = "black", size=10),  #Set the y-axis labels
                                 legend.title = element_text(size = 8, face="bold"),  #Set the legend title 
                                 legend.text = element_text(size = 8),  #Set the legend text
                                 legend.position="none", #Default the legend position to the right
                                 plot.margin = unit(c(0.1, 0.1, 0.1, 0.1), "cm")); euc_lake_boxplot#top, right, bottom, left
dev.off()

## 3. how does distance between cDNA:DNA in different depths change over the seasons 
cDD_euc_depth_KW <- kruskal.test(cDD_euc_depth$value ~ as.factor(cDD_euc_depth$compdepth)) 
print(cDD_euc_depth_KW)  # show Kruskal Wallis result

# Which samples are significantly different from each other?  
cDD_euc_depth_KW_MC <- kruskalmc(cDD_euc_depth$value ~ as.factor(cDD_euc_depth$compdepth))  ## Defaults to P < 0.05
print(cDD_euc_depth_KW_MC)

# Test to find the letters to represent significance in a plot
euc_depth_test <- cDD_euc_depth_KW_MC$dif.com$difference # select logical vector
names(euc_depth_test) <- row.names(cDD_euc_depth_KW_MC$dif.com) # add comparison names

# create a list with "homogenous groups" coded by letter
euc_depth_letters <- multcompLetters(euc_depth_test, compare="<", threshold=0.05, 
                                Letters=c(letters, LETTERS, "."), reversed = FALSE)

#  Extract the values from the multcompLetters object
euc_depth_sigs_dataframe <-  data.frame(as.vector(names(euc_depth_letters$Letters)), as.vector(euc_depth_letters$Letters))
colnames(euc_depth_sigs_dataframe) <- c("compdepth", "siglabel")
euc_depth_try <- merge(cDD_euc_depth, euc_depth_sigs_dataframe, by = "compdepth")

euc_depth_try$compdepth <-factor(euc_depth_try$compdepth,levels=c( "Sp_SurfvsDeep", "Su_SurfvsDeep", "Fa_SurfvsDeep"))

euc_depth_sigs <- euc_depth_try %>%
  select(season1, compdepth, siglabel) %>%
  distinct()

# plot
pdf(file="Figures/Rplot_cDD_euc_depth_boxplot_toptaxa.pdf", width= 5, height=5, pointsize= 14)
euc_depth_boxplot <- ggplot(euc_depth_try, aes(x = compdepth, y = value, fill = compdepth)) + geom_point(size = 2) +
  geom_boxplot() +
  geom_text(data = euc_depth_sigs, aes(label = siglabel, x = compdepth, y = 25), size = 4) +
  scale_fill_manual(name = "", limits=c("Sp_SurfvsDeep", "Su_SurfvsDeep", "Fa_SurfvsDeep"), 
                     values = c("Sp_SurfvsDeep" = "grey","Su_SurfvsDeep" = "grey","Fa_SurfvsDeep" = "grey"))+
  scale_x_discrete(breaks=c("Sp_SurfvsDeep", "Su_SurfvsDeep", "Fa_SurfvsDeep"),
                   labels=c("Spring\n(n=16)", "Summer\n(n=24)", "Fall\n(n=20)")) + 
  xlab("Seasonal distance between cDNA:DNA ratios in surface and deep)") + ylab("Euclidean distance\nlog(cDNA:DNA)") + theme_bw()  +
  theme(plot.title = element_text(face="bold", size = 12),  #Set the plot title
                                 strip.text.x = element_blank(),  #Set the facet titles on x-axis 
                                 strip.text.y = element_blank(),  #Set the facet titles on x-axis 
                                 strip.background = element_blank(),  #Set the facet background to no background
                                 axis.title.x = element_text(face="bold", size=10),  #Set the x-axis title
                                 axis.title.y = element_text(face="bold", size=10),  #Set the y-axis title
                                 axis.text.x = element_text(angle=0, colour = "black", 
                                                            vjust=1, hjust = 1, size=10),  #Set the x-axis labels
                                 axis.text.y = element_text(colour = "black", size=10),  #Set the y-axis labels
                                 legend.title = element_text(size = 8, face="bold"),  #Set the legend title 
                                 legend.text = element_text(size = 8),  #Set the legend text
                                 legend.position="none", #Default the legend position to the right
                                 plot.margin = unit(c(0.1, 0.1, 0.1, 0.1), "cm")); euc_depth_boxplot#top, right, bottom, left
dev.off()
```

## top 200 taxa extract OTUs driving patterns PCoA (Fig. 7)
```{r top 200 taxa extract OTUs driving patterns PCoA}
### Aim is to determine those OTUs with similar ratio between Sp PA and FL but diff between Su and Fa PA vs FL
#create phyloseq object with raw data (not log transformed)
cDD_TAX=tax_table(merged_final_toptaxa)
cDD_SAM=sample_data(subset_samples(subset_samples(merged_final_toptaxa,DNA == "cD"),names != "Su.EcD.110.DN"))
cDD_OTU_raw=otu_table(mf_cD2D,taxa_are_rows=TRUE)
cDD_physeq_raw = phyloseq(cDD_OTU_raw,cDD_TAX,cDD_SAM)

#create dataframes to perform stats on
sample_data(cDD_physeq_raw)
cDD_SpPA_noMLB <- data.frame(otu_table(subset_samples(subset_samples(subset_samples(cDD_physeq_raw, Season == "Sp"), Fraction == "E"), Station != "MLB")))
cDD_SpFL_noMLB <- data.frame(otu_table(subset_samples(subset_samples(subset_samples(cDD_physeq_raw, Season == "Sp"), Fraction == "B"), Station != "MLB")))
cDD_SuFaPA_noMLB <- data.frame(otu_table(subset_samples(subset_samples(subset_samples(cDD_physeq_raw, Season != "Sp"), Fraction == "E"), Station != "MLB")))
cDD_SuFaFL_noMLB <- data.frame(otu_table(subset_samples(subset_samples(subset_samples(cDD_physeq_raw, Season != "Sp"), Fraction == "B"), Station != "MLB")))
colnames(cDD_SpPA_noMLB) <- c("SpPA","SpPA","SpPA","SpPA","SpPA","SpPA")
colnames(cDD_SpFL_noMLB) <- c("SpFL","SpFL","SpFL","SpFL","SpFL","SpFL")
colnames(cDD_SuFaPA_noMLB) <- c("SuFaPA","SuFaPA","SuFaPA","SuFaPA","SuFaPA","SuFaPA","SuFaPA","SuFaPA","SuFaPA","SuFaPA","SuFaPA","SuFaPA")
colnames(cDD_SuFaFL_noMLB) <- c("SuFaFL","SuFaFL","SuFaFL","SuFaFL","SuFaFL","SuFaFL","SuFaFL","SuFaFL","SuFaFL","SuFaFL","SuFaFL","SuFaFL","SuFaFL")
cDD_SpPAFL_noMLB <- cbind(cDD_SpPA_noMLB,cDD_SpFL_noMLB)
cDD_SuFaPAFL_noMLB <- cbind(cDD_SuFaPA_noMLB,cDD_SuFaFL_noMLB)

#run wilcoxon test with Benjamani-Hochberg FDR correction
#cDD_SpPAFL_noMLB_pvals=data.frame(p.adjust(apply(cDD_SpPAFL_noMLB, 1, function(x) wilcox.test(x[1:6],x[7:12])$p.value),"fdr"))
cDD_SpPAFL_noMLB_pvals=data.frame(apply(cDD_SpPAFL_noMLB, 1, function(x) wilcox.test(x[1:6],x[7:12])$p.value))
cDD_SuFaPAFL_noMLB_pvals=data.frame(p.adjust(apply(cDD_SuFaPAFL_noMLB, 1, function(x) wilcox.test(x[1:12],x[13:25])$p.value),"fdr"))

#creat dataframe with log2foldchange mean and sd for each condition
cDD_SpPAFL_noMLB_logmeanPA=data.frame(apply(cDD_SpPAFL_noMLB, 1, function(x) log(mean(x[1:6]),2)))
cDD_SpPAFL_noMLB_logmeanFL=data.frame(apply(cDD_SpPAFL_noMLB, 1, function(x) log(mean(x[7:12]),2)))
cDD_SuFaPAFL_noMLB_logmeanPA=data.frame(apply(cDD_SuFaPAFL_noMLB, 1, function(x) log(mean(x[1:12]),2)))
cDD_SuFaPAFL_noMLB_logmeanFL=data.frame(apply(cDD_SuFaPAFL_noMLB, 1, function(x) log(mean(x[13:25]),2)))

cDD_SpPAFL_noMLB_logsdPA=data.frame(apply(cDD_SpPAFL_noMLB, 1, function(x) log(sd(x[1:6]),2)))
cDD_SpPAFL_noMLB_logsdFL=data.frame(apply(cDD_SpPAFL_noMLB, 1, function(x) log(sd(x[7:12]),2)))
cDD_SuFaPAFL_noMLB_logsdPA=data.frame(apply(cDD_SuFaPAFL_noMLB, 1, function(x) log(sd(x[1:12]),2)))
cDD_SuFaPAFL_noMLB_logsdFL=data.frame(apply(cDD_SuFaPAFL_noMLB, 1, function(x) log(sd(x[13:25]),2)))

cDD_wilcox <- cbind(cDD_SpPAFL_noMLB_logmeanPA,cDD_SpPAFL_noMLB_logmeanFL,cDD_SuFaPAFL_noMLB_logmeanPA,cDD_SuFaPAFL_noMLB_logmeanFL,cDD_SpPAFL_noMLB_logsdPA,cDD_SpPAFL_noMLB_logsdFL,cDD_SuFaPAFL_noMLB_logsdPA,cDD_SuFaPAFL_noMLB_logsdFL,cDD_SpPAFL_noMLB_pvals,cDD_SuFaPAFL_noMLB_pvals)
colnames(cDD_wilcox) <- c("SpPA_mean","SpFL_mean","SuFaPA_mean","SuFaFL_mean","SpPA_sd","SpFL_sd","SuFaPA_sd","SuFaFL_sd","SpPAFL_pvals","SuFaPAFL_pvals")
cDD_wilcox$OTU <- rownames(cDD_wilcox)

#set NaN as p value of 1 and filter p-values to identify thsoe not diff between Sp PA and FL but diff between SuFa PA and FL
cDD_wilcox$SpPAFL_pvals[cDD_wilcox$SpPAFL_pvals=="NaN"]<-1.00
cDD_wilcox$SuFaPAFL_pvals[cDD_wilcox$SuFaPAFL_pvals=="NaN"]<-1.00
cDD_wilcox_simSpPAFL <- filter(cDD_wilcox, as.numeric(SpPAFL_pvals) > 0.10)
cDD_wilcox_simSpPAFL_diffSuFaPAFL <- filter(cDD_wilcox_simSpPAFL, as.numeric(SuFaPAFL_pvals) < 0.01)
rownames(cDD_wilcox_simSpPAFL_diffSuFaPAFL) <- cDD_wilcox_simSpPAFL_diffSuFaPAFL$OTU
#View(cDD_wilcox_simSpPAFL_diffSuFaPAFL)

#create physeq object with this subset of otus
cDD_physeq_diffeat <- subset_taxa(cDD_physeq, Species %in% rownames(cDD_wilcox_simSpPAFL_diffSuFaPAFL))
cDD_wilcox_simSpPAFL_diffSuFaPAFL_wtax <- cbind(cDD_wilcox_simSpPAFL_diffSuFaPAFL,tax_table(cDD_physeq_diffeat))

#generate dataframe with taxa info and log2foldchange + column describing which condition (Habitat) this log2foldchange stems from
t1 <- data.frame(c(cDD_wilcox_simSpPAFL_diffSuFaPAFL_wtax[1],cDD_wilcox_simSpPAFL_diffSuFaPAFL_wtax[13:19]))
t1$Habitat <- "SpPA"
colnames(t1)[1] <- "log2FoldChange"
rownames(t1) <- t1$Species
t2 <- data.frame(c(cDD_wilcox_simSpPAFL_diffSuFaPAFL_wtax[2],cDD_wilcox_simSpPAFL_diffSuFaPAFL_wtax[13:19]))
t2$Habitat <- "SpFL"
colnames(t2)[1] <- "log2FoldChange"
rownames(t2) <- t2$Species
t3 <- data.frame(c(cDD_wilcox_simSpPAFL_diffSuFaPAFL_wtax[3],cDD_wilcox_simSpPAFL_diffSuFaPAFL_wtax[13:19]))
t3$Habitat <- "SuFaPA"
colnames(t3)[1] <- "log2FoldChange"
rownames(t3) <- t3$Species
t4 <- data.frame(c(cDD_wilcox_simSpPAFL_diffSuFaPAFL_wtax[4],cDD_wilcox_simSpPAFL_diffSuFaPAFL_wtax[13:19]))
t4$Habitat <- "SuFaFL"
colnames(t4)[1] <- "log2FoldChange"
rownames(t4) <- t4$Species
t124 <- rbind(t1,t2,t4)
t124avg <- ddply(t124, ~Species, function(x){data.frame(t124_mean = mean(as.numeric(x$log2FoldChange)))})
t124sd <- ddply(t124, ~Species, function(x){data.frame(t124_sd = sd(as.numeric(x$log2FoldChange)))})
t124summ <- cbind(t1,t124avg$t124_mean,t124sd$t124_sd) %>% select(10,2,3,4,5,6,7,8,9,11)
t124summ$Habitat <- "SpFLSpPASuFaFL"
colnames(t124summ)[1] <- "log2FoldChange"
colnames(t124summ)[10] <- "stdev"
t3$stdev = 0
#cDD_diff <- rbind(t1,t2,t3,t4)
cDD_diff <- rbind(t124summ,t3)

#now plot data, sorting the otus based on how different SuFaPA ratio is from SpPA --- FOR FIGURE 7
y = tapply(abs(t3$log2FoldChange-t1$log2FoldChange)-abs(t2$log2FoldChange-t1$log2FoldChange), t3$Species, function(x) max(x))
y = sort(y, TRUE)
cDD_diff$Species = factor(as.character(cDD_diff$Species), levels=names(y))
pdf(file="Figures/Rplot_cDD_PCoAdrivingOTUsSpvsSuFa_noMLB.pdf", width= 10, height=7.5, pointsize= 14, useDingbats=FALSE)
drivingOTUsSpvsSuFa_noMLB <- ggplot(cDD_diff, aes(x=Species, y=log2FoldChange, color=Habitat, shape = Habitat)) + 
    geom_point(alpha=1, size=4) + theme_bw() +  #ggtitle(title) +  
    scale_color_manual(name = "Habitat", breaks=c("SpFLSpPASuFaFL",  "SuFaPA"),
                     labels = c("Mean(SpFL,SpPA,SuFaFL)",  "SuFaPA"), 
                     values = c("SpFLSpPASuFaFL" = "black", "SuFaPA" = "darkorange")) +
    scale_shape_manual(name = "Habitat", breaks=c("SpFLSpPASuFaFL",  "SuFaPA"),
                     labels = c("Mean(SpFL,SpPA,SuFaFL)",  "SuFaPA"), 
                     values = c("SpFLSpPASuFaFL" = 16,  "SuFaPA" = 17)) +
    geom_errorbar(aes(ymin=log2FoldChange-stdev, ymax=log2FoldChange+stdev), width=.5) +
    scale_y_continuous(breaks=seq(-3,3,1),limits=c(-3,3)) + 
    theme(axis.title.x = element_text(face="bold", size=16),
          axis.text.x = element_text(angle=30, colour = "black", vjust=1, hjust = 1, size=12),
          axis.text.y = element_text(colour = "black", size=16),
          axis.title.y = element_text(face="bold", size=16),
          plot.title = element_text(face="bold", size = 20),
          legend.title = element_text(size=12, face="bold"),
          legend.text = element_text(size = 12),
          strip.background = element_rect(colour="black"),
          legend.position="right"); drivingOTUsSpvsSuFa_noMLB
dev.off()

#output sorted otus and taxonomy for table generation
View(levels(cDD_diff$Species))
View(data.frame(cDD_diff$Species,cDD_diff$Phylum,cDD_diff$Class,cDD_diff$Order,cDD_diff$Family,cDD_diff$Genus,cDD_diff$Tribe))
```

## top 200 taxa identify significantly more active than present OTUs (Fig. 4, Table 3)
```{r identify significantly more active than present OTUs}
########## cDNA vs DNA DEseq ##########

phylum.colors<-group.colors

# deseq without pruning low abundance - otu level - per fraction - PA - no scaling (done by DEseq2!)
raw_merged_PA <- subset_samples(raw_merged_toptaxa, Fraction != "B")
deseq_otu_DNAcDNA_PA_raw <- deSEQ_noprune(raw_merged_PA, ~ DNA)
deseq_otu_DNAcDNA_PA_raw$plotvalue <- as.vector(as.numeric(taxa_sums(raw_merged_PA)/sum(sample_sums(raw_merged_PA))*100)^.25) # abundance scaled to optimize gradient of glyph sizes in image
deseq_otu_DNAcDNA_PA_raw$sig <- as.factor((deseq_otu_DNAcDNA_PA_raw$padj<0.01)*1)
deseq_otu_DNAcDNA_plot_PA_raw <- plot_deSEQ(deseq_otu_DNAcDNA_PA_raw, "OTU cDNA:DNA PA samples")
deseq_otu_DNAcDNA_plot_PA_raw

# deseq without pruning low abundance - otu level - per fraction - FL - no scaling (done by DEseq2!)
raw_merged_FL <- subset_samples(raw_merged_toptaxa, Fraction != "E")
deseq_otu_DNAcDNA_FL_raw <- deSEQ_noprune(raw_merged_FL, ~ DNA)
deseq_otu_DNAcDNA_FL_raw$plotvalue <- as.vector(as.numeric(taxa_sums(raw_merged_FL)/sum(sample_sums(raw_merged_FL))*100)^.25)
deseq_otu_DNAcDNA_FL_raw$sig <- as.factor((deseq_otu_DNAcDNA_FL_raw$padj<0.01)*1)
deseq_otu_DNAcDNA_plot_FL_raw <- plot_deSEQ(deseq_otu_DNAcDNA_FL_raw, "OTU cDNA:DNA FL samples")
deseq_otu_DNAcDNA_plot_FL_raw

#plot together --- FOR FIGURE 4
Phylum_temp <- as.character(deseq_otu_DNAcDNA_PA_raw$Phylum)
for  (i in 1:length(Phylum_temp)){ 
  Phylum_temp[i] = paste(Phylum_temp[i],"PA",sep=" ")
} 
deseq_otu_DNAcDNA_PA_raw$Phylum_plot <- Phylum_temp

Phylum_temp <- as.character(deseq_otu_DNAcDNA_FL_raw$Phylum)
for  (i in 1:length(Phylum_temp)){ 
  Phylum_temp[i] = paste(Phylum_temp[i],"FL",sep=" ")
} 
deseq_otu_DNAcDNA_FL_raw$Phylum_plot <- Phylum_temp

deseq_otu_DNAcDNA_FLandPA_raw<-rbind(deseq_otu_DNAcDNA_FL_raw,deseq_otu_DNAcDNA_PA_raw)

pdf(file="Figures/Rplot_cDvsD_FL_noscale_top200.pdf", width= 10, height=15, pointsize= 14, useDingbats=FALSE)
deseq_otu_DNAcDNA_FLandPA_raw$Phylum_plot <-factor(deseq_otu_DNAcDNA_FLandPA_raw$Phylum_plot,levels=c("Proteobacteria FL","Proteobacteria PA","Alphaproteobacteria FL","Alphaproteobacteria PA","Betaproteobacteria FL","Betaproteobacteria PA","Gammaproteobacteria FL","Gammaproteobacteria PA","Deltaproteobacteria FL","Deltaproteobacteria PA","Bacteroidetes FL","Bacteroidetes PA","Cytophagia FL","Cytophagia PA","Flavobacteria FL","Flavobacteria PA","Sphingobacteria FL","Sphingobacteria PA","Actinobacteria FL","Actinobacteria PA","Cyanobacteria FL","Cyanobacteria PA","Verrucomicrobia FL","Verrucomicrobia PA","Planctomycetes FL","Planctomycetes PA","Chloroflexi FL","Chloroflexi PA","Acidobacteria FL","Acidobacteria PA","Armatimonadetes FL","Armatimonadetes PA","Chlorobi FL","Chlorobi PA","Firmicutes FL","Firmicutes PA","Gemmatimonadetes FL","Gemmatimonadetes PA","unclassified FL","unclassified PA"))
deseq_otu_DNAcDNA_plot_FLandPA_raw <- plot_deSEQ_combo(deseq_otu_DNAcDNA_FLandPA_raw, "OTU cDNA:DNA FL and PA samples")
deseq_otu_DNAcDNA_plot_FLandPA_raw
dev.off()

####pull out most different, highly active OTUs  --- FOR TABLE 3
View(deseq_otu_DNAcDNA_FLandPA_raw)

```

## top 200 taxa identify significantly more active than present OTUs - No Actinobacteria (to determine effect of Actinobacteria, no figure in paper, but mentioned in results)
```{r identify significantly more active than present OTUs - No Actinobacteria}
### cDNA vs DNA DEseq

#repeat the DEseq analysis without Actinobacteria
raw_merged_toptaxa_noAct <- subset_taxa(raw_merged_toptaxa, Phylum != "Actinobacteria")

phylum.colors<-group.colors

# deseq without pruning low abundance - otu level - per fraction - PA - no scaling (done by DEseq2!)
raw_merged_PA <- subset_samples(raw_merged_toptaxa_noAct, Fraction != "B")
deseq_otu_DNAcDNA_PA_raw <- deSEQ_noprune(raw_merged_PA, ~ DNA)
deseq_otu_DNAcDNA_PA_raw$plotvalue <- as.vector(as.numeric(taxa_sums(raw_merged_PA)/sum(sample_sums(raw_merged_PA))*100)^.25)
deseq_otu_DNAcDNA_PA_raw$sig <- as.factor((deseq_otu_DNAcDNA_PA_raw$padj<0.01)*1)
deseq_otu_DNAcDNA_plot_PA_raw <- plot_deSEQ(deseq_otu_DNAcDNA_PA_raw, "OTU cDNA:DNA PA samples")
deseq_otu_DNAcDNA_plot_PA_raw

# deseq without pruning low abundance - otu level - per fraction - FL - no scaling (done by DEseq2!)
raw_merged_FL <- subset_samples(raw_merged_toptaxa_noAct, Fraction != "E")
deseq_otu_DNAcDNA_FL_raw <- deSEQ_noprune(raw_merged_FL, ~ DNA)
deseq_otu_DNAcDNA_FL_raw$plotvalue <- as.vector(as.numeric(taxa_sums(raw_merged_FL)/sum(sample_sums(raw_merged_FL))*100)^.25)
deseq_otu_DNAcDNA_FL_raw$sig <- as.factor((deseq_otu_DNAcDNA_FL_raw$padj<0.01)*1)
deseq_otu_DNAcDNA_plot_FL_raw <- plot_deSEQ(deseq_otu_DNAcDNA_FL_raw, "OTU cDNA:DNA FL samples")
deseq_otu_DNAcDNA_plot_FL_raw

#plot together
Phylum_temp <- as.character(deseq_otu_DNAcDNA_PA_raw$Phylum)
for  (i in 1:length(Phylum_temp)){ 
  Phylum_temp[i] = paste(Phylum_temp[i],"PA",sep=" ")
} 
deseq_otu_DNAcDNA_PA_raw$Phylum_plot <- Phylum_temp

Phylum_temp <- as.character(deseq_otu_DNAcDNA_FL_raw$Phylum)
for  (i in 1:length(Phylum_temp)){ 
  Phylum_temp[i] = paste(Phylum_temp[i],"FL",sep=" ")
} 
deseq_otu_DNAcDNA_FL_raw$Phylum_plot <- Phylum_temp

deseq_otu_DNAcDNA_FLandPA_raw<-rbind(deseq_otu_DNAcDNA_FL_raw,deseq_otu_DNAcDNA_PA_raw)

pdf(file="Figures/Rplot_cDvsD_FL_noscale_top200_noAct.pdf", width= 10, height=7.5, pointsize= 14, useDingbats=FALSE)
deseq_otu_DNAcDNA_FLandPA_raw$Phylum_plot <-factor(deseq_otu_DNAcDNA_FLandPA_raw$Phylum_plot,levels=c("Proteobacteria FL","Proteobacteria PA","Alphaproteobacteria FL","Alphaproteobacteria PA","Betaproteobacteria FL","Betaproteobacteria PA","Gammaproteobacteria FL","Gammaproteobacteria PA","Deltaproteobacteria FL","Deltaproteobacteria PA","Bacteroidetes FL","Bacteroidetes PA","Cytophagia FL","Cytophagia PA","Flavobacteria FL","Flavobacteria PA","Sphingobacteria FL","Sphingobacteria PA","Actinobacteria FL","Actinobacteria PA","Cyanobacteria FL","Cyanobacteria PA","Verrucomicrobia FL","Verrucomicrobia PA","Planctomycetes FL","Planctomycetes PA","Chloroflexi FL","Chloroflexi PA","Acidobacteria FL","Acidobacteria PA","Armatimonadetes FL","Armatimonadetes PA","Chlorobi FL","Chlorobi PA","Firmicutes FL","Firmicutes PA","Gemmatimonadetes FL","Gemmatimonadetes PA","unclassified FL","unclassified PA"))
deseq_otu_DNAcDNA_plot_FLandPA_raw <- plot_deSEQ_combo(deseq_otu_DNAcDNA_FLandPA_raw, "OTU cDNA:DNA FL and PA samples")
deseq_otu_DNAcDNA_plot_FLandPA_raw
dev.off()
```
